# Supplementary material for: Gene Expression has Distinct Associations with Brain Structure and Function in Major Depressive Disorder
Source: Adv Sci (Weinh). 2023 Jan 13;10(7):2205486. doi: 10.1002/advs.202205486 (PMC9982587; doi:10.1002/advs.202205486)
Supplement: Supplementary file 2 — Supplemental Table [file ADVS-10-2205486-s002.xlsx]

## Sheet: Table S1
Table S1. Samples of the REST meta MDD project, consortium sites, sample size data acquisition parameters. MDD, major depressive disorder; HC, healthy control.
Number	Sites	Scanner	MDD	HC	Parameters	Ethics Committee or Institutional Review Boards
1	National Clinical Research Center for Mental Disorders (Peking University Sixth Hospital)	Siemens Tim Trio 3T	73	73	32 channel, TR=2s, TE=30ms, Flip Angle = 90o, Slice number=30,Time points=210, Voxel size=3.28×3.28×4.80, FOV=210×210	the Ethics Committee in the Peking University Institute of Mental Health and the Ethics Committee of the Beijing Anding Hospital of Capital Medical University.
2	Department of Clinical Psychology, Suzhou Suzhou Psychiatric Hospital, The Affiliated Guangji Hospital of Soochow University	Philips Achieva 3T	16	14	8 channel, TR=2s, TE=30ms, Flip Angle = 90o, Slice number=37,Time points=200, Voxel size=1.67×1.67×4.00, FOV=240×240	the Ethics Committee of the Wuxi Health Mental Centre
4	The Second Xiangya Hospital of Central South University	Siemens Skyra 3T	18	23	32 channel, TR=2.5s, TE=25ms, Flip Angle =90o, Slice number=39,Time points=200, Voxel size=3.75×3.75×3.5, FOV=240×240	the ethics committee of the First Affiliated Hospital, Guangxi Medical University, China
7	Sir Run Run Shaw Hospital, Zhejiang University School of Medicine	GE discovery MR750 3T	35	37	8 channel, TR=2s, TE=30ms, Flip Angle = 90o, Slice number=37,Time points=184, Voxel size=2.29×2.29×3.20, FOV=220×220	the Ethics Committee of the Sir Run Run Shaw Hospital, School of Medicine, Zhejiang University, and the Affiliated Hospital of Hangzhou Normal University.
8	Department of Psychiatry, First Affiliated Hospital, China Medical University	GE Signa 3T	54	62	8 channel, TR=2s, TE=30ms, Flip Angle = 90o, Slice number=35,Time points=200, Voxel size=3.75×3.75×3.00, FOV=240×240	the Institutional Review Board of China Medical University
9	The First Affiliated Hospital of Jinan University	GE Discovery MR750 3T	48	48	8 channel, TR=2s, TE=25ms, Flip Angle = 90o, Slice number=35,Time points=200, Voxel size=3.75×3.75×3.00, FOV=240×240	the ethics committee of The First Affiliated Hospital of Jinan University
10	First Hospital of Shanxi Medical University	Siemens Tim Trio 3T	45	26	32 channel, TR=2s, TE=30ms, Flip Angle = 90o, Slice number=32,Time points=212, Voxel size=3.75×3.75×4.52, FOV=240×240	The Medical Research Ethics Committee of the First Hospital of Shanxi Medical University
11	Department of Psychiatry, The First Affiliated Hospital of Chongqing Medical University	GE Signa 3T	20	17	8 channel, TR=2s, TE=30ms, Flip Angle = 90o, Slice number=33,Time points=200, Voxel size=3.75×3.75×5.00, FOV=240×240	the ethics committee of The First Affiliated Hospital of Chongqing Medical University
13	The First Affiliated Hospital of Xi’an Jiaotong University, Xi’an Central Hospital	GE Excite 1. 5T	20	16	16 channel, TR=2.5s, TE=35ms, Flip Angle = 90o, Slice number=36,Time points=150, Voxel size=4.00×4.00×4.00, FOV=256×256	the local ethics committee of the Affiliated Xi’an Central Hospital of Xi’an Jiaotong University
14	The Second Xiangya Hospital of Central South University	Siemens Tim Trio 3T	61	32	32 channel, TR=2.5s, TE=25ms, Flip Angle = 90o, Slice number=39,Time points=200, Voxel size=3.75×3.75×3.50, FOV=240×240	the Institutional Review Board of the Central South University.
15	Department of Psychosomatics and Psychiatry, Zhongda Hospital, School of Medicine, Southeast University	Siemens Verio 3.0T MRI	30	37	12 channel, TR=2s, TE=25ms, Flip Angle = 90o, Slice number=36,Time points=240, Voxel size=3.75×3.75×4.00, FOV=240×240	The Southeast University Research Ethics Committee
17	Department of Psychiatry, The First Affiliated Hospital of Chongqing Medical University	GE Signa 3T	41	41	8 channel, TR=2s, TE=40ms, Flip Angle = 90o, Slice number=33,Time points=240, Voxel size=3.75×3.75×4.00, FOV=240×240	the Ethics Committee of The First Affiliated Hospital of Chongqing Medical University
19	Anhui Medical University	GE Signa 3T	18	31	8 channel, TR=2s, TE=22.5ms, Flip Angle = 30o, Slice number=33,Time points=240, Voxel size=3.44×3.44×4.60, FOV=220×220	the local ethics committees of the Anhui Medical University
20	Faculty of Psychology, Southwest University	Siemens Tim Trio 3T	250	229	12 channel, TR=2s, TE=30ms, Flip Angle = 90o, Slice number=32,Time points=242, Voxel size=3.44×3.44×4.00, FOV=220×220	the Research Ethics Committee of the Brain Imaging Center of Southwest University and First Affiliated Hospital of Chongqing Medical School; the Institutional Review Board of Taipei Veterans General Hospital; the Institutional Review Board of China Medical University
21	Beijing Anding Hospital, Capital Medical University	Siemens Tim Trio 3T	79	65	32 channel, TR=2s, TE=30ms, Flip Angle = 90o, Slice number=33,Time points=240, Voxel size=3.12×3.12×4.20, FOV=220×220	the Imaging Center for Brain Research, Beijing Normal University and the Institutional Review Board of Anding Hospital, Capital Medical University.
22	The Institute of Mental Health, Second Xiangya Hospital of Central South University	Philips Gyroscan Achieva 3T	18	20	32 channel, TR=2s, TE=30ms, Flip Angle = 90o, Slice number=36,Time points=250, Voxel size=1.67×1.67×4.00, FOV=240×240	the Ethics Committee of Second Xiangya Hospital of Central South University
23	Mental Health Center, West China Hospital, Sichuan University	Philips Achieva 3T TX	22	23	8 channel, TR=2s, TE=30ms, Flip Angle = 90o, Slice number=38,Time points=240, Voxel size=3.75×3.75×4.00, FOV=240×240	the Ethics Committee of Sichuan University

## Sheet: Table S2
Table S2. Demographic characteristics of depressed individuals and controls in UK Biobank.
	Depressed individuals	Controls	t/χ2	p
Female/Male	468/334	468/334	0	1
Age	60.22 ± 7.16	60.42±7.04	-0.566	0.572
Intelligence	6.07 ± 2.09	6.07 ± 2.09	0	1
Education	14.98 ± 4.87	15.06 ± 4.79	-0.356	0.722

## Sheet: Table S3
Table S3. The meta-analytic estimates of differential expression in postmortem brain tissues of patients with psychiatric disorders including major depressive disorder (MDD), autism spectrum disorder (ASD), bipolar disorder (BP), and schizophrenia (SCZ).
exterl_gene_id	MDD.beta_log2FC	MDD.P.value	MDD.FDR	ASD.beta_log2FC	ASD.P.value	ASD.FDR	BD.beta_log2FC	BD.P.value	BD.FDR	SCZ.beta_log2FC	SCZ.P.value	SCZ.FDR
TSPAN6	-0.00418065	0.911909	0.973613	0.117073	0.157815	0.340576	0.150195	2.25e-05	0.00620861	0.102144	0.000434017	0.00625662
TNMD	0.0362795	0.181766	0.493264	0.0820846	0.166232	0.351905	0.0642842	0.0109878	0.116784	0.0379612	0.0300438	0.121128
DPM1	0.00663958	0.773878	0.914785	0.00461174	0.919853	0.959897	-0.0481699	0.289772	0.579311	-0.0129535	0.606995	0.783288
SCYL3	-0.0337217	0.154261	0.458822	-0.0300651	0.676125	0.813522	0.0157785	0.4578	0.720248	-0.0113422	0.553038	0.745138
C1orf112	-0.0222967	0.350522	0.656719	-0.102755	0.0950277	0.247939	0.0197846	0.534503	0.772638	-0.00644036	0.755786	0.875895
FGR	-0.00371213	0.915188	0.97458	0.31858	2.91e-05	0.00172029	0.0303426	0.345343	0.629872	0.0386305	0.0822775	0.234163
CFH	-0.116713	0.0229721	0.195722	0.37786	0.000229581	0.00569797	-0.0409007	0.543099	0.776474	0.0153706	0.769938	0.883528
FUCA2	0.0217956	0.351563	0.658075	-0.0655154	0.402715	0.602732
GCLC	-0.0468476	0.134304	0.430518	-0.0181538	0.689328	0.823381	0.00650812	0.872257	0.945643	0.0388132	0.195025	0.405646
NFYA	0.0351564	0.226529	0.542557	0.0292609	0.51732	0.699121	0.0899431	0.000394323	0.020593	0.0401126	0.0317629	0.125581
STPG1	0.0539142	0.0416588	0.255379	-0.0672743	0.0666369	0.198842
NIPAL3	0.0158111	0.440299	0.728226	-0.0272864	0.523292	0.703485	-0.0482286	0.209708	0.493432	-0.0203174	0.45923	0.670795
LAS1L	-0.0199223	0.286916	0.599275	-0.125267	0.00109552	0.0149475	0.0130694	0.49165	0.744035	0.0240855	0.108098	0.278869
ENPP4	0.000766144	0.981551	0.994436	-0.131691	0.166302	0.351962	0.0344184	0.402902	0.680224	0.0344082	0.27527	0.500171
SEMA3F	0.0124689	0.448746	0.734442	0.11123	0.192255	0.384747	0.0261198	0.160663	0.437765	0.0215994	0.165768	0.367798
CFTR	-0.0260741	0.352765	0.659356	-0.0972743	0.00849179	0.0535694	-0.00565404	0.841758	0.931353	-0.040207	0.0465022	0.162804
CYP51A1				-0.00450347	0.934783	0.967858	-0.0356988	0.494198	0.745885	-0.0457895	0.225262	0.442907
RAD52	0.0648295	0.146702	0.447519	-0.0322012	0.451017	0.644338	0.0621958	0.0489479	0.238389	-0.000624173	0.978083	0.987807
MYH16	0.0378612	0.0597135	0.30173	0.10957	0.137111	0.311575
BAD	-0.0913413	0.000294096	0.0362	-0.142598	0.013338	0.0718732	-0.0761284	4.82e-05	0.00783354	-0.0814402	9.69e-07	8.34e-05
LAP3	-0.0386326	0.195872	0.509658	0.107642	0.0741991	0.211837	0.00564073	0.857013	0.937671	0.0491104	0.107948	0.278743
CD99	-0.018984	0.698943	0.881259	0.363227	0.00309266	0.0281312	0.124903	0.00523635	0.0790716	0.196313	4.98e-07	5.5e-05
HS3ST1	-0.0921396	0.0205771	0.187293	0.0971378	0.199045	0.393133	-0.0720544	0.00721845	0.0941441	-0.112538	6.18e-07	6.43e-05
AOC1	0.0210151	0.268916	0.582892	-0.0653145	0.117656	0.283706	0.00643975	0.754166	0.890236	0.0155404	0.268263	0.492499
WNT16	0.0117072	0.651732	0.854912	-0.00560053	0.826347	0.907523	0.0765158	0.00134456	0.0392838	0.0418947	0.00899584	0.0530707
HECW1	-0.0254805	0.419296	0.712437	-0.268975	0.00208209	0.0222686	-0.062167	0.0329996	0.19779	-0.00952341	0.669112	0.823762
MAD1L1	-0.0709601	0.0303523	0.220258	-0.207771	0.000109741	0.00355877	0.027444	0.266683	0.556612	-0.0513225	0.0102594	0.0581691
LASP1	-0.0430707	0.0113227	0.145253	0.0649003	0.0217715	0.0982703	-0.0218697	0.258478	0.547401	-0.000854788	0.952121	0.976003
SNX11	0.0089603	0.580494	0.817421	-0.0363799	0.252203	0.454116	-0.0154579	0.439465	0.705755	0.00474395	0.710454	0.84763
TMEM176A	0.0958498	0.0273269	0.210616	0.223991	0.107777	0.267862	0.0320131	0.529543	0.768997	0.167314	2.9e-06	0.000173272
M6PR	-0.0299155	0.113945	0.399196	0.142479	6.6e-05	0.00271124	-0.0270967	0.297466	0.587855	-0.0352982	0.0449634	0.159081
KLHL13	0.0391204	0.367695	0.671105	0.139453	0.00403312	0.0335375
CYP26B1	-0.049252	0.304205	0.616522	-0.207992	0.0261756	0.110871	-0.105982	0.00785261	0.0988726	-0.158609	1.84e-06	0.000131984
ICA1	-0.0437489	0.0709183	0.325546	-0.257748	0.000826804	0.0125589	-0.0598769	0.0398992	0.215577	-0.0691755	0.000721464	0.00897407
DBNDD1	-0.00959472	0.742711	0.901289	-0.149057	0.02803	0.115596	-0.0442409	0.0915295	0.332999	-0.0492054	0.0208039	0.0946419
ALS2	-0.0127836	0.603377	0.830152	-0.026523	0.377047	0.57945
CASP10	0.0518192	0.0694495	0.32251	0.0402901	0.408956	0.608526	-0.00376461	0.909618	0.962087	-0.0136087	0.547349	0.741171
CFLAR	0.00561518	0.830656	0.93961	0.21061	0.00137594	0.0172025	0.028556	0.445848	0.711201	0.0789822	0.00275707	0.0233285
TFPI	-0.0827076	0.0393143	0.248254	0.316611	0.000177493	0.00490136	-0.000495855	0.988291	0.994802	0.00558378	0.785388	0.893547
NDUFAF7	-0.0322524	0.324401	0.634875	0.0515809	0.304018	0.508646	-0.0431344	0.0886364	0.327954	-0.0365181	0.0626205	0.198016
RBM5	-0.00949935	0.529401	0.786465	-0.0623509	0.0416229	0.147869	-0.00673071	0.746865	0.887833	0.00756766	0.655898	0.816444
MTMR7	-0.0853242	0.0434027	0.259487	-0.149587	5.67e-05	0.00248776	-0.0369767	0.247032	0.53542	-0.0501193	0.0315305	0.124782
SLC7A2	0.0619274	0.265851	0.579694	0.566807	0.000574003	0.00996621	0.157492	0.002123	0.0504345	0.221261	4.82e-07	5.43e-05
ARF5	-0.068061	0.00108103	0.0567214	-0.080054	0.165603	0.350873	-0.0544953	0.00500962	0.0771571	-0.0792303	5.43e-07	5.85e-05
SARM1	-0.044362	0.0772873	0.336145	0.0404454	0.375049	0.577839	0.00942404	0.66552	0.843763	-0.0121307	0.449856	0.662639
POLDIP2	-0.0498135	0.0118193	0.148065	-0.0287655	0.414257	0.612976	-0.0417891	0.0286357	0.184117	-0.0430652	0.00140044	0.0143201
PLXND1	-0.0077605	0.694023	0.878391	-0.00760948	0.89458	0.94584	-0.011012	0.634849	0.826136	-0.00303909	0.860536	0.930737
AK2	-0.0203694	0.535408	0.790406	0.14209	0.0147593	0.0764272	0.0460346	0.166429	0.444133	0.0550573	0.0337502	0.131012
CD38	0.0132552	0.66745	0.864294	-0.00449442	0.950115	0.976019	0.0399331	0.400844	0.678474	0.11037	0.000205611	0.0037169
FKBP4	-0.0336957	0.146124	0.4466	0.17899	0.0487284	0.163337	-0.0116188	0.6897	0.856296	-0.00708618	0.737411	0.864568
KDM1A	-0.00426208	0.821297	0.935155	-0.0131879	0.792569	0.886525	-0.0154085	0.397382	0.675512	-0.0055353	0.664128	0.820815
RBM6	-0.036321	0.118643	0.407217	-0.000816289	0.977597	0.987852	-0.0229334	0.268125	0.558025	-0.029677	0.105214	0.273769
CAMKK1	-0.00145508	0.946676	0.983951	-0.0967091	0.384763	0.586993
RECQL	0.0555197	0.0861644	0.353434	0.0818223	0.125191	0.29467	-0.00305584	0.921983	0.967476	-0.0157451	0.51481	0.714955
CCDC132	-0.0300283	0.274434	0.586808	-0.115505	0.0229952	0.101888	0.000205169	0.994591	0.997492	-0.0223594	0.296561	0.524542
HSPB6	0.0372111	0.266974	0.580741	0.17105	0.0173785	0.0851665	0.00249927	0.939552	0.974883	0.0248024	0.347487	0.575028
ARHGAP33	0.0120151	0.619736	0.839062	-0.0591354	0.233814	0.433648	-0.0121675	0.587074	0.801735	-0.0127373	0.448819	0.662107
NDUFAB1	-0.0543792	0.0206742	0.187745	-0.160964	0.000341554	0.00710416	-0.0825824	0.0112842	0.118124	-0.073499	0.000537439	0.00727334
PDK4	-0.0129588	0.88279	0.961451	0.47994	0.00772569	0.0504101	0.26595	0.00341571	0.0643298	0.401312	2.05e-07	2.97e-05
SLC22A16	0.0542718	0.0314118	0.223532	0.209418	0.000739319	0.011724
ZMYND10	0.00575186	0.791778	0.923358	-0.0804772	0.0963246	0.249758	-0.0321274	0.0892182	0.329068	-0.0316215	0.0300987	0.121128
ABCB5	0.0596238	0.0370008	0.240125	0.10018	0.0916682	0.242421
ARX	-0.00516175	0.853566	0.94877	-0.13851	0.133913	0.307572
SLC25A13	0.0289393	0.454359	0.738284	-0.0589287	0.45215	0.645382	-0.0244023	0.660562	0.840885	-0.00730315	0.862053	0.931403
ST7	-0.011256	0.644293	0.850441	0.0270506	0.574772	0.744554	0.0328916	0.194888	0.476573	0.0345017	0.0854624	0.239961
CDC27	0.00510186	0.809151	0.930033	-0.0492029	0.200701	0.394871	-0.0309934	0.241733	0.530389	0.00626406	0.761954	0.879873
SLC4A1	0.00329653	0.888647	0.964346	-0.0172344	0.825982	0.907403	0.0209662	0.419247	0.691989	0.0298377	0.0994916	0.264209
CALCR	-0.0215054	0.331023	0.640278	-0.153948	0.156667	0.33911	-0.0253748	0.271467	0.560646	-0.0036254	0.822803	0.9124
HCCS	-0.0423976	0.0725573	0.327658	-0.0916534	0.0220849	0.0992027	-0.128489	0.00384063	0.0682001	-0.0754487	0.00852067	0.0510704
DVL2	-0.000641483	0.973167	0.992296	-0.0212455	0.679475	0.815915	0.011641	0.562777	0.788999	0.00943459	0.487403	0.692918
PRSS22	-0.00676058	0.791293	0.923115	-0.0580731	0.405492	0.605449	-0.0287348	0.253146	0.54177	-0.000581308	0.974516	0.986465
UPF1	0.039061	0.163898	0.471568	0.12534	0.098807	0.253906	0.0710476	0.00376621	0.0678521	0.0494238	0.00540522	0.0375184
SKAP2	-0.0163824	0.637574	0.847052	-0.0649621	0.349816	0.554647	-0.0802579	0.0307569	0.191199	-0.0122888	0.640124	0.806056
SLC25A5	-0.0325132	0.138324	0.435746	-0.106643	0.0049441	0.0381229	-0.0442419	0.0383329	0.211937	-0.061635	0.000127987	0.00264144
CCDC109B	-0.02675	0.44615	0.732607	0.27902	9.58e-05	0.00332619	-0.0134468	0.638033	0.826991	0.00409916	0.863641	0.931993
HOXA11	0.0406941	0.158193	0.463693	0.065252	0.343677	0.548947	0.0166963	0.522863	0.763641	0.0103207	0.579962	0.76528
DHX33	-0.0162834	0.385074	0.684535	0.0796789	0.0189457	0.0901704
MEOX1	0.0119122	0.550021	0.799143	0.117892	0.0891685	0.238049	0.0274558	0.254915	0.54351	-0.0256463	0.132903	0.317392
LIG3	-0.0178075	0.482167	0.756611	-0.117278	0.0144693	0.0753598	-0.0280253	0.16859	0.446986	-0.0100563	0.538509	0.733109
RPAP3	-0.0110125	0.765787	0.911485	-0.062322	0.371689	0.57471	-0.00380344	0.923273	0.967927	-0.0368985	0.224243	0.441885
ACSM3	0.0293345	0.288817	0.60097	-0.130034	0.117186	0.283072	0.0156959	0.51926	0.760938	0.0271755	0.153078	0.348863
AC004381.6	0.0494482	0.0985561	0.37543	-0.248803	4.58e-05	0.00218337	-0.0254015	0.395365	0.673547	-0.0271259	0.173507	0.378318
CIAPIN1	-0.029776	0.180612	0.491573	-0.0591082	0.24516	0.446139	-0.0411487	0.103707	0.353214	-0.0616049	0.000593818	0.0078143
SPPL2B	-0.0310512	0.136891	0.434088	-0.0387828	0.338635	0.544466	0.048641	0.0378645	0.210723	-0.00330143	0.842723	0.922429
FAM214B	-0.0306335	0.126888	0.419662	-0.0263307	0.52715	0.706076	0.0391778	0.0421447	0.223012	0.00509887	0.731585	0.86147
COPZ2	0.0431889	0.0759181	0.33275	-0.0238222	0.696867	0.828743	0.0157648	0.539223	0.775051	0.0157667	0.395324	0.616537
PRKAR2B	0.0120281	0.619814	0.839062	-0.0328841	0.556321	0.730557	-0.035806	0.335872	0.622016	0.0261042	0.335073	0.561995
MSL3	-0.0470518	0.0432413	0.259085	0.0642487	0.300122	0.504632	-0.0602154	0.00741883	0.0956488	-0.0537269	0.00114237	0.0125098
CREBBP	-0.0192762	0.356611	0.662532	0.0376642	0.293055	0.496983	-0.0224772	0.333627	0.620642	0.0245748	0.175153	0.380513
MPO	-0.0231021	0.342178	0.650305	-0.157963	0.00272092	0.0262403	-0.0153594	0.51595	0.758859	-0.00391186	0.819202	0.910445
PON1	0.0103453	0.754548	0.906355	0.00914378	0.834069	0.911008	0.0870111	0.00111602	0.0356006	0.0611442	0.00125513	0.0133181
GCFC2	-0.0151999	0.623092	0.840658	-0.0806455	0.205601	0.400269	0.00101136	0.968983	0.987656	-0.0130788	0.496884	0.700867
WDR54	-0.0183989	0.439236	0.727359	-0.189551	0.00179264	0.0203624
CROT	0.00316911	0.879671	0.960219	0.0456168	0.406544	0.606276	0.018247	0.414115	0.68771	-0.00451389	0.75902	0.878005
ABCB4	-0.0657369	0.0735025	0.328908	0.110998	0.113901	0.277498	-0.0360726	0.298504	0.588895	-0.080857	0.0146661	0.0749837
KMT2E	0.00989059	0.691108	0.877377	0.124588	0.00328212	0.0292302
RHBDD2	-0.0434971	0.0714883	0.32663	-0.0470815	0.282832	0.486133
SOX8	0.0274324	0.576817	0.815187	0.0590184	0.416739	0.615196
IBTK	0.0416643	0.0757243	0.332399	-0.0325586	0.434779	0.630646	-0.0155219	0.644097	0.831902	0.0109804	0.659656	0.818465
ZNF195	-0.00966062	0.750734	0.904394	-0.0267437	0.643833	0.792561	0.0358481	0.17104	0.449176	0.0351388	0.0893549	0.247093
MYCBP2	0.00825803	0.678187	0.871025	-0.117246	0.00237427	0.0241638	-0.0412475	0.127652	0.389823	-0.0321493	0.0893185	0.247079
FBXL3	-0.0325429	0.171387	0.480759	0.0462015	0.353992	0.55819
ITGAL	0.00201402	0.922335	0.976305	0.279453	0.0231179	0.10224	0.00513565	0.822341	0.923291	0.00663862	0.695075	0.838177
PDK2	0.0159347	0.501709	0.768816	-0.318416	1.33e-05	0.00108602	0.00789868	0.695712	0.860137	0.00725646	0.624425	0.794937
ZFX	0.0161753	0.676934	0.870122	0.0390603	0.28493	0.488219	0.0206496	0.46846	0.729416	0.0102558	0.625376	0.795402
LAMP2	0.0197919	0.704854	0.884426	0.123675	0.197263	0.390909	0.0607088	0.394914	0.673285	0.097879	0.0923155	0.252517
GGNBP2	-0.0158239	0.46627	0.746482	-0.0546957	0.159544	0.34318	0.0217619	0.419273	0.691989	0.0241638	0.214914	0.430837
ITGA2B	-0.00337694	0.910196	0.972975	-0.121519	0.119359	0.286099	-0.00110353	0.962403	0.985108	0.000743428	0.968727	0.983456
ASB4	-0.00902281	0.779677	0.918199	0.102515	0.220053	0.417455	0.0504702	0.0911749	0.332489	0.048863	0.0223207	0.0991384
GDE1	0.0274352	0.281185	0.593665	-0.141964	0.000789508	0.0122202	-0.00447812	0.893495	0.955801	-0.0178608	0.387537	0.610465
C19orf60	-0.00972135	0.66133	0.86081	-0.177665	0.000390218	0.0077957	-0.0349718	0.100384	0.34783	-0.0573133	0.00117696	0.0127304
CRLF1	-0.102715	0.020146	0.185605	-0.115571	0.27594	0.479776	0.0071873	0.815108	0.919796	-0.0058237	0.834382	0.918332
OSBPL7	-0.0413609	0.0454209	0.264365	-0.0191101	0.643237	0.792151	0.0130823	0.547702	0.779716	-0.015337	0.336587	0.563763
TMEM98	-0.0325759	0.592776	0.824622	0.108084	0.189841	0.381949
YBX2	-0.0203857	0.52434	0.782895	-0.0392806	0.74602	0.858564	0.0363247	0.279425	0.569386	0.0270674	0.164079	0.365364
KRT33A	0.0316343	0.284613	0.597278	0.107859	0.118217	0.284757	0.0425883	0.115691	0.37148	0.0234482	0.229443	0.447925
MAP3K14	-0.0227519	0.393454	0.691822	0.0379349	0.512059	0.695204	0.00251773	0.933018	0.972334	0.0202763	0.298273	0.526823
ABCC8	-0.0811022	0.00461522	0.101801	-0.233286	0.000826268	0.0125589	-0.00054282	0.985466	0.993736	-0.025809	0.216697	0.432792
CCL18	0.010162	0.640783	0.848523	-0.0241938	0.654809	0.79984	0.0242184	0.274653	0.564212	0.0108829	0.51793	0.717764
CCL3	-0.0320916	0.739533	0.899823	0.315434	0.117454	0.283423	0.0608724	0.514996	0.758859	-0.249654	4.06e-05	0.00118985
SYNRG	0.00287392	0.87757	0.959231	0.0583169	0.286249	0.48965	0.0233426	0.170914	0.449116	0.0205476	0.135165	0.320589
CACNG3	-0.056738	0.0488168	0.274179	-0.0969596	0.16528	0.350625	-0.120746	0.000910783	0.0315764	-0.103133	4.42e-05	0.00127177
TMEM132A	-0.0239355	0.28445	0.597278	0.065128	0.419421	0.61813	0.00891154	0.660143	0.840682	-0.028448	0.0662385	0.204495
AP2B1	0.0428239	0.109489	0.392294	-0.0561499	0.289563	0.493316	-0.0376048	0.236092	0.524899	-0.0281273	0.192265	0.402573
TAC1	-0.125869	0.0212613	0.189649	-0.446919	0.00300998	0.0277718	-0.201174	0.00163419	0.0441606	-0.200785	3.07e-05	0.00100027
ZNF263	-0.0406216	0.0517956	0.281268	0.0488169	0.29931	0.503888	0.0458002	0.0555974	0.256191	0.00785505	0.626135	0.795974
CX3CL1	-0.0785419	0.0153266	0.16598	-0.0654628	0.272848	0.476241	-0.128436	0.00013206	0.0122896	-0.113513	5.04e-06	0.000253856
SPATA20	-0.037547	0.323594	0.633735	0.105068	0.052967	0.172042	0.0113564	0.774096	0.89934	0.0249964	0.404274	0.623584
CAC1G	-0.0344012	0.13113	0.425976	0.00359093	0.964056	0.98164	-0.0411419	0.21004	0.493765	-0.0602044	0.00914438	0.0536658
TNFRSF12A	-0.045519	0.122191	0.411954	0.27909	0.00949633	0.0578866	0.00679069	0.800371	0.912929	-0.0392887	0.0349134	0.134265
DLX6	0.0504709	0.0847224	0.351535	-0.2338	0.00404827	0.0336112	0.00730167	0.766483	0.895484	-0.0131919	0.503397	0.705644
MAP3K9	-0.0254581	0.297001	0.610526	-0.262542	9.13e-05	0.00322517	-0.0714937	0.0279404	0.182242	-0.0524457	0.0241233	0.104095
RALA	-0.0190955	0.207103	0.522193	0.0312635	0.240603	0.441211	-0.0489346	0.0342394	0.201034	-0.0303055	0.0508692	0.173339
BAIAP2L1	0.0616799	0.0348462	0.233672	0.0146596	0.815962	0.90131
ETV1	0.00362486	0.897851	0.968436	-0.156066	0.0458853	0.157613	-0.0421213	0.235476	0.524471	-0.110563	6.52e-05	0.00164789
AGK	-0.0320519	0.0697776	0.32372	-0.18859	4.9e-05	0.00228274	-0.0255345	0.354649	0.638471	-0.0516292	0.00315381	0.0256886
ALDH3B1	0.0776977	0.0012055	0.0590017	0.0123825	0.808559	0.896478	0.0296715	0.258756	0.547644	0.0289323	0.12159	0.299572
TTC22	0.0629701	0.0440014	0.260597	0.0838146	0.295425	0.499694	0.0044801	0.884066	0.951817	0.0279764	0.166447	0.368846
PHTF2	0.00645666	0.775793	0.915948	-0.0288126	0.656991	0.801383	0.0328073	0.263027	0.552105	0.0447757	0.0422599	0.152852
CCL26	-0.0194406	0.315641	0.62773	-0.0215804	0.718206	0.841711
FARP2	-0.019447	0.444082	0.731254	-0.0424928	0.489456	0.676898	0.0376616	0.22231	0.507627	0.0219405	0.250522	0.47273
USH1C	0.0637519	0.0366354	0.239305	0.10811	0.105038	0.263932	-0.0127141	0.748644	0.88821	0.0716817	0.0205119	0.0937611
DBF4	-0.057465	0.0904254	0.36151	-0.0184811	0.677464	0.814452	-0.00300586	0.924317	0.968284	-0.00195563	0.929932	0.96641
TBXA2R	-0.0232383	0.404572	0.700419	-0.0804699	0.35895	0.562635	0.00258642	0.914316	0.964326	-0.0223856	0.29484	0.522917
IFRD1	0.00385573	0.896598	0.967924	0.352932	0.000244176	0.00587903	-0.0786043	0.0366381	0.207158	0.00923062	0.751538	0.874121
LGALS14	0.0580066	0.0415064	0.254831	0.0623909	0.429625	0.625872	-0.0131508	0.608153	0.812394	0.0104451	0.542394	0.736535
COX10	0.00963724	0.641681	0.849265	-0.0691828	0.227534	0.426812	0.0307122	0.176923	0.455748	-0.0171428	0.314929	0.542689
GTF2IRD1	0.00286	0.870564	0.955917	0.0529794	0.444624	0.638186	0.0470076	0.0168167	0.143545	0.0443225	0.0015401	0.0153923
PAF1	-0.0194591	0.358163	0.663925	-0.0534028	0.244321	0.445334	-0.043409	0.0818334	0.314757	-0.0334015	0.0478742	0.166489
VPS41	0.0206069	0.381604	0.681366	-0.0111637	0.770207	0.872941	-0.0608062	0.0322103	0.195329	-0.0422551	0.0334428	0.130268
ARHGAP44	0.0155029	0.563238	0.806634	-0.11706	0.0194785	0.0915176	-0.0915373	0.00229644	0.0522616	-0.0695124	0.00313408	0.0255492
ELAC2	-0.0190149	0.399751	0.697791	-0.0838752	0.0774647	0.21759	-0.0233728	0.350269	0.634973	-0.0493836	0.00810604	0.0494475
SCIN	0.00792517	0.700451	0.882048	0.725531	0.000283512	0.00637192	0.00420578	0.880034	0.950254	0.0203405	0.287457	0.514923
ARSD	0.0397195	0.128718	0.422372	0.00636279	0.924316	0.962159	0.0347618	0.197547	0.479592	0.0229949	0.247074	0.468173
PNPLA4	0.0184824	0.560891	0.805338	-0.115043	0.214079	0.409918	0.038151	0.116067	0.371715	0.0129751	0.478895	0.686599
MYH13	-0.00205485	0.93037	0.978986	0.0724141	0.354283	0.55842	0.00211464	0.92887	0.970507	-0.0262265	0.168469	0.371665
ADIPOR2	-0.00937984	0.789615	0.922419	0.19978	0.0121482	0.0678337	0.087384	0.121372	0.380407	0.146576	0.00055622	0.00744613
CDKL3	-0.00413235	0.850885	0.947484	-0.0159683	0.818355	0.90289	0.0320402	0.180633	0.460492	0.0260296	0.127224	0.308724
UPP2	-0.0166034	0.682903	0.87414	0.0456708	0.614187	0.772957
PRSS21	0.0104126	0.694296	0.878391	-0.0935981	0.394642	0.595384	0.00711666	0.778253	0.900732	0.0113379	0.530191	0.72714
MARK4	-0.015215	0.407256	0.702967	-0.135657	0.00742615	0.049049	0.0235145	0.313836	0.604906	-0.029125	0.0772114	0.226031
PROM1	-0.140018	0.0157861	0.168136	-0.193518	0.0240689	0.104869	-0.208808	6.37e-05	0.00875695	-0.184515	4.14e-06	0.000224717
CCDC124	-0.0355408	0.116339	0.403104	-0.134468	0.0311056	0.123289
CEACAM21	0.097286	0.000982325	0.05567	0.0110371	0.806365	0.895089	0.0124764	0.664053	0.842655	0.0181122	0.37607	0.601974
PAFAH1B1	-0.0135106	0.515594	0.77776	-0.145929	0.0254403	0.109082	-0.066033	0.0348053	0.202538	-0.0617799	0.00380144	0.0292018
NOS2	0.037891	0.123174	0.413604	-0.115245	0.141586	0.318214	-0.0601752	0.00762689	0.0971173	-0.0347784	0.0519318	0.175655
DH9	-0.014048	0.750155	0.904232	0.097272	0.126056	0.296042	0.0402019	0.0945923	0.337723	-0.000984146	0.966419	0.982607
KIAA0100	-0.0349278	0.0954189	0.369581	-0.0470612	0.255374	0.457258	-0.0304012	0.139443	0.408279	-0.030349	0.0487422	0.168738
SLC13A2	0.0211105	0.411601	0.706476	0.177227	0.114343	0.278324	-0.0154583	0.510485	0.757302	-0.0283562	0.0945494	0.256101
GAS7	-0.0196522	0.330299	0.639499	-0.111103	0.00233622	0.0239819	-0.029248	0.100641	0.348136	-0.0259492	0.0511329	0.173807
TRAPPC6A	-0.00984438	0.676903	0.870122	-0.207446	7.04e-05	0.00278919	0.00605307	0.777318	0.900661	0.00973176	0.563626	0.752819
MATK	-0.0163571	0.499741	0.767412	-0.150868	0.0270382	0.112911	-0.0506686	0.0372891	0.209319	-0.0483809	0.00547682	0.0377552
CEACAM7	-0.0264797	0.286122	0.598756	0.00511857	0.901268	0.95049	0.0223882	0.428687	0.698139	-0.0194524	0.323854	0.550864
CD79B	-0.00719354	0.80342	0.927964	0.0952341	0.374658	0.577347	0.0190214	0.385458	0.665293	-0.0039201	0.835253	0.9188
SCN4A	-0.00395068	0.863303	0.95273	-0.0136203	0.832919	0.910291	0.020792	0.382751	0.662423	-0.012584	0.471561	0.681688
ST7L	-0.0171669	0.440382	0.728226	0.00851205	0.793778	0.887325	-0.00849069	0.712167	0.86908	0.0171488	0.292183	0.519616
TKTL1	-0.0359168	0.155065	0.460088	0.207009	0.0309154	0.122827	0.0339048	0.155944	0.430062	0.0145019	0.394601	0.616231
PAX6	0.00114661	0.981324	0.994436	0.0457491	0.715685	0.839766	0.194513	0.000390398	0.020593	0.174375	2.19e-05	0.000772475
RPUSD1	-0.055912	0.00772739	0.123976	-0.14035	0.00179099	0.0203624
RHBDF1	0.046837	0.0828802	0.347955	0.195245	0.00342853	0.0302181	0.0515082	0.0344633	0.201548	0.0291671	0.110329	0.282007
LUC7L	-0.0523168	0.0414343	0.254743	-0.0648791	0.0928481	0.243828	-0.0196661	0.284935	0.574073	-0.0314489	0.0525516	0.177122
CAC2D2	-0.019857	0.429588	0.720345	-0.166651	0.0256596	0.109615	0.0179425	0.42237	0.693394	-0.033107	0.0420137	0.152434
BAIAP3	-0.0203878	0.543013	0.795299	-0.237672	0.0332959	0.128397	-0.00243143	0.952496	0.981112	0.0236099	0.429639	0.647654
TSR3	-0.0781376	0.00276997	0.0823722	-0.0994224	0.0278774	0.115344	-0.0591713	0.00981134	0.110203	-0.0573159	0.00288556	0.0239972
PIGQ	0.0281012	0.183162	0.494711	-0.0827071	0.182016	0.371938	-0.0494751	0.0305674	0.190569	-0.0313953	0.0606573	0.194339
CRAMP1L	0.015067	0.522934	0.781737	0.116128	0.00825949	0.0526625
TEAD3	0.0401427	0.164131	0.471858	0.00838351	0.90691	0.953622	0.0363462	0.123787	0.384141	0.0312622	0.0703741	0.212806
SELE	-0.0207689	0.508884	0.773053	0.0606806	0.613632	0.772566	0.021292	0.609797	0.812691	0.0299588	0.35595	0.582872
DJC11	-0.0339828	0.0425536	0.257437	-0.0828098	0.0519214	0.170177	-0.0359045	0.0783748	0.306943	-0.0425826	0.00116703	0.0126544
FMO3	-0.0235515	0.411872	0.706679	0.0453944	0.689356	0.823381	0.0623452	0.0397755	0.215577	0.017913	0.348926	0.576254
MYLIP	-0.0540733	0.0602004	0.303107	0.0989567	0.0677425	0.200955	-0.056503	0.137201	0.404317	-0.0435459	0.0809012	0.231416
NOX1	0.0125475	0.597295	0.827182	0.155226	0.00561803	0.0411898	0.00124327	0.956781	0.983398	-0.00256797	0.874003	0.938587
E2F2	0.0891753	0.00109904	0.0567214	0.264704	0.0579135	0.182039	0.0173892	0.496591	0.747624	0.0237994	0.188331	0.397564
PSMB1	-0.0208729	0.261568	0.57559	-0.033512	0.237695	0.438233	0.00499927	0.795784	0.909709	-0.0124342	0.442102	0.656658
SYN1	-0.0125598	0.635882	0.846251	-0.0133406	0.747622	0.859784	-0.033677	0.218679	0.503177	-0.047467	0.0154186	0.0775187
JARID2	0.00283471	0.871544	0.956342	0.0648041	0.173288	0.361313	0.00796161	0.682609	0.852366	0.018532	0.251397	0.47354
CDKL5	-0.00497621	0.857101	0.950503	-0.00645186	0.918371	0.959151	-0.0204972	0.451541	0.715493	-0.0160207	0.412745	0.632244
CAMK1G	-0.0896032	0.00821419	0.126802	-0.292358	0.0223444	0.0998831	-0.0328145	0.45513	0.718055	0.0250948	0.433393	0.650351
TFAP2B	-0.0205902	0.36373	0.668889	0.0516124	0.42287	0.620332	0.00995668	0.708676	0.866899	0.0167447	0.312845	0.540488
TFAP2D	0.0327994	0.203086	0.516904	0.0629872	0.347895	0.552643
DLEC1	0.00291246	0.90601	0.971449	0.0381922	0.593215	0.7578	0.00560736	0.817216	0.920674	0.0355635	0.0420871	0.152566
CYTH3	-0.0338727	0.0922081	0.364703	-0.165334	0.0350594	0.132585	-0.00797012	0.711403	0.868603	-0.0325199	0.0671863	0.206444
ADAM22	0.0141757	0.5174	0.778821	-0.121265	0.0225774	0.100453	-0.0379725	0.311319	0.602249	-0.0435945	0.057883	0.188623
SYPL1	0.00739455	0.843054	0.943865	0.174434	0.0678591	0.201153	-0.0142852	0.807456	0.915689	0.0616784	0.155599	0.352632
CYB561	-0.056013	0.132525	0.427179	-0.115962	0.0983563	0.253319	-0.034955	0.230083	0.517721	-0.00196197	0.924534	0.964283
SPAG9	0.024259	0.184869	0.497168	0.0315687	0.601102	0.763324	-0.00601686	0.8114	0.917773	-0.0110939	0.558648	0.748997
CELSR3	-0.00705558	0.769255	0.912756	-0.0443552	0.428692	0.625269	0.0170223	0.46525	0.726245	-0.00553027	0.737215	0.864568
AASS	0.0103614	0.770308	0.913365	0.0125036	0.808079	0.89613	0.130592	0.0025127	0.0544654	0.105285	0.00197742	0.0183689
PLEKHG6	0.0400303	0.132519	0.427179	0.0616982	0.464401	0.655545	-0.00238305	0.920365	0.967151	0.0218975	0.237452	0.456572
SS18L2	-0.0256911	0.211081	0.526758	0.0225278	0.263997	0.466785	0.00616761	0.805158	0.914848	-0.0129763	0.358854	0.584978
MGST1	-0.0583436	0.380126	0.68054	0.36796	0.0100009	0.059972
CRY1	-0.0658326	0.066037	0.317353	0.117635	0.0109868	0.0634052	0.0659662	0.152426	0.425481	0.00257652	0.936552	0.970001
PGLYRP1	-0.0217783	0.345843	0.65294	-0.0712781	0.144941	0.32306	-0.0260941	0.262716	0.551626	-0.0180644	0.326664	0.553437
NFIX	0.0208023	0.475774	0.752096	0.0107257	0.653937	0.799281	0.0169294	0.429725	0.699012	0.00886133	0.600507	0.7793
ST3GAL1	-0.0581904	0.0989638	0.37571	0.0581019	0.216559	0.412923	0.00115298	0.95824	0.983886	0.00212473	0.904391	0.953194
MMP25	-0.032103	0.160974	0.467288	-0.04482	0.44259	0.636234	0.00935946	0.712234	0.86908	-0.0225857	0.189975	0.399936
IL32	0.0232028	0.452439	0.736768	0.168115	0.0221151	0.0992369	-0.00807515	0.784033	0.903549	-0.0221617	0.308279	0.53638
PKD1	-0.049511	0.0493632	0.275493	-0.187062	0.00159923	0.0188758	-0.0299759	0.238906	0.527424	-0.0144163	0.464365	0.675623
MAPK8IP2	-0.0698122	0.00677289	0.117988	-0.22905	0.00836162	0.0530827	-0.0448589	0.0603797	0.26853	-0.055949	0.000783928	0.00949452
MED24	-0.0559192	0.0524807	0.282344	-0.00523885	0.908045	0.95403	-0.0659581	0.00556213	0.0817607	-0.0359681	0.0395383	0.146325
RHOBTB2	-0.0379192	0.15414	0.458735	-0.147324	0.0505286	0.167011	-0.0973256	0.000518881	0.0241436	-0.0986137	9.52e-07	8.34e-05
HEATR5B	-0.030602	0.180393	0.491135	-0.162912	0.0020552	0.0221912
SEC62	0.0467843	0.0228946	0.195503	-0.132135	0.00310587	0.0281766	-0.0343852	0.201585	0.483638	-0.0051656	0.778742	0.888878
RPS20	-0.0200954	0.286003	0.59875	0.0535251	0.452356	0.645562
CSDE1	0.0219354	0.261083	0.575232	-0.00317762	0.919044	0.959543	-0.0296679	0.163553	0.441536	0.00967917	0.495618	0.699639
REV3L	0.0224477	0.316682	0.628572	0.0081818	0.813194	0.899671	0.0481988	0.00995579	0.110613	0.0543201	0.0109712	0.0608676
TENM1	-0.0231544	0.472415	0.750117	-0.0890806	0.288093	0.491556	-0.00876818	0.78076	0.902369	-0.00122303	0.962722	0.980752
PAX7	0.149159	0.00519463	0.106012	-0.0831478	0.100887	0.257256	-0.00417203	0.8929	0.955675	-0.040099	0.0726588	0.217117
MASP2	0.0270094	0.193306	0.507257	0.149328	0.212528	0.408545	-0.0316934	0.177634	0.456514	-0.0222003	0.167644	0.370665
IYD	0.0138206	0.307165	0.619425	0.0771296	0.295033	0.499185
FAM76A	0.0174408	0.518963	0.77925	-0.0979346	0.0391217	0.142583	0.0302523	0.254192	0.542625	0.025788	0.204226	0.417863
TRAF3IP3	-0.0290731	0.261911	0.575654	0.253079	0.000871724	0.0128999	0.0244276	0.350925	0.635106	0.0242991	0.185264	0.393271
POMT2	-0.0558066	0.00769709	0.123779	0.0246887	0.616808	0.774817	0.0375482	0.100913	0.348205	0.0269921	0.091114	0.250447
VTA1	-0.0617741	0.0104484	0.140798	-0.030196	0.467057	0.657737
MLXIPL	-0.0379856	0.105496	0.386251	-0.0122449	0.786106	0.882465	-0.0285162	0.322358	0.612092	-0.015105	0.429805	0.647654
BAZ1B	-0.0384058	0.0689694	0.321784	0.0683374	0.379238	0.581469	0.0327497	0.0551008	0.254756	-0.00409837	0.732862	0.86199
RANBP9	-0.0286271	0.100203	0.378326	-0.0698541	0.491328	0.678617	-0.0542008	0.042062	0.222768	-0.0141844	0.492443	0.697223
SPRTN	-0.00932901	0.75818	0.90776	-0.0599712	0.494619	0.681011
METTL13	0.0377924	0.0647901	0.314588	-0.0846738	0.053299	0.172635	-0.0534022	0.122704	0.382738	-0.0336967	0.115483	0.289818
DYRK4	-0.0224815	0.340322	0.649228	-0.0266992	0.696128	0.828107	0.0452972	0.0272618	0.181539	0.00948221	0.531556	0.728011
ZNF207	-0.0484304	0.0024118	0.0775757	-0.0159387	0.486966	0.674781	-0.0057145	0.769364	0.896903	-0.00695332	0.607992	0.783757
UQCRC1	-0.0451858	0.0597428	0.30181	-0.221937	6.62e-06	0.000732914	-0.0966907	0.00115361	0.0364858	-0.0960299	9.62e-07	8.34e-05
STARD3NL	-0.00254206	0.887599	0.963913	-0.0209803	0.715106	0.839269
CD9	-0.121771	0.074443	0.330161	0.061344	0.642645	0.791801	0.0701469	0.336504	0.622016	0.0519743	0.370342	0.596895
NCAPD2	0.0635582	0.0372834	0.24101	0.0591206	0.3444	0.549613	0.0466844	0.185074	0.465872	0.0419861	0.0807934	0.231268
IFFO1	-0.0200619	0.340176	0.649125	-0.0958318	0.000704794	0.0113926	0.0170034	0.39299	0.671986	-0.0203664	0.142075	0.331875
GIPR	0.00469286	0.852357	0.947953	0.12789	0.289582	0.493316	0.0352641	0.149646	0.421724	-0.00219616	0.898213	0.949592
PHF7	0.0356726	0.184514	0.496827	-0.102292	0.0115984	0.0658774	-0.00212677	0.926433	0.969119	-0.0135338	0.39551	0.616551
SEMA3G	0.0127897	0.803591	0.927964	-0.251415	0.0169751	0.0840031	-0.0611651	0.105001	0.355637	-0.159325	3.16e-05	0.00101214
NISCH	0.0127851	0.558466	0.803822	-0.0488785	0.239103	0.439703	0.0431491	0.049777	0.240285	0.0717219	2.98e-05	0.000981011
STAB1	0.0065744	0.808288	0.929806	0.387786	0.00557465	0.0409855	-0.081576	0.00136596	0.0392838	0.0190131	0.350961	0.578126
FUZ	-0.0118971	0.680291	0.872532	-0.0993595	0.154234	0.335819	0.0356132	0.200328	0.482633	-0.0430009	0.0319207	0.125964
SLC6A13	0.0902072	0.0307453	0.221407	0.0269159	0.745186	0.858193	-0.00351899	0.924312	0.968284	-0.0187945	0.533776	0.729891
IDS	0.0316872	0.0147992	0.163464	0.109807	0.000759539	0.0119561	0.00979672	0.550538	0.78086	0.012986	0.303354	0.531621
PRSS3	-0.0391588	0.175965	0.486184	-0.244424	0.0768461	0.216526	-0.0793698	0.0334382	0.199028	-0.088545	0.00121972	0.0130543
ZNF200	-0.0148668	0.656282	0.857447	0.0924271	0.243357	0.444319	0.0728705	0.0062879	0.0874442	0.0248814	0.229923	0.448368
CD4	0.0363253	0.156502	0.461613	0.100203	0.425596	0.622957	-0.0492635	0.128423	0.391211	0.0148249	0.509747	0.710834
LRRC23	0.0270521	0.259918	0.574193	-0.0588908	0.266303	0.469091	0.00294901	0.880566	0.950334	-0.0015275	0.930383	0.966548
HFE	0.0102526	0.672136	0.866793	0.028272	0.711644	0.837453	0.0145162	0.528315	0.767984	0.030667	0.0625865	0.197996
SCMH1	-0.028908	0.105781	0.386496	0.0529614	0.161455	0.345775	0.0278755	0.181962	0.462457	-0.00819584	0.590944	0.772866
FYN	-0.00727524	0.637219	0.846805	0.0765503	0.0476975	0.161642	0.0217179	0.258612	0.547527	0.03157	0.0199136	0.0919427
HIVEP2	-0.0128366	0.507789	0.772637	-0.129982	0.0313955	0.124092	-0.0717078	0.010034	0.110885	-0.0868444	6.36e-05	0.00161154
FMO1	0.0292891	0.241249	0.555788	0.136093	0.011765	0.0665622	-0.00722598	0.763827	0.893972	0.0187686	0.324453	0.551342
TCEB3	-0.0122183	0.518828	0.779155	0.0562933	0.313155	0.518444	0.0300451	0.0362877	0.206353	0.0294365	0.00763744	0.0474057
LYPLA2	-0.0419076	0.0247146	0.201683	-0.0974356	0.039186	0.142721	-0.0159517	0.460085	0.721386	-0.0343679	0.031306	0.124238
CLCN6	-0.0449346	0.0236164	0.1977	-0.0795113	0.0285226	0.11676	-0.0258464	0.216977	0.501685	-0.0360873	0.0106	0.0596366
MRC2	-0.00463565	0.863557	0.952803	-0.0869113	0.268149	0.471139	-0.0143712	0.596722	0.806556	-0.0274776	0.211999	0.427276
SLC6A7	0.0581851	0.018425	0.179093	-0.2381	0.0346044	0.131356	-0.0814117	0.0112006	0.117682	-0.0411145	0.0704875	0.212993
TSPAN9	-0.0108437	0.623979	0.840763	-0.0560277	0.232477	0.432059	-0.0220714	0.412276	0.687108	-0.0645066	0.000525052	0.00716838
BTBD7	-0.0219326	0.3942	0.692752	0.0552853	0.361825	0.565121	0.0577641	0.00178227	0.0465751	0.016837	0.371058	0.597559
APBA3	-0.0208677	0.343624	0.651411	0.0476724	0.137987	0.312863	-0.0198731	0.43068	0.69963	-0.00703692	0.683057	0.830629
ABHD5	0.000504206	0.987073	0.995797	0.0875258	0.135146	0.308975	0.00746564	0.796432	0.910197	0.0524647	0.0215707	0.0968139
KAL1	-0.00103047	0.982428	0.994857	0.0834193	0.409043	0.608544	0.0314529	0.478176	0.735886	0.0984229	0.00223586	0.0200099
AKAP8L	-0.049393	0.0700703	0.324148	0.0907319	0.179925	0.369579	-0.00442337	0.844075	0.93178	-0.00341381	0.870095	0.936026
UTP18	-0.0145757	0.610544	0.833572	-0.284522	0.00163318	0.0191508	-0.0673743	0.0270867	0.181022	-0.0503909	0.0272574	0.113838
RNF216	-0.00485749	0.746727	0.903152	0.0293932	0.512806	0.695357	0.0343109	0.057005	0.260635	-0.0194964	0.157946	0.356125
TTC19	0.00803467	0.767941	0.912336	-0.170372	0.00200076	0.0218611	-0.0480906	0.123956	0.384192	-0.0380787	0.0560299	0.184822
PTBP1	-0.046749	0.12962	0.423221	0.326899	2.25e-05	0.00150826	0.0395668	0.131458	0.396728	0.0328011	0.178912	0.385137
DPF1	-0.00285574	0.912916	0.973613	-0.148531	0.0972672	0.251354	-0.0106442	0.703921	0.865015	-0.0382338	0.0415109	0.15123
SYT7	-0.0306182	0.308671	0.621152	-0.0372639	0.59768	0.761068
LARS2	0.00810182	0.753882	0.906214	0.151759	0.150038	0.329567	-0.00864319	0.73558	0.882028	0.0127902	0.490996	0.696202
PIK3C2A	-0.00431559	0.925119	0.976865	0.0482016	0.277671	0.481443	0.153259	0.00121705	0.0370107	0.102244	0.00554509	0.0380415
PLAUR	0.0924924	0.022757	0.195069	0.291132	0.0264914	0.111578	0.0382692	0.221349	0.506397	0.0483028	0.0205335	0.0937905
ANLN	-0.0476279	0.5772	0.815269	0.234837	0.0461887	0.158185
RABGAP1	-0.00901734	0.685663	0.874822	-0.0677703	0.0676417	0.20073	-0.00161985	0.903375	0.959904	-0.000689795	0.952515	0.976165
DCN	-0.0546211	0.178124	0.488805	0.160754	0.0522855	0.170892	-0.0373842	0.459202	0.721175	-0.080733	0.0486688	0.168578
QPCTL	0.0212119	0.399453	0.697731	-0.0372072	0.707178	0.834565	-0.0265406	0.257957	0.546701	-0.00218014	0.901477	0.951338
PPP5C	-0.00787137	0.732168	0.896638	-0.0790788	0.105594	0.264712	-0.0231794	0.300068	0.590264	-0.0680886	0.000339805	0.00522061
CEP68	0.0272266	0.212123	0.528078	-0.145902	0.00301024	0.0277718	-0.0210558	0.428376	0.697961	0.00956275	0.60936	0.784866
MAP4K3	-0.00965189	0.730176	0.895867	0.0015238	0.973258	0.986009	-0.0205456	0.534548	0.772638	-0.00997121	0.727319	0.858487
ZBTB32	-0.0468762	0.0550077	0.288793	0.0422772	0.545423	0.721199	-0.00303792	0.897599	0.957316	-0.0382234	0.0363728	0.138161
TYROBP	-0.177719	0.0177953	0.177642	0.540299	0.000400984	0.00791329	-0.144057	0.00761618	0.0970809	-0.00898356	0.856867	0.928782
TMEM159	0.00110355	0.967838	0.990575	0.0684746	0.314164	0.519471	-0.00956494	0.749219	0.88821	-0.0147228	0.47474	0.684286
GABRA3	0.0132635	0.81878	0.934262	0.0289165	0.637649	0.788504				-0.0179676	0.637687	0.80447
BRCA1	0.023853	0.32494	0.63504	-0.0727075	0.282542	0.485988	0.0471514	0.162381	0.440068	0.0570847	0.0207418	0.0944287
ERCC1	-0.0643606	0.00317797	0.086683	-0.0512624	0.188818	0.380681	-0.105232	9.61e-07	0.00246099	-0.0860366	2.68e-08	8.3e-06
CD22	9.16e-05	0.996777	0.999119	0.0130299	0.921655	0.960956	0.0468049	0.441547	0.707446	0.058983	0.160847	0.360531
SEMA3B	-0.0418633	0.252686	0.56611	-0.00251893	0.968346	0.983704	0.0135153	0.842908	0.931655	0.0880132	0.0694119	0.211127
MBTPS2	-0.0396763	0.22929	0.544448	-0.129864	0.0616813	0.18929	0.00143368	0.960965	0.984694	-0.0403022	0.0768457	0.22537
PRICKLE3	0.0265836	0.354248	0.660689	-0.0106603	0.884141	0.939592	0.00930586	0.69306	0.858402	0.0159242	0.354692	0.581742
LTF	-0.0373252	0.265682	0.579493	0.0630497	0.490462	0.677893	-0.0372003	0.301248	0.591642	0.0104523	0.712613	0.848733
EXTL3	-0.0264804	0.244016	0.558414	-0.0210594	0.764169	0.870624	-0.0604852	0.00246785	0.0539658	-0.0755757	5.02e-06	0.000253856
NR1H4	-0.0206758	0.360003	0.66573	0.0270812	0.582418	0.749818	-0.0121425	0.588611	0.802256	-0.0118733	0.489861	0.695477
ELOVL5	-0.0240139	0.591638	0.82383	0.232865	0.00202829	0.0220873	0.146845	0.0161123	0.141233	0.143412	0.000534742	0.00725269
ALOX5	-0.0278493	0.64262	0.849762	0.171767	0.195801	0.389235	-0.123287	0.0445108	0.228215	0.00280886	0.938525	0.971029
KDM5D	-0.0376176	0.695531	0.878869	-0.0823413	0.319204	0.523803	-0.0033344	0.964932	0.98636	-0.0034423	0.937122	0.970104
CALCOCO1	0.0105557	0.571265	0.811627	-0.0372082	0.431989	0.628077	-0.00251137	0.894815	0.956411	-0.00235547	0.847961	0.925019
UBR7	-0.0307415	0.137229	0.434206	0.00980945	0.733714	0.850986
MAP4K5	0.000471592	0.986259	0.995797	0.042496	0.511569	0.694714	0.00273342	0.95529	0.982437	0.0497722	0.233686	0.452995
EHD3	-0.0195079	0.43328	0.723305	-0.0549298	0.462382	0.654502	-0.0746208	0.0253765	0.174778	-0.0495085	0.0242492	0.104444
PSMC4	-0.0238966	0.300016	0.613323	-0.257214	7.64e-05	0.00290194	-0.0457062	0.114805	0.370385	-0.0383872	0.0404307	0.148518
MAN2B2	0.00338941	0.90246	0.970072	-0.0648855	0.149738	0.32922	0.0349898	0.190537	0.471059	0.00398514	0.837522	0.919274
SLC7A14	-0.0280144	0.302931	0.615545	-0.049173	0.475537	0.66496
SLC25A39	-0.0378563	0.0850202	0.351597	0.100727	0.0121077	0.0677247
MVP	-0.0375241	0.233773	0.548518	0.301914	0.00177122	0.0202282	0.01089	0.717274	0.872244	0.0340992	0.200196	0.412073
NUB1	0.0123747	0.554611	0.801641	0.0676741	0.0965185	0.250018
PGM3	-0.0231289	0.415716	0.709769	0.164417	0.00861119	0.0540567	0.0981205	0.00291174	0.0583149	0.0382916	0.0780837	0.227134
RWDD2A	-0.0204877	0.46842	0.747603	-0.132893	0.00171969	0.0198452	-0.0048994	0.883399	0.951668	-0.00773913	0.745641	0.869915
CLK1	-0.12308	0.000928188	0.0546243	0.136761	0.165662	0.350882	-0.0697432	0.110608	0.362552	-0.00926911	0.838311	0.919512
POLR3B	0.0104857	0.69869	0.881186	0.00608823	0.861816	0.927069	-0.0440228	0.143161	0.412359	-0.0146442	0.449838	0.662639
ANGEL1	0.0631638	0.00636583	0.114788	-0.00941753	0.860349	0.926222	0.0251205	0.242124	0.530871	0.0166285	0.311743	0.539753
RNF14	-0.00357187	0.880367	0.960431	-0.00706804	0.925743	0.962687	-0.082129	0.0130193	0.126483	-0.0614444	0.00902609	0.0532239
DSE1L1	-0.00619253	0.813749	0.931521	-0.124873	0.0542009	0.174717	-0.043621	0.132654	0.398451	-0.0357046	0.072034	0.215823
DDX11	0.0786562	0.0181365	0.17815	-0.145017	0.189587	0.381645	0.0528644	0.192034	0.472583	0.0349952	0.258063	0.480981
HEBP1	0.00138432	0.952656	0.985699	0.0784797	0.0151058	0.0775652	0.0767171	0.0155927	0.138444	0.0274494	0.228178	0.446089
GPRC5A	0.079404	0.00696462	0.119194	0.355362	0.0124157	0.0688288	0.0506036	0.109705	0.361088	0.0146803	0.511529	0.711975
MAMLD1	-0.0608217	0.00830267	0.127368	0.0790411	0.136204	0.310284	0.0565501	0.0356999	0.204848	0.0270108	0.127386	0.308989
CD6	0.00850752	0.733782	0.897025	0.0494525	0.624293	0.779719	-0.0343893	0.182985	0.463435	-0.0123466	0.47279	0.682668
TACC3	-0.0280268	0.326316	0.636417	0.00754349	0.886771	0.940904	-0.0259964	0.273976	0.563476	-0.0184743	0.316354	0.544121
UFL1	0.0624632	0.0911052	0.36288	-0.00739081	0.882744	0.938824	0.0658377	0.0647092	0.278092	0.101837	0.000897126	0.0104018
POLA2	-0.0190569	0.436254	0.725657	0.0486377	0.307532	0.512509	0.0284165	0.296188	0.586507	-0.00448762	0.801919	0.901431
ZC3H3	-0.00439541	0.835521	0.941533	-0.0157622	0.647191	0.79424	0.00767389	0.695859	0.860233	-0.0112862	0.422121	0.640187
CAPN1	-0.0363919	0.165477	0.47364	-0.150383	0.0393199	0.142936	-0.0344405	0.134918	0.402144	-0.0576186	0.00115662	0.0126112
ACPP	0.0260077	0.38304	0.682853	0.164871	0.05835	0.182887	0.00847349	0.738521	0.883307	0.0222916	0.240675	0.45992
MDH1	-0.0213661	0.260581	0.575023	-0.155867	0.00540183	0.0401711	-0.0895724	0.0379883	0.210973	-0.0786849	0.00212612	0.0193028
SLC30A9	0.0343862	0.220887	0.537179	-0.0849545	0.080658	0.223074	-0.0666359	0.0940562	0.337308	-0.034872	0.161101	0.360744
COX15	-0.0122905	0.568145	0.809151	-0.0388356	0.23676	0.436958	0.0126647	0.603519	0.811313	0.0427768	0.0634138	0.199658
YAF2	-0.0839398	0.0161926	0.17035	-0.0597329	0.180617	0.370109	-0.00949692	0.754171	0.890236	-0.048623	0.0374094	0.140768
WAS	0.01501	0.45797	0.741221	0.305406	0.000648465	0.0107211	0.00661999	0.778388	0.900775	0.0123356	0.44245	0.656701
DPEP1	0.0556806	0.0212505	0.189628	0.0612184	0.184356	0.374764	-0.021486	0.459313	0.721175	-0.00212985	0.91112	0.957164
BID	-0.0291156	0.31518	0.627165	-0.0281298	0.524265	0.704037	-0.0903917	0.00375901	0.0678211	-0.120283	4.43e-09	2.59e-06
MATR3	0.0197467	0.0597678	0.30187	-0.0298205	0.593052	0.75778	-0.0225694	0.258316	0.547226	-0.0210345	0.11415	0.287606
NPC1L1	0.0505861	0.0877845	0.356947	0.269957	0.00688878	0.046866	-0.0185676	0.467566	0.728575	0.0130922	0.447183	0.660978
XYLT2	-0.0426663	0.0925468	0.36534	-0.0268931	0.619813	0.777023	0.0227068	0.227823	0.514461	-0.00266059	0.861316	0.931104
STMN4	0.0898	0.00181235	0.069844	0.00134252	0.977732	0.987866	0.0340036	0.410581	0.685983	0.0128773	0.656503	0.816951
NUDCD3	0.0215576	0.210634	0.526341	-0.0818097	0.0729877	0.210195	-0.0322977	0.185016	0.465872	-0.0253209	0.113743	0.287309
CHDH	0.0419194	0.178427	0.488983	0.0743162	0.254148	0.455995
IL20RA	0.00345124	0.912739	0.973613	-0.151321	0.0953691	0.248472	0.0562276	0.0724288	0.293054	0.0017254	0.936978	0.97006
CLCA1	0.0202027	0.409897	0.705334	0.0456219	0.325216	0.530349	0.0548078	0.036425	0.206443	0.0257788	0.140695	0.329654
GLT8D1	-0.013168	0.33445	0.643758	-0.118542	0.0476314	0.161557	-0.0152043	0.387562	0.667109	-0.00428157	0.701915	0.842627
ATP2C1	0.0899432	0.00275151	0.0823722	-0.0493997	0.205788	0.400415	0.00787577	0.730162	0.878849	0.00158987	0.926288	0.965159
SRCIN1	-0.0234281	0.359662	0.665631	-0.179263	0.000736542	0.0117171
IGF1	-0.0834184	0.0730064	0.328153	-0.213587	0.0477251	0.161702	-0.0881906	0.0149881	0.136003	-0.063858	0.014897	0.0756645
SLC38A5	-0.0213847	0.547474	0.797905	-0.233586	0.0358788	0.134334
MAGIX	0.0143644	0.565049	0.807642	-0.108212	0.0223146	0.0998186	0.00728738	0.736079	0.882257	-0.0179825	0.279446	0.505328
RALBP1	-0.00889603	0.627963	0.84321	-0.160702	5.37e-05	0.00242815	-0.0189561	0.304105	0.594903	-0.0251928	0.0533221	0.179037
RUFY3	0.0220746	0.191788	0.50534	-0.0827956	0.0665583	0.19868	-0.0112184	0.627704	0.823608	-0.00163386	0.913999	0.95875
CNTN1	0.0209315	0.5035	0.770151	-0.0954857	0.1296	0.301147	-0.00772679	0.827858	0.924827	0.0057007	0.837904	0.919348
SLC11A1	0.0139559	0.557288	0.802739	0.639182	0.000291668	0.00647431	0.0276557	0.377939	0.659024	0.0543544	0.0210762	0.095392
WWTR1	-0.115173	0.022944	0.195556	0.287035	4.85e-05	0.00227245	0.0581166	0.106926	0.358084	0.0858716	0.0121449	0.0653998
AGPS	0.00189489	0.939281	0.981725	0.147424	0.00626311	0.0441803	-0.0350525	0.244425	0.532314	-0.0244196	0.245066	0.465794
CXorf56	-0.0391341	0.427105	0.718298	-0.00463713	0.941984	0.971584	-0.0429882	0.242851	0.531656	0.0176143	0.482269	0.689354
ATP1A2	0.0360984	0.494184	0.764351	0.195929	0.0509862	0.168071	0.199862	0.00153151	0.0423304	0.201248	1.04e-05	0.000430879
TTC27	0.0283467	0.347623	0.654165	0.0377631	0.276498	0.480434	0.0501034	0.084707	0.320226	0.0280357	0.190624	0.40037
ZNF582	-0.00992914	0.668824	0.864938	-0.138223	0.0115869	0.0658585
VSIG2	-0.0270374	0.329083	0.638737	0.0968313	0.178862	0.367783
PHLDB1	-0.0389317	0.219846	0.535949	-0.0268323	0.747334	0.859636	0.0642753	0.185405	0.466129	0.0857066	0.0202042	0.0929035
MARCO	-0.0436764	0.192435	0.505971	0.0780485	0.436376	0.631782	-0.0330012	0.212372	0.496699	-0.0585246	0.00388886	0.0296673
CYP24A1	0.00422252	0.841845	0.943757	-0.0659451	0.38013	0.58223	-0.0450555	0.0999957	0.347458	-0.0351813	0.0830363	0.235241
PRDM11	-0.0021372	0.932074	0.979243	0.033926	0.698677	0.829963	-0.0316635	0.150095	0.422017	-0.00549239	0.746556	0.870736
SYT13	-0.0100044	0.622504	0.840361	-0.170189	0.000627262	0.0105185	-0.0546604	0.130491	0.394694	-0.0491918	0.0368849	0.139379
SI2	-0.0370099	0.429381	0.720274	0.201145	0.0234649	0.103266	0.0836862	0.0149641	0.135984	-0.00234884	0.912323	0.958047
CD74	-0.0932823	0.202373	0.516354	0.444785	0.000848145	0.0127335	-0.252103	0.00104111	0.0346089	-0.0542339	0.387345	0.610318
HGF	-0.0113386	0.686531	0.875272	0.206633	0.00284405	0.0269608	0.0581513	0.134097	0.400607	0.0851277	0.00856755	0.0512708
ZRANB1	-0.0239631	0.182739	0.494401	-0.0873342	0.208996	0.404253
NCDN	-0.0103737	0.74635	0.903074	-0.0543994	0.253409	0.455175	-0.0194662	0.449013	0.713248	-0.00968927	0.611866	0.786948
GPR124	0.00128984	0.968574	0.990703	-0.0235175	0.698811	0.829998	0.0188211	0.530526	0.769344	-0.0269134	0.221268	0.438043
ZFP64	-0.0267263	0.274108	0.586642	-0.0163344	0.735852	0.851983	-0.0571828	0.013332	0.128014	-0.0449537	0.01164	0.0635528
MT1	-0.0405886	0.0577161	0.295936	-0.075555	0.0101878	0.0606768	0.0134656	0.561166	0.787835	-0.0228322	0.212922	0.428438
SAMD4A	-0.0836596	0.000257901	0.0346745	0.172184	0.0365284	0.136136	0.0203917	0.478691	0.73627	0.0200532	0.397483	0.617958
RUNX3	-0.034699	0.229653	0.544448	0.22232	0.0130955	0.0712544	-0.00433105	0.857587	0.937996	-0.0416629	0.0494208	0.170198
MRE11A	-0.0536382	0.127997	0.421575	0.133331	0.0677665	0.200989	0.00673416	0.832061	0.926283	-0.0220362	0.308192	0.536304
PLEKHB1	0.00292254	0.944186	0.983279	0.0650757	0.317913	0.523095	0.0554719	0.219306	0.504057	0.0938037	0.00767753	0.0476068
SERPINB1	-0.00527031	0.925402	0.976871	0.465764	0.000298236	0.00657858	0.0525227	0.249326	0.537462	0.0852039	0.0274243	0.114204
CYP3A43	0.0324744	0.161508	0.467909	-0.0540706	0.316351	0.521462	0.0271323	0.298774	0.589029	0.0531451	0.0103851	0.058587
SLC7A9	0.0736736	0.0356795	0.236663	0.154668	0.0415456	0.147756	0.0150168	0.618311	0.817925	0.0170192	0.4411	0.655876
SPAST	0.0386764	0.112287	0.396847	0.0116594	0.80168	0.892365	-0.00318867	0.906406	0.960768	-0.0170026	0.443005	0.65721
NRXN3	-0.0306697	0.193296	0.507257	-0.291738	0.000914089	0.0133259	-0.0518267	0.143689	0.412919	-0.0550257	0.0131316	0.0691948
OSBPL5	-0.0125803	0.650781	0.854357	-0.0035595	0.939947	0.970349
AQR	0.00528962	0.808088	0.929708	-0.214874	0.000898106	0.0131522	0.0269277	0.188227	0.468672	0.0340164	0.0347628	0.13381
CPS1	0.0422212	0.231569	0.546048	0.0105045	0.901636	0.950569	0.0253195	0.47091	0.731207	0.013814	0.563102	0.752443
C8B	0.0731773	0.00829651	0.12736	0.0191075	0.732718	0.85063	0.0168177	0.537491	0.77445	0.0602686	0.00271696	0.0230282
FHL1	0.0156536	0.30572	0.617999	0.0766179	0.120026	0.286808	-0.00950877	0.658571	0.839641	-0.00807459	0.625255	0.795402
RTFDC1	-0.0309267	0.109909	0.393299	0.0121516	0.546203	0.721699	-0.0389912	0.0271869	0.181397	-0.0196875	0.164983	0.36652
GABRA1	-0.0295479	0.483436	0.757497	-0.381529	9.88e-05	0.00335025	-0.115992	0.0386986	0.212641	-0.0565602	0.135563	0.320942
NLRP2	0.0465192	0.676101	0.869569	-0.379563	0.0128893	0.0704645	-0.177148	0.0380649	0.211123	-0.0869364	0.13231	0.316475
SLC45A4	-0.00895467	0.783741	0.919761	-0.0628648	0.301603	0.506385
RNF10	-0.0437903	0.00524672	0.106403	-0.0881833	0.111561	0.273568	-0.040426	0.00840311	0.102201	-0.0258887	0.0210844	0.095392
ZNF839	0.000394712	0.984822	0.995779	0.193991	0.330888	0.536126	0.0356722	0.106079	0.356973	-0.0136301	0.427153	0.64521
ZDHHC6	0.0443252	0.0261562	0.206802	0.0535886	0.0756424	0.214632	-0.00203627	0.916752	0.96532	-0.00994786	0.478815	0.686599
RNH1	-0.0190972	0.364719	0.66951	0.0307136	0.593706	0.758227	-0.0513381	0.163481	0.441536	-0.0469427	0.0608983	0.194808
NDUFS1	-0.029458	0.205349	0.520322	-0.0428174	0.247971	0.449568	-0.0477218	0.0965282	0.34184	-0.0056308	0.89587	0.94833
RB1CC1	-0.026515	0.263604	0.577356	0.0172355	0.633019	0.785839	-0.0761825	0.0163546	0.14235	-0.0227664	0.312952	0.540488
ERP44	-0.0567366	0.00928796	0.13322	0.066087	0.127871	0.298587	-0.0169094	0.459936	0.721375	-0.00982416	0.511665	0.712065
ALAS1	-0.0261388	0.380377	0.68068	-0.0894111	0.0180266	0.0872849	-0.0307928	0.346158	0.631079	-0.0510885	0.0231511	0.101551
BIRC3	0.0668178	0.0163174	0.170779	0.180377	0.0117683	0.0665622	0.0825832	0.00193634	0.0481246	0.0656986	0.000269101	0.00444897
AKAP11	0.00211753	0.914438	0.974148	-0.0845325	0.0495361	0.165107	-0.0389724	0.185076	0.465872	-0.000834705	0.9671	0.982935
GLRX2	0.0198217	0.549291	0.798873	-0.160402	0.00533331	0.0398263	-0.0465483	0.171112	0.449268	-0.067995	0.00405137	0.0306464
SPC1	-0.0504994	0.0850754	0.351597	0.0457835	0.449345	0.642568	0.0135949	0.70601	0.865543	0.0120401	0.593584	0.7747
DERA	-0.0102754	0.714705	0.889623	0.119244	0.0433752	0.15209	0.08368	0.00574903	0.0834376	0.0679712	0.0168041	0.0821171
STRAP	-0.0184552	0.370965	0.673377	-0.020076	0.621391	0.778196	-0.0389041	0.136566	0.403511	-0.0369542	0.0283762	0.116641
ABCC2	0.0649817	0.0382999	0.244505	0.103728	0.0293905	0.118881	0.0304794	0.225673	0.511566	0.0410441	0.0277337	0.114897
PLEKHO1	-0.0194341	0.413343	0.707694	0.0835847	0.00761736	0.0499247	-0.0106742	0.66027	0.840757	-0.030915	0.0749456	0.221453
GCLM	-0.0589528	0.030494	0.22072	0.0484466	0.377006	0.57945	-0.041418	0.204678	0.48777	-0.0135229	0.575947	0.762752
UBR2	-0.00693728	0.723024	0.892657	0.169872	2.87e-05	0.00171825	0.0282288	0.0989136	0.345803	0.0186386	0.182119	0.389086
EHD2	0.0118382	0.631943	0.843998	0.136772	0.0978125	0.25232	0.0235958	0.364877	0.648211	0.00808685	0.661028	0.818842
CCDC28A	-0.0153342	0.525787	0.78419	-0.0264315	0.427119	0.624188	-0.0336364	0.292773	0.583133	-0.0270636	0.163199	0.363929
RRAGD	0.0560288	0.254707	0.568216	0.187393	0.000333507	0.00704697	0.00495215	0.889068	0.954628	0.0115093	0.648736	0.811035
HSF2	-0.0148656	0.626718	0.84253	-0.0143008	0.813887	0.900004	0.0659768	0.0651585	0.279245	0.0311535	0.235506	0.454461
PHF20	0.0494064	0.0500003	0.276644	-0.131726	0.05636	0.17906	0.0172573	0.558914	0.786459	0.0124522	0.540465	0.734658
HSD17B6	-0.0418521	0.612701	0.835004	0.11158	0.311989	0.517734	0.218331	0.00685398	0.0917588	0.216292	0.000509874	0.00700067
NR1H3	-0.00800236	0.799767	0.926859	-0.00206508	0.968329	0.983704	-0.00353615	0.876242	0.948284	0.0110912	0.529862	0.727012
TYMP	0.0175534	0.481116	0.755906	0.540041	0.00229234	0.0237178	0.0111393	0.664075	0.842655	0.0134347	0.514593	0.714854
NCAPH2	-0.0455937	0.0282601	0.213361	-0.0678291	0.100008	0.255821	0.00787769	0.688198	0.855719	-0.00591929	0.689222	0.834438
TOMM34	0.035979	0.125964	0.418533	0.0176646	0.746377	0.858841	-0.0458841	0.144508	0.414292	-0.00270495	0.906607	0.954879
SEC63	0.0224779	0.319331	0.630212	-0.060788	0.173697	0.361933	-0.0313633	0.280538	0.570525	-0.00194131	0.916175	0.960358
KP6	-0.0116479	0.599338	0.828072	-0.0208391	0.677579	0.814452	-0.0191464	0.404674	0.681776	0.00548459	0.729578	0.86027
VIM	-0.0588398	0.298118	0.611373	0.36637	0.000570377	0.00992457	0.0455294	0.393204	0.671986	0.103784	0.026748	0.11225
RTEL1-TNFRSF6B	0.0106565	0.779518	0.918188	0.558585	0.000398126	0.00791329
FAS	-0.127275	0.0499073	0.276391	0.271222	0.00479081	0.0374312	0.0891958	0.133213	0.399195	0.0677872	0.0605508	0.194048
RSET2	-0.0540003	0.118249	0.406359	0.231912	0.00524207	0.0394728	-0.0699292	0.0332746	0.198525	0.0285993	0.359614	0.585935
CD44	-0.0385321	0.238561	0.553126	0.82733	0.000163517	0.00461786	0.0114166	0.842679	0.931584	0.237644	0.000578037	0.00768541
KCNG1	-0.0637025	0.129847	0.423631	0.0631647	0.578495	0.74685	-0.00192004	0.9531	0.981201	0.00521197	0.835995	0.919274
AGPAT4	-0.019812	0.5231	0.781854	-0.0492277	0.264344	0.467164	-0.000656868	0.98761	0.994631	0.0223352	0.46955	0.680147
SLAMF7	0.0212977	0.388675	0.687252	-0.0309295	0.439967	0.634427	0.0427406	0.0853387	0.321338	0.0220864	0.255249	0.47778
BTN3A1	-0.0209392	0.446054	0.732607	0.187221	0.0131989	0.0715097	0.0348131	0.240747	0.529315	-0.0487044	0.0248408	0.106327
MIPEP	-0.0057441	0.838022	0.942603	-0.0719324	0.118272	0.284846	0.0483817	0.0495707	0.23985	-0.017748	0.310079	0.538
PRKCH	-0.0800626	0.0159733	0.168937	0.125106	0.0403128	0.145158	-0.0422158	0.215877	0.500572	-0.0750366	0.00687893	0.0439989
INSRR	0.00627196	0.818997	0.934414	-0.0749706	0.247977	0.449568	0.0071273	0.759516	0.892516	0.00946064	0.593884	0.774765
B4GALT7	-0.0450526	0.0221121	0.192455	-0.0958361	0.0563133	0.17896	-0.0271761	0.187089	0.467415	-0.0257124	0.0650852	0.202602
SH2D2A	0.0504059	0.0724787	0.327658	-0.0670987	0.149616	0.329122	-0.00296986	0.926446	0.969119	0.0215688	0.34294	0.570451
VRK2	0.010098	0.788001	0.92146	0.206401	0.0153688	0.0785278	0.00667518	0.903744	0.959904	0.0399371	0.337949	0.564829
TNFRSF1B	-0.0470668	0.115225	0.40152	0.217901	0.00134205	0.0169562	-0.0443441	0.0660044	0.280644	-0.0069686	0.744695	0.86922
VEZT	0.0310753	0.205707	0.520626	-0.09159	0.156	0.338072	0.00434028	0.836593	0.928739	-0.00782791	0.722059	0.854805
POU2F2	-0.0542393	0.0191546	0.181562	0.00886443	0.914675	0.957391	0.00279296	0.909248	0.961984	-0.0318975	0.082684	0.234886
BRD9	-0.0228508	0.232771	0.547475	-0.138712	0.00171581	0.0198323	-0.00738635	0.706735	0.865794	0.00826238	0.587059	0.770406
SNX1	-0.0378695	0.111407	0.395446	0.0340033	0.458765	0.651719	0.0313573	0.325161	0.613962	0.00180944	0.936471	0.969998
TBPL1	-0.0317394	0.243235	0.557317	-0.0408593	0.309045	0.514132	-0.036482	0.248434	0.536908	-0.0151276	0.478548	0.686599
ARNTL2	-0.0805628	0.102783	0.381705	-0.0756422	0.0532883	0.172635	-0.123202	0.000344024	0.0193664	-0.066599	0.00267265	0.0227304
BCLAF1	0.0208756	0.188235	0.500868	-0.0681405	0.0988104	0.253906	-0.0271057	0.361216	0.643984	0.0120248	0.554424	0.746324
SLC39A9	0.0122072	0.434453	0.724148	0.0404577	0.169423	0.355867	0.0333389	0.169128	0.447287	-0.0131905	0.426176	0.644285
ANK1	-0.0476303	0.074524	0.330289	-0.235655	0.00481133	0.0374312	-0.0577842	0.0439848	0.227474	-0.0659796	0.00368486	0.0286707
IBSP	-0.0336613	0.204698	0.519605	-0.0199688	0.624754	0.779954	0.0416977	0.0403321	0.216945	-0.00596616	0.764028	0.880774
TFB1M	0.0266773	0.291087	0.603508	-0.133155	0.0111969	0.0642054	0.030013	0.414816	0.688413	0.0137506	0.512748	0.713171
RABEP1	-0.0342581	0.25944	0.573646	-0.0263354	0.541201	0.717728	-0.0311379	0.28658	0.57628	-0.0185505	0.371341	0.59779
HMGB3	0.00327291	0.8816	0.960971	-0.178704	0.00936135	0.0573616	0.0451051	0.0925595	0.335046	0.0311995	0.101602	0.267859
NUP160	-0.0290432	0.378247	0.679396	0.114663	0.0247843	0.107063	0.062175	0.0144668	0.132732	0.0422965	0.0563626	0.185418
MUSK	0.0378096	0.0981165	0.37426	0.021982	0.561217	0.73458	0.0073782	0.736092	0.882257	0.0201015	0.280048	0.505959
IKZF2	-0.0652174	0.0857046	0.35274	-0.00274843	0.953887	0.977878	0.134201	0.000706466	0.0277585	0.0848593	0.00177141	0.0169385
GRN	-0.00044286	0.983026	0.995128	0.10468	0.108174	0.268477	-0.0468904	0.0675418	0.284052	-0.0423012	0.0230584	0.101325
FAM13B	-0.00710454	0.780461	0.918686	-0.0159489	0.695966	0.828098	-0.0339586	0.355607	0.63947	-0.0547385	0.0485185	0.16834
ARHGAP31	-0.0576879	0.186755	0.498984	-0.00754523	0.957127	0.97867
NR2E3	0.0299269	0.225259	0.541176	0.0068576	0.943212	0.972108	0.013695	0.54148	0.776004	-0.0160362	0.377226	0.602791
CENPQ	0.0044267	0.920505	0.975831	0.108322	0.399444	0.599777	0.101069	0.00121245	0.0370107	0.0269637	0.225173	0.442871
SARS	-0.0227219	0.381912	0.681564	-0.317723	3.99e-05	0.00200905	-0.0498697	0.118375	0.374941	-0.0492445	0.0232002	0.101731
RANBP3	-0.0248612	0.159071	0.464716	-0.0854726	0.0379164	0.1397	0.0217257	0.193763	0.474868	-0.00319191	0.812364	0.906122
ARID4A	-0.0245943	0.379971	0.680539	-0.0559055	0.250858	0.45281	-0.0135131	0.629719	0.824288	0.0129136	0.554778	0.746413
TSSC1	-0.0187789	0.424766	0.716777	-0.0999351	0.0480569	0.162157	-0.0673337	0.000434725	0.021795	-0.0497246	0.00257464	0.0221401
PNPLA6	-0.0161968	0.563589	0.806779	-0.0900756	0.147971	0.326886	-0.0233685	0.285165	0.574367	-0.00926256	0.554498	0.746342
IFT88	0.0340306	0.159975	0.465735	0.00408067	0.942434	0.971743	0.0326199	0.343451	0.628377	0.0207304	0.376949	0.602758
ALG1	-0.0578258	0.0712249	0.325943	-0.0471169	0.462092	0.654502
ZCCHC8	-0.079517	0.00287104	0.0832007	0.205222	4.35e-06	0.000567723	-0.00667581	0.771796	0.898299	-0.0116946	0.580001	0.76528
ABCF2	-0.0385464	0.100373	0.378493	-0.109823	0.019681	0.0918858	-0.0448195	0.083545	0.318263	-0.0358801	0.0659116	0.20425
LRRC7	-0.0189413	0.542046	0.794602	-0.010223	0.82331	0.905882
FUT8	-0.0106633	0.700886	0.882367	-0.0453403	0.314361	0.519526	0.0486861	0.175533	0.453944	0.0506635	0.0730854	0.217866
UBA6	0.00140236	0.957155	0.987008	0.0791539	0.0361573	0.135189	0.0495341	0.204825	0.487992	0.0640462	0.0236299	0.102887
GAB2	-0.0210312	0.390125	0.688613	-0.0106258	0.914818	0.957479	0.0345925	0.35577	0.639536	0.0335516	0.230421	0.448986
PIAS1	0.029624	0.23793	0.552328	0.114924	0.00114445	0.0154155	0.00255033	0.919422	0.966838	0.0321491	0.0966478	0.260215
SLC4A7	-0.00609693	0.860439	0.951667	0.029173	0.576404	0.745951	0.00243662	0.940115	0.974883	0.0150681	0.479539	0.686927
APBA2	-0.0701318	0.00174927	0.0684443	-0.221095	8.49e-07	0.000211289	-0.0292699	0.232519	0.520948	-0.0683165	8.98e-05	0.0020833
MAP2K3	-0.0684852	0.00351508	0.0912853	0.198746	0.00464448	0.0366441	0.0383779	0.167147	0.444761	-0.0298806	0.110961	0.28284
EFCAB1	0.130114	0.0180205	0.177939	0.190248	0.125931	0.295921	-0.0399964	0.382245	0.661962	-0.00155532	0.959189	0.979358
TMSB10	-0.0223508	0.209092	0.524342	-0.0762347	0.151817	0.3323	-0.0401996	0.139981	0.408406	-0.00484454	0.786161	0.893712
ASTE1	0.0234892	0.366387	0.670069	-0.20516	0.00351567	0.0307185	0.0305218	0.315012	0.6062	0.000798104	0.970936	0.984612
RNF19A	-0.00885407	0.710372	0.88721	0.0936777	0.0394746	0.143252	-0.0163447	0.428264	0.69791	0.0460352	0.0180589	0.0859222
PEX3	0.00172896	0.947461	0.983952	-0.0848581	0.273921	0.477341	0.0247358	0.379734	0.660265	-0.0405653	0.0616687	0.196259
GABARAPL2	-0.0178255	0.402135	0.698987	-0.0377227	0.482075	0.671222	-0.000828738	0.965489	0.98654	-0.00765071	0.575921	0.762752
MYOC	0.0641245	0.027076	0.210025	0.013814	0.770253	0.872941	0.00713583	0.777734	0.900699	0.0239592	0.184035	0.391662
SH3YL1	-0.00555835	0.76096	0.909234	0.0709071	0.118679	0.285296	-0.000343238	0.986929	0.994608	-0.00563806	0.710844	0.847717
FAM136A	0.0180878	0.349402	0.655766	0.00708956	0.866734	0.930235	-0.0350784	0.168017	0.445966	-0.0156952	0.357009	0.583557
VCL	-0.0435604	0.200247	0.514076	0.173693	0.00208112	0.0222686	0.0309539	0.299107	0.589497	-0.0109936	0.576335	0.762799
DEPDC1B	-0.0518045	0.00606105	0.112246	-0.0653585	0.351925	0.556464
DAPK2	-0.00272305	0.928184	0.977874	-0.125001	0.161513	0.345775	0.0210934	0.436747	0.703485	0.0199325	0.314692	0.542517
NSMAF	-0.03607	0.0995523	0.376991	-0.00885658	0.805411	0.894766	-0.0344057	0.201012	0.482633	-0.0148804	0.379231	0.604677
ADSS	-0.0112512	0.694706	0.87852	-0.182043	0.00207153	0.0222493	-0.107759	0.00178009	0.0465751	-0.0541716	0.0338288	0.131153
STAP1	0.0245682	0.232655	0.547316	0.255658	0.00391755	0.0328296	-0.0567766	0.00701128	0.092389	-0.0145489	0.360218	0.58661
TIMP2	0.0219943	0.34324	0.65097	0.11824	0.00228851	0.0236935	0.0260162	0.308449	0.598944	0.0443052	0.0198415	0.0916783
RFC1	0.0422747	0.0312634	0.223076	-0.00549038	0.894702	0.945846	0.042907	0.116495	0.372513	0.0021964	0.916917	0.960613
TBC1D23	-0.0483576	0.00598872	0.11177	0.144513	0.000258981	0.00609133
CUL3	-0.0249233	0.202635	0.516396	-0.169615	0.0198301	0.0923264	-0.0642111	0.0278806	0.182242	-0.0558445	0.00378601	0.0291737
MYOM2	-0.198985	0.000554131	0.0443614	-0.065236	0.3347	0.540022	-0.0566787	0.302987	0.594168	-0.0680493	0.0869659	0.242651
OTC	0.0163578	0.469875	0.748119	0.143291	0.100791	0.257053	0.0760438	0.00572742	0.0834376	0.0350077	0.0818031	0.233349
CYP46A1	-0.0216388	0.412526	0.706884	-0.0975012	0.0779029	0.218101	-0.0336962	0.197507	0.479592	-0.008286	0.678493	0.82866
ZZZ3	-0.0197206	0.36899	0.672059	0.0896372	0.0550475	0.17658	0.0188815	0.497795	0.748356	0.0562581	0.00726297	0.0458396
SLC18A1	0.0124005	0.623493	0.840731	-0.0167543	0.779707	0.878301	0.00854563	0.748929	0.88821	-0.00445697	0.804315	0.902486
USP2	0.0227983	0.602332	0.829701	0.0220791	0.732973	0.850645	-0.016479	0.644387	0.831993	-0.0267155	0.264242	0.487283
CASR	0.0414958	0.140859	0.439568	0.325107	0.00199313	0.0217925	0.0300639	0.336734	0.622016	0.0354368	0.136027	0.32164
TUBG2	-0.0723927	0.00293818	0.0835699	-0.194458	2.42e-06	0.000403142	-0.121862	2.2e-05	0.00620861	-0.0962843	2.06e-07	2.97e-05
FLT4	-0.0188361	0.385062	0.684535	-0.0910508	0.393257	0.593976	-0.00421803	0.833328	0.927117	0.0105017	0.563915	0.753042
NSUN2	-0.0228231	0.402262	0.698987	0.075169	0.0633145	0.192622
FBXO42	-0.0128705	0.42002	0.712752	0.0899072	0.186021	0.377217	0.0261587	0.191308	0.472147	0.0230328	0.07763	0.226453
MFAP3	-0.0298568	0.20406	0.518509	0.107252	0.00949752	0.0578866	0.0541093	0.0506381	0.243142	0.0536693	0.00599021	0.0400348
MRI1	-0.020976	0.598447	0.82745	-0.136984	0.00730919	0.0485738
METTL1	-0.0281751	0.214294	0.529571	-0.0258582	0.668716	0.808909	0.0142269	0.563316	0.789022	0.00385886	0.849104	0.925324
HOXC8	0.00430507	0.867852	0.95461	0.0536206	0.533093	0.710937	0.0427697	0.117115	0.373302	0.0479602	0.0193245	0.0900621
AGA	-0.236091	0.000123375	0.0251329	-0.0746952	0.342827	0.548456	0.0200109	0.704895	0.865508	-0.0254889	0.526883	0.724217
PI4K2B	-0.0157547	0.54692	0.797761	0.0426988	0.695797	0.828079
BOD1L1	-0.0366398	0.0704141	0.324807	-0.046215	0.177832	0.366771
MAT2B	-0.0191406	0.374215	0.675426	-0.0962951	0.00081004	0.0123871	-0.0326509	0.315654	0.607031	-0.0296495	0.190965	0.400868
TLL1	0.0119322	0.462427	0.743592	0.0914758	0.395905	0.596282	-0.000975463	0.971235	0.988271	0.0155091	0.385109	0.60846
EDC4	-0.0512679	0.00807669	0.125952	-0.0559931	0.182435	0.372419	-0.0135736	0.399109	0.677659	-0.0510292	5.28e-05	0.00142208
TRIO	0.00967605	0.694185	0.878391	0.113379	0.255337	0.457258	-0.0312137	0.162659	0.440627	-0.0209841	0.246366	0.467405
VCAN	-0.0430907	0.250393	0.563829	0.303595	0.000114775	0.00366915	0.0231729	0.650807	0.835845	0.0249475	0.546994	0.740832
CLEC16A	-0.0463329	0.0388473	0.246654	-0.088617	0.0336428	0.129204	0.0037839	0.869165	0.944483	-0.0104437	0.538231	0.732972
MSR1	0.0123195	0.618421	0.838655	0.234262	0.0048112	0.0374312	-0.0199418	0.514679	0.758859	0.00801425	0.713642	0.849387
CDH1	-0.0932467	0.0222497	0.192846	0.120165	0.131743	0.304398	-0.0703987	0.0844378	0.320182	-0.140411	0.00117808	0.0127304
SKIV2L2	-0.00775378	0.671197	0.866486	-0.0210517	0.607226	0.767427	-0.0109624	0.641487	0.829838	-0.0009073	0.956057	0.977517
DH5	-0.0453467	0.0783904	0.338922	-0.0136083	0.81133	0.898566
ZFYVE16	-0.0513824	0.116973	0.403999	-0.0736867	0.410001	0.609352	-0.0265903	0.607028	0.81208	-0.0274481	0.516157	0.715982
FAM65A	-0.0671657	0.000148808	0.0278381	-0.0104317	0.827892	0.907898	-0.0145291	0.500216	0.750257	-0.0331599	0.0257496	0.109235
C6	0.0922756	0.00316632	0.0866791	0.117389	0.0917526	0.242525	0.031752	0.270876	0.560303	0.0369788	0.0777818	0.226522
RAI14	-0.0810246	0.0253047	0.20369	0.174871	0.0385408	0.140928	0.0343255	0.482996	0.739185	-0.0436053	0.187825	0.396874
SOX30	-0.0267495	0.111187	0.395247	-0.183868	0.0078751	0.0510966	0.0384557	0.0178986	0.148181	-0.000762118	0.954599	0.976823
PNKP	-0.0656535	0.0404865	0.251368	-0.222751	0.000421896	0.00814523	-0.0275062	0.263425	0.552706	-0.0621786	0.0025038	0.0216815
BEST2	0.0700628	0.0143964	0.160677	0.0678371	0.366327	0.569774	-0.018185	0.483118	0.739185	-0.0100189	0.604832	0.78231
PHLPP2	-0.0325437	0.164254	0.472054	0.0212845	0.72173	0.844472	-0.00779032	0.738772	0.883366	0.00516279	0.765225	0.881304
SPDL1	0.00852942	0.772716	0.914316	0.0734695	0.335554	0.540992	0.0437374	0.12956	0.39332	0.0213723	0.257797	0.480769
STAU2	-0.0289904	0.205589	0.520463	-0.167455	0.00245944	0.024735	-0.0348102	0.175175	0.453773	-0.0591764	0.00409184	0.0308571
PQLC2	0.0263345	0.218426	0.534744	-0.0728404	0.00529168	0.0396685
CTNS	-0.0588069	0.0447541	0.262565	0.00834135	0.875063	0.935041	-0.0308329	0.323904	0.612779	-0.0256048	0.253984	0.476384
RTN4R	-0.0556959	0.113604	0.398746	-0.20278	0.0904283	0.239966
PHF23	-0.0185752	0.278522	0.590856	-0.0317156	0.428233	0.624882
CDH10	0.0054584	0.806644	0.929076	-0.0654369	0.206719	0.401575	-0.057798	0.0573564	0.261491	-0.00540648	0.792401	0.897054
INPP4A	0.0115345	0.60509	0.831246	-0.0115465	0.847325	0.918086	-0.0740098	0.0360039	0.205734	-0.0112309	0.64026	0.806056
RAB27B	0.000680672	0.982148	0.994857	-0.223018	0.00911611	0.0561755	-0.0340517	0.444859	0.710242	0.012133	0.712748	0.848744
PSMA4	0.00361761	0.870365	0.955917	-0.0955496	0.0269522	0.112756	-0.111634	0.00701119	0.092389	-0.107547	2.78e-05	0.000933295
MYO16	-0.00707299	0.820892	0.935133	-0.130051	0.12959	0.301147	-0.0164452	0.530349	0.769264	0.00813054	0.699304	0.841156
LSG1	-0.0674561	0.103889	0.383299	-0.084823	0.249909	0.451998	-0.0143046	0.655693	0.838133	0.0129393	0.587904	0.770943
PARP3	-0.0310823	0.205819	0.520638	-0.0970222	0.0556194	0.17753	-0.0332011	0.163888	0.441833	-0.00701104	0.681223	0.829288
TNC	-0.102372	0.0713684	0.326162	0.174485	0.00736461	0.0487827	0.0720111	0.26604	0.555586	-0.0122047	0.808716	0.904465
TDP1	0.00276713	0.91237	0.973613	0.0708473	0.0966873	0.250335	0.0353102	0.163333	0.441536	-0.0163269	0.36151	0.587787
AIFM2	0.0403979	0.0497991	0.276391	-0.151606	0.0337045	0.129297
C2orf83	0.0171715	0.529603	0.786513	-0.0388559	0.443388	0.636942	0.0713592	0.00790957	0.0991861	0.0087373	0.639839	0.806014
SPATA7	-0.0770507	0.0599664	0.3024	-0.15623	0.0062716	0.0442017	0.0320904	0.453987	0.716894	0.0225624	0.437549	0.653106
MED17	-0.0275238	0.405376	0.701067	-0.0596222	0.288006	0.491459	0.0645133	0.063618	0.276092	0.0244571	0.388199	0.611275
CAPG	-0.0660643	0.122989	0.413476	0.194951	0.0142575	0.0747117	-0.00191522	0.958078	0.983886	0.0617101	0.0432029	0.155202
AP2S1	-0.0229976	0.222548	0.53865	-0.102615	0.00183034	0.0206601	-0.0363493	0.089768	0.329593	-0.0367844	0.0235553	0.102706
USH2A	0.0249533	0.117899	0.406193	0.0272326	0.42239	0.619909	-0.0138405	0.422153	0.693359	-0.00491626	0.706301	0.845336
ZPBP	0.0359488	0.11822	0.406359	-0.00412047	0.963952	0.98164	0.0462194	0.0462522	0.232709	0.0137511	0.402099	0.622165
TG	0.0527276	0.0758155	0.332559	0.0702776	0.186283	0.377465	0.0183536	0.523018	0.763641	0.00965423	0.631033	0.799804
ADAM28	-0.0382164	0.181283	0.492511	0.0967988	0.072428	0.209313	-0.0817663	0.154371	0.427631	-0.0110522	0.780565	0.890046
BARX2	0.0499605	0.0421129	0.25626	0.109744	0.0290438	0.118076	0.0251084	0.333977	0.620978	0.0329197	0.0717487	0.215229
DCUN1D1	0.00134686	0.943237	0.983082	-0.23686	0.0273344	0.113708	0.0191448	0.411509	0.686976	-0.00585667	0.701506	0.842393
JADE2	-0.0141846	0.507083	0.772526	-0.0913987	0.147549	0.326269	-0.049609	0.11901	0.375857	-0.0174092	0.329672	0.556322
ZIC2	-0.0260819	0.65743	0.858116	0.361182	0.00257811	0.0254833
LCP2	0.0370222	0.308452	0.620969	0.0330573	0.554861	0.729328	-0.0225961	0.513311	0.758589	0.0065886	0.782674	0.891533
TRIT1	0.0250409	0.392609	0.691246	0.0259337	0.643312	0.792183	0.0185742	0.480753	0.738065	0.0145099	0.492983	0.69767
ADRB1	-0.0525516	0.0534793	0.28466	0.0164403	0.816984	0.901782	0.0140843	0.579992	0.798061	-0.00624954	0.78831	0.894906
GUCA2B	0.0193488	0.429419	0.720274	-0.0347576	0.494145	0.680881	0.0062137	0.799693	0.91224	0.0186418	0.303244	0.531566
CUL7	0.00658732	0.684826	0.874801	-0.0459705	0.495905	0.681853	-0.0382311	0.046895	0.23412	-0.0170267	0.200444	0.412241
CTN1	-0.0354273	0.124719	0.416341	0.142157	0.015455	0.0788318	0.0201185	0.568588	0.792272	0.0267277	0.326836	0.553578
PHKA2	-0.0517273	0.039412	0.248284	0.0395992	0.520177	0.70175	0.0379219	0.105165	0.355637	0.0329184	0.0450331	0.159236
CNTLN				0.0766138	0.447044	0.640297	0.0883882	0.00600524	0.0858132	0.0068465	0.714084	0.849505
EPHA3	0.00526074	0.921087	0.976053	0.0338847	0.735085	0.851441	-0.0508948	0.169613	0.448185	-0.075612	0.0125118	0.0667531
HSPA5	-0.0431084	0.169999	0.479221	0.237245	1.27e-05	0.00106716	-0.00960748	0.82236	0.923291	0.0317657	0.278963	0.504733
DSG2	-0.0442131	0.0521281	0.281788	0.119412	0.020202	0.0933476	-0.0343189	0.127634	0.389823	-0.0146458	0.381912	0.606387
GEMIN8	-0.0728596	0.0447764	0.262565	0.150361	0.118791	0.285338	0.0633965	0.11243	0.365614	0.073635	0.00536469	0.0373208
OFD1	-0.0213997	0.342317	0.650305	0.0279637	0.562083	0.734913	0.0564673	0.0655403	0.279915	0.0591455	0.0118533	0.0643207
GPM6B	0.000167816	0.996425	0.999032	0.085585	0.0185415	0.0889558	0.0506011	0.137164	0.404317	0.0850459	0.00122564	0.0131063
MAGEC2	0.0194491	0.342356	0.650305	-0.043086	0.48111	0.670339	0.0684228	0.00507357	0.0778263	0.0235747	0.172699	0.377369
PREX2	-0.0603706	0.366007	0.669887	-0.0816151	0.329565	0.534961	0.166429	0.00110576	0.0355479	0.112567	0.00592827	0.0398316
WDR37	-0.0473102	0.053471	0.28466	-0.121699	0.00157856	0.0187825	-0.00173443	0.94649	0.977529	-0.0559337	0.00285072	0.023884
YTHDC2	-0.0331026	0.212649	0.528367	-0.103943	0.00199252	0.0217925	-0.055206	0.0591086	0.266225	-0.0628149	0.015282	0.0770802
CTPS2	0.0300629	0.372248	0.67394	0.136151	0.258829	0.460716	0.101629	4.77e-05	0.00783354	0.0692172	0.00246495	0.021507
ATP6V1H	-0.0227203	0.320284	0.630634				-0.0147818	0.611664	0.814261	0.00712895	0.732761	0.86199
POLR2B	-0.0108219	0.567428	0.808678	-0.161056	0.0484906	0.162946	-0.0439308	0.173193	0.451717	-0.0355937	0.0529572	0.178301
FAM214A	-0.00898115	0.742773	0.901292	-0.150523	0.175289	0.364168
ARAP2	-0.0113735	0.687943	0.875914	0.0599766	0.29116	0.495257	-0.0105737	0.771333	0.897845	0.034959	0.179227	0.385254
TPR	0.00621279	0.878449	0.959545	0.00401293	0.911058	0.955088	-0.011927	0.61552	0.816099	0.0200539	0.273466	0.498209
CP	-0.00523667	0.902454	0.970072	0.662538	3.4e-05	0.00186664	0.00245721	0.976551	0.991019	0.336065	0.000133546	0.00273339
KIAA0556	-0.0215041	0.38314	0.682869	-0.0242967	0.533081	0.710937	0.0295917	0.12497	0.386102	0.0250899	0.116346	0.290922
DTNBP1	0.0390683	0.13466	0.431192	-0.171646	0.00119961	0.015795
XK	0.0130098	0.635983	0.846251	-0.0618106	0.350816	0.555579	0.0153644	0.663761	0.842626	0.00776125	0.785598	0.893548
ANO2	0.0119747	0.57705	0.81521	0.115202	0.0532746	0.172635	0.0245719	0.45326	0.716269	0.00191596	0.920102	0.962055
C12orf4	-0.00452115	0.859614	0.951446	-0.175573	0.0471601	0.160628	-0.0380008	0.184122	0.464932	-0.0286729	0.192135	0.402369
SCML1	-0.0733598	0.0164612	0.171495	-0.00895304	0.938149	0.969537	0.0890704	0.0375059	0.209716	0.0681573	0.0267503	0.11225
WWC3	-0.103994	0.000314752	0.0370686	0.0895919	0.0892076	0.238049	0.000397901	0.987456	0.994608	0.023073	0.240721	0.459925
ARHGAP6	-0.04051	0.408813	0.70431	0.0690035	0.355919	0.559825	-0.00214726	0.931683	0.971969	0.0125683	0.487077	0.692675
MAP4	-0.033607	0.203083	0.516904	-0.151854	0.0158932	0.0804957	0.00199505	0.932422	0.972084	0.00591643	0.747837	0.871328
GOPC	-0.00376726	0.863428	0.95273	-0.0722249	0.149421	0.328881
ROS1	-0.0474194	0.0551993	0.289047	0.0825884	0.290192	0.494084	0.0529395	0.200835	0.482633	0.0907015	0.00109016	0.0120209
USP28	0.00816746	0.747803	0.903553	0.0556122	0.0852021	0.231721
HDAC9	-0.0354562	0.235118	0.549679	-0.090215	0.159203	0.342673	-0.106634	0.000125793	0.0118877	-0.0799535	0.00044214	0.00633274
TSPAN17	-0.025434	0.272476	0.585175	-0.0149725	0.816172	0.901365
NOP16	-0.0537293	0.0279118	0.212509	0.0482804	0.293514	0.497656	0.018924	0.489171	0.743017	-0.00997661	0.593251	0.774673
CC2D2A	-0.0710286	0.0225789	0.194571	-0.0145583	0.801705	0.892365
RRM2B	0.0490566	0.0683394	0.320522	-0.0519147	0.363813	0.567112
ZNF800	0.0219308	0.588157	0.821661	-0.0215624	0.817018	0.901782
TNFRSF17	0.0108104	0.619871	0.839062	0.0922558	0.0738428	0.211528	0.0311747	0.172168	0.450228	0.0423721	0.00583295	0.0392967
SNX29	0.00686989	0.782092	0.919448	0.0845324	0.325425	0.530476
LMO3	-0.0011516	0.953322	0.985981	-0.0647922	0.0940244	0.246158	-0.0380757	0.106692	0.357922	-0.0267428	0.100147	0.265322
MRPS10	-0.0138734	0.508785	0.773053	-0.0272121	0.422916	0.620342	-0.0415602	0.208249	0.492547	-0.00662966	0.768616	0.882986
GUCA1A	-0.007567	0.776466	0.916312	-0.180265	0.0452921	0.156506	0.0181262	0.481486	0.73843	0.041547	0.0192394	0.0897689
RSF1	-0.00338813	0.885597	0.962754	-0.0871875	0.150519	0.330317	-0.00583063	0.754295	0.890236	-0.00536124	0.728957	0.859928
VPS13D	-0.0229766	0.40454	0.700418	-0.178513	0.00622854	0.0440132	-0.0163457	0.475432	0.735093	-0.0136853	0.477194	0.686
CELF2	-0.0124391	0.467783	0.747157	-0.0860023	0.153641	0.334936	-0.0250504	0.241091	0.529488	-0.0309394	0.0538716	0.180295
FAM120A	-0.0157907	0.414247	0.708491	0.0919298	0.000843057	0.0126906	-0.0105014	0.609126	0.812486	-0.00360096	0.82014	0.910916
R3HDM1	-0.0126298	0.487091	0.760058	-0.058098	0.194852	0.388312	-0.0502488	0.0368848	0.207889	-0.0412161	0.0475897	0.165954
COL9A2	0.0167696	0.622136	0.840266	-0.12644	0.151381	0.331526	-0.011301	0.775804	0.899935	-0.0310891	0.355506	0.582614
KITLG	-0.027462	0.363602	0.668719	-0.0419877	0.528591	0.707148	-0.0711617	0.0606821	0.269066	-0.0634135	0.0103001	0.0583199
ERCC8	0.0141921	0.619889	0.839062	-0.0387608	0.390413	0.591443	0.0427834	0.0622058	0.272925	0.0326652	0.060413	0.193837
ADAMTS6	-0.00458649	0.845675	0.944954	0.0516593	0.475564	0.66496	0.00207864	0.926617	0.969119	-0.0163181	0.318375	0.545516
H6PD	-0.0307226	0.257768	0.571681	0.00735202	0.879167	0.937062	-0.00647305	0.809765	0.916584	0.0323085	0.085207	0.239745
VAMP3	0.010518	0.770359	0.913365	0.188175	0.0166641	0.0828585	0.0752952	0.0968565	0.342571	0.0845795	0.0183673	0.0869426
UTS2	-0.0410968	0.0331731	0.228483	0.152345	0.0407976	0.146141	0.00250798	0.907138	0.961189	0.0274886	0.0900089	0.248456
TNFRSF9	0.0382516	0.126463	0.419399	-0.00645498	0.925543	0.962687	0.0210702	0.433423	0.701721	-0.000418373	0.981878	0.989324
EPN3	-0.0207628	0.6157	0.83706	-0.102986	0.215877	0.412482	0.0183274	0.544172	0.77711	-0.000687379	0.977786	0.987807
SRD5A2	-0.036082	0.0706758	0.325316	0.162614	0.00330241	0.0293947	-0.0170948	0.484328	0.739609	-0.0180444	0.267142	0.490989
LTBP1	-0.0364171	0.260558	0.575023	-0.0124571	0.892639	0.94483	0.0655592	0.0460018	0.231954	0.061812	0.0154569	0.0776025
ELN	0.0750024	0.0204946	0.186951	0.160302	0.181093	0.370726	-0.00795917	0.79572	0.909709	-0.0206548	0.315309	0.542891
RFC2	-0.0228573	0.381083	0.681272	-0.0298123	0.585241	0.752274	-0.012525	0.634516	0.826091	-0.00158438	0.934871	0.969064
ARID1B	0.0224238	0.437898	0.726322	-0.153262	0.0200988	0.0930866
CLPTM1L	-0.0463444	0.0366665	0.239305	0.0657427	0.258128	0.460075
NEDD4L	-0.00180639	0.940548	0.98225	0.0219386	0.742542	0.856315	-0.0359448	0.174826	0.453632	-0.00937848	0.657998	0.817747
FOXP3	-0.0135867	0.594362	0.825258	-0.0980573	0.038757	0.141572	-0.0391665	0.156133	0.43039	-0.0444008	0.0157792	0.0786249
PPP1R3F	0.00870764	0.700397	0.882048	-0.120838	0.000103565	0.00342018
HEXB	-0.00618298	0.79443	0.924579	0.0742958	0.123344	0.291679	-0.0207903	0.423447	0.693713	-0.0434481	0.0365372	0.138573
PTCD2	0.0738867	0.0456652	0.265105	-0.0235053	0.634555	0.786969	0.0454843	0.11509	0.370666	0.0159403	0.420003	0.638299
KIAA2022	-0.0392609	0.132178	0.42685	-0.119535	0.149949	0.329461
DKK3	0.0381963	0.0272478	0.210519	0.0316564	0.274388	0.477744	-0.0146613	0.554237	0.783708	0.0203352	0.28922	0.516575
ARHGEF5	0.00877198	0.708484	0.886271	0.173677	0.00396852	0.033144
NFE2L3	0.0383996	0.0218085	0.191522	0.0414666	0.661446	0.804111	0.0157269	0.613558	0.81507	-0.0102945	0.595191	0.775729
MCUR1	-0.0825417	0.0018193	0.069844	0.0721006	0.0364461	0.135923	-0.0139132	0.548265	0.779758	-0.00597165	0.751691	0.874121
LIMA1	-0.0224025	0.465325	0.745937	0.188208	0.0187263	0.0893892	0.0905772	0.00191036	0.0477667	0.0292802	0.246007	0.466795
LETMD1	0.0416822	0.0214669	0.190357	-0.098531	0.00320755	0.0287879	0.00492315	0.835529	0.9282	-0.00449499	0.794307	0.8976
SLC4A8	-0.0843533	0.0282546	0.213361	-0.186366	0.00596845	0.0428679	-0.0970738	0.00532308	0.0796583	-0.0592453	0.0351539	0.134771
LAMC3	0.0162212	0.549154	0.798873	-0.0939403	0.188339	0.380194	-0.000372237	0.988217	0.994802	-0.0154378	0.41914	0.637461
PTGER3	-0.158003	0.102438	0.381164	-0.0139355	0.871812	0.933355	-0.112096	0.0939217	0.337287	0.0253361	0.646467	0.809275
TNIP3	0.019684	0.336037	0.645601	-0.0376783	0.771424	0.873444	-0.0102152	0.677416	0.850366	-0.0193663	0.239994	0.459044
MAPK9	-0.0259239	0.240988	0.555477	-0.25508	0.000537571	0.00959092	-0.0897136	0.0214168	0.159686	-0.0861234	0.000485736	0.00678879
BCAR1	-0.0335875	0.118509	0.407067	0.0373837	0.578934	0.74712
FAM160A2	-0.0241997	0.324841	0.635022	-0.079925	0.168173	0.354254
HERPUD1	-0.0403729	0.185628	0.498092	0.0993853	0.0217771	0.0982703	-0.0680685	0.0602057	0.268197	-0.0167628	0.479623	0.686927
HOMER3	-0.0695482	0.0244846	0.200793	0.0681601	0.410481	0.609898	-0.004269	0.859379	0.938914	-0.0657255	0.00127687	0.0134437
RAD51	3.78e-05	0.998518	0.999527	0.0689867	0.316643	0.521784	-0.0104107	0.645092	0.832479	-0.00807362	0.576607	0.762997
POLQ	0.0931848	0.00177859	0.0693403	0.02064	0.781544	0.879542	0.0479033	0.0642761	0.277579	0.0456079	0.0302864	0.121568
PIK3CB	0.00207837	0.915103	0.974555	-0.125877	0.00355833	0.0310075	-0.0888719	0.0213118	0.159391	-0.0654378	0.00555445	0.0380845
CYBA	-0.032629	0.455896	0.739329	0.360834	0.0211527	0.0964207	-0.0401855	0.191759	0.472508	0.065181	0.0239475	0.103795
HEBP2	0.0447888	0.187237	0.499505	0.299121	0.00010619	0.00347146	0.0899338	0.00328315	0.0627098	0.107298	3.87e-05	0.00115449
PLEKHA5	0.0205061	0.392024	0.690647	-0.136592	0.00413258	0.0339287	-0.00902887	0.738959	0.883366	0.0271898	0.17884	0.385137
PRSS8	0.057104	0.0188648	0.180597	-0.093341	0.061582	0.189142	0.00728322	0.767297	0.895889	0.0280452	0.0859693	0.240879
SIKE1	0.033345	0.301285	0.614091	0.0511144	0.248968	0.45085	0.00632374	0.826723	0.924081	-0.00644621	0.802815	0.901753
RRP12	-0.0166132	0.526976	0.784875	-0.0895836	0.0711666	0.206921	-0.0173797	0.483393	0.739185	-0.0215741	0.214345	0.430184
MSMO1	-0.0581729	0.083118	0.348436	-0.0934538	0.068871	0.202852	-0.0341105	0.465384	0.726363	-0.0149082	0.636659	0.803644
TTC17	-0.0338908	0.0565856	0.292594	-0.0284367	0.650333	0.796224	0.0385834	0.0858979	0.32204	0.0180588	0.255949	0.478836
ALX4	0.0289789	0.226647	0.542721	0.066207	0.434764	0.630646	0.00441326	0.860509	0.939365	0.00913263	0.581013	0.766044
FSTL4	0.0281366	0.463609	0.744461	-0.00875723	0.846741	0.917993	-0.0787251	0.0708543	0.290097	-0.013774	0.552543	0.744683
FOXN3	-0.0255884	0.220059	0.536146	0.110226	0.00474367	0.0371549	0.0293883	0.199944	0.482304	-0.00403413	0.817408	0.909349
AKR7A2	-0.0200602	0.422068	0.71441	0.100468	0.00811023	0.0520999	0.00379401	0.853111	0.936576	0.0428756	0.0166653	0.081644
MRTO4	-0.00955478	0.735907	0.898117	-0.13863	0.00272726	0.0262779	-0.0488093	0.0629817	0.274577	-0.0343628	0.129961	0.312487
NT	-0.0895052	0.0126321	0.152096	-0.217421	0.0012053	0.0158396	-0.176054	7.7e-05	0.0097273	-0.146589	2.25e-05	0.000785663
USE1	-0.0695558	0.0107997	0.142733	-0.125241	0.00024023	0.00585453	-0.107001	0.000277983	0.0180584	-0.0711591	0.000636791	0.00821394
MCF2L2	0.023281	0.550711	0.799529	-0.0694622	0.279249	0.483088	0.0106324	0.676432	0.849952	0.00790777	0.681483	0.829447
NRIP2	0.0200762	0.432873	0.723171	-0.232752	0.0126872	0.0697602	-0.025533	0.423177	0.693622	-0.105316	1.15e-05	0.000462359
LAMA3	0.00137536	0.965313	0.99016	-0.0341554	0.715459	0.839623	-0.0183924	0.550014	0.780589	-0.0289305	0.124826	0.304995
AP5M1	0.0116845	0.620424	0.839393	-0.040218	0.514657	0.697152	0.0159348	0.605459	0.81208	0.0168111	0.430556	0.64798
APC4	-0.0131666	0.588712	0.821993	-0.0509024	0.0735852	0.21119
KCNQ1	0.0542517	0.0329186	0.22796	-0.0698488	0.0781246	0.218533	0.0318481	0.201591	0.483638	0.0301808	0.106155	0.27558
TRAPPC3	-0.00561198	0.759177	0.908369	-0.0373519	0.216949	0.413285	-0.0572501	0.0275917	0.182242	-0.0537436	0.00152441	0.0152601
THRAP3	0.0545597	0.0310987	0.222499	-0.116307	0.00380014	0.0322328	0.0313789	0.214243	0.498194	0.0123719	0.412645	0.632244
PHPT1	-0.0188747	0.349692	0.65593	0.0011318	0.973806	0.986009
ENTPD2	-0.00119382	0.962628	0.988996	0.141861	0.21462	0.410677	-0.0143613	0.54215	0.776193	0.00450502	0.820372	0.911091
ARID4B	-0.0137544	0.570035	0.810567	0.155842	0.00727229	0.048399	-0.0048734	0.856852	0.937671	0.0156639	0.428821	0.647014
OPN3	-0.0659868	0.117369	0.404931	-0.231451	0.0259246	0.1103	-0.147988	0.000622247	0.02654	-0.143724	3.09e-06	0.0001814
SDCCAG8	0.019932	0.402754	0.699199	-0.00657382	0.889547	0.942616
PTPRN	-0.0243463	0.50792	0.772713	-0.187138	0.00701403	0.0473513	-0.0775622	0.0099225	0.110495	-0.0701215	0.00442335	0.0326621
HHAT	-0.0175415	0.653256	0.855719	-0.07931	0.149463	0.328901	-0.0186502	0.486363	0.740887	-0.0678741	0.00265243	0.0226517
KIF1B	-0.00887699	0.508763	0.773053	-0.079076	0.00315232	0.0284341	-0.00207329	0.903451	0.959904	-0.00349691	0.765304	0.881313
FOXC1	-0.0139315	0.699518	0.881514	0.236038	0.0227308	0.101052	0.0137523	0.736013	0.882257	-0.0723347	0.00888039	0.0525744
TBC1D22A	0.0605844	0.005318	0.106502	-0.25533	0.000116092	0.00366915	-0.019438	0.204692	0.48777	0.025581	0.0231007	0.101402
SYNE2	0.0228465	0.487164	0.760058	0.112836	0.032002	0.125303	-0.00539055	0.874892	0.947627	-0.0584475	0.0188373	0.0883902
PLEKHH1	0.0197986	0.735134	0.897619	-0.235252	0.0491636	0.164224
ATP9A	0.00542608	0.74991	0.904034	-0.0488762	0.0989265	0.25414	-0.035634	0.0591877	0.266291	-0.0200687	0.175919	0.381506
SPO11	-0.00491705	0.726553	0.894211	0.14268	0.055572	0.177475	-0.00628853	0.675128	0.849402	-0.018828	0.110519	0.282234
CBLN4	-0.0349968	0.387208	0.686279	-0.252367	0.0015566	0.018617
CHRDL2	0.00103861	0.972527	0.992175	-0.00328132	0.955787	0.978314
FAM168A	-0.0406038	0.0237903	0.198358	-0.121196	0.0325935	0.126755	0.0140438	0.432969	0.70125	0.00575964	0.678772	0.828768
RELT	-0.0333377	0.221243	0.537668	-0.11512	0.340763	0.546342
GALC	-0.0412847	0.0680153	0.320095	-0.0824223	0.0992193	0.25467	-0.0137218	0.675969	0.849952	0.0408062	0.0859796	0.240879
NOP58	0.0206953	0.322485	0.632684	0.123084	0.118181	0.28471
SZRD1	-0.0117307	0.54727	0.797905	0.259543	2.65e-05	0.00163177	0.0155887	0.496233	0.747551	0.0343124	0.0312742	0.124164
KCNH2	0.00864671	0.702778	0.883385	-0.113059	0.0335626	0.129066	-0.0271681	0.208969	0.492865	-0.0508555	0.00275805	0.0233285
CUL1	-0.0264441	0.177742	0.48874	-0.0872989	0.068038	0.201368	-0.0533229	0.0550554	0.254756	-0.0321879	0.0713655	0.214495
FAM114A2	-0.0376911	0.277298	0.589518	0.0899656	0.110329	0.271825	0.0734255	0.00153562	0.0423304	0.0650631	0.000835764	0.00990782
CYFIP2	-0.0072104	0.726657	0.894211	-0.110012	0.0258317	0.110078	-0.0615289	0.00946433	0.108866	-0.0468461	0.00320478	0.0259887
TAB2	0.00486973	0.860919	0.951844	0.0900368	0.13289	0.306024	0.0510792	0.039763	0.215577	0.086469	0.000158759	0.00306216
GINM1	0.0371388	0.183134	0.494711	-0.0955345	0.168984	0.355317
EIF2AK2	0.0166051	0.40018	0.697957	0.0843786	0.17683	0.365697	-0.00733708	0.803342	0.914255	0.0380301	0.0637665	0.200107
KMT2C	-0.0690422	0.00686355	0.118526	0.0812419	0.158886	0.342467
MCOLN3	0.0431658	0.128679	0.422372	0.0691052	0.545512	0.721258	0.00777126	0.732057	0.880104	-0.0221631	0.22574	0.443493
PUM2	-0.00104458	0.953423	0.98602	-0.0487373	0.239064	0.439703	-0.033628	0.100942	0.348205	-0.0264117	0.0827716	0.234886
MRPL43	-0.000316898	0.990472	0.997086	0.00682529	0.850508	0.919981
ITIH4	-0.0104041	0.71478	0.889669	0.0366686	0.554144	0.728919	-0.0298794	0.257068	0.545802	-0.0180212	0.350994	0.578126
ITIH1	0.00475265	0.83644	0.941829	-0.0383774	0.312777	0.518231	-0.0217676	0.278673	0.568706	-0.00160372	0.922735	0.963345
C4orf27	0.0198449	0.383317	0.682955	-0.203388	0.000408491	0.00800267	0.0018094	0.955657	0.982585	-0.00663648	0.753388	0.874538
ZFR	-0.00284944	0.843922	0.944177	0.0808711	0.0731123	0.210404	0.00901179	0.603075	0.810891	0.0341213	0.0069343	0.0442388
ZNF280C	0.0441566	0.0707077	0.325316	-0.0234563	0.769231	0.87236
NPFFR2	-0.0216713	0.628321	0.843227	0.0751678	0.211337	0.40703
PHF21B	-0.0108959	0.679506	0.872019	0.094784	0.245304	0.446262
TRAF1	0.054555	0.0286911	0.214752	-0.045827	0.440337	0.634754	0.0490469	0.120614	0.378744	0.0556783	0.00841441	0.0506542
RC3H2	-0.0319319	0.0850569	0.351597	0.083128	0.0108867	0.0631429	-0.00263093	0.915977	0.96532	-0.00146372	0.927433	0.965643
PCGF2	0.00488684	0.829547	0.938944	-0.0771247	0.0119704	0.0673179	0.0420906	0.0589609	0.265894	-0.00851859	0.631928	0.800479
IL17RB	0.0500513	0.362138	0.667798	0.341386	0.0143974	0.0751061	0.279687	8.78e-05	0.0107588	0.254356	2.31e-07	3.29e-05
TRAF3IP2	-0.032042	0.325787	0.636001	0.330387	7.23e-05	0.00283499	0.104956	0.0152248	0.137045	0.14121	1.69e-06	0.000124147
GYG2	0.0284289	0.345166	0.652549	-0.0463991	0.580378	0.748162	0.0339906	0.206314	0.490125	0.0520486	0.0374127	0.140768
DCBLD2	0.000815467	0.975226	0.992953	-0.050552	0.134967	0.308784	0.0302553	0.240901	0.529315	-0.000762718	0.968843	0.983456
SERPINB3	0.0476123	0.0315485	0.223787	0.0585601	0.23879	0.439513	0.00698117	0.829688	0.925436	0.00594894	0.786175	0.893712
SOAT1	-0.0487776	0.0819612	0.346283	0.139378	0.223791	0.422417	0.0365346	0.141495	0.410312	0.0144888	0.447012	0.660941
PKP2	0.0286118	0.394772	0.693272	-0.0554669	0.545323	0.721125	-0.0390796	0.235542	0.524524	-0.0315553	0.151665	0.346762
MSH4	-0.0356755	0.407009	0.702756	0.143814	0.0164863	0.0822381	-0.00107957	0.980931	0.992803	-0.007714	0.74136	0.867536
F7	0.00211955	0.93106	0.979194	-0.126045	0.182683	0.372689	0.0139013	0.587521	0.801913	-0.0226312	0.213569	0.429322
GDI2	0.00870988	0.676724	0.870079	-0.0395644	0.171931	0.359734	-0.010931	0.733736	0.880844	0.0152464	0.436154	0.651731
PRDM1	0.0395044	0.146715	0.447519	-0.112575	0.186722	0.378117	-0.095255	0.00811596	0.100451	-0.0738013	0.0017291	0.0167277
ATG5	-0.0467396	0.123148	0.413604	-0.15556	0.0128199	0.0702441	-0.0451858	0.207533	0.491604	-0.0422739	0.0757705	0.222972
TMCC3	-0.0367155	0.587353	0.821315	-0.0838122	0.209857	0.405385
PITHD1	-0.0155001	0.507438	0.772569	-0.0589927	0.285723	0.489111
MTA3	-0.0111845	0.620472	0.839393	0.00826695	0.880709	0.93804
USP13	0.00220548	0.92126	0.976053	-0.145905	0.0242785	0.105474	0.0123592	0.597898	0.807118	0.00629974	0.718863	0.852406
ATP11B	0.0422702	0.105397	0.386161	0.0975463	0.261244	0.463893	0.00943322	0.708886	0.867024	0.00694311	0.675728	0.827405
LAMC2	0.00654955	0.841693	0.943757	0.188637	0.00992635	0.0597143	0.0422054	0.156778	0.4314	0.0269912	0.192604	0.403079
CDK14	0.00482073	0.825518	0.937166	-0.138787	0.0201318	0.0931578	-0.0810809	0.0129084	0.125801	-0.0814865	0.000235465	0.00404967
SEC61A1	-0.0190625	0.329651	0.63903	0.177752	0.000254366	0.00604539	0.0232253	0.275597	0.565543	0.0306989	0.0496316	0.170624
RASGRF1	-0.0872037	0.0243425	0.200221	-0.329423	0.000313376	0.00678855	-0.138799	0.0002818	0.0180584	-0.109393	0.000656994	0.00836992
CAMK2B	-0.0370452	0.189494	0.502396	-0.124624	0.0459964	0.157824	-0.0846204	0.00258285	0.0551374	-0.0801726	0.000194347	0.00355733
CROCC	-0.0166097	0.610935	0.833954	-0.0397446	0.452997	0.64602	-0.0248378	0.328976	0.616743	0.00840429	0.671208	0.825134
ATP2B4	0.0366368	0.174326	0.484198	0.187929	1e-05	0.000960571	0.0533439	0.0764845	0.30308	0.0744392	0.000133862	0.00273534
ZC3H11A	-0.0231151	0.172983	0.483024	-0.029831	0.588392	0.754526	0.0242991	0.382453	0.662044	0.0219781	0.314992	0.542722
RIOK2	-0.0120978	0.641256	0.848951	0.0909306	0.233703	0.433541	-0.00142674	0.969412	0.988012	0.0613953	0.0126849	0.0673861
YIPF1	-0.0740157	0.00107127	0.0567214	-0.0519348	0.212178	0.408018	-0.0190072	0.406161	0.682334	-0.0473496	0.00866494	0.0516849
NDC1	-0.028361	0.141583	0.440254	-0.0163609	0.617146	0.77491	-0.038676	0.0828335	0.316722	-0.0466309	0.00439145	0.0325235
DGKG	0.00497074	0.882211	0.961144	0.347602	0.00021159	0.00544029	0.123235	0.0016217	0.0439208	0.125208	1.82e-05	0.000668362
FLYWCH1	-0.0249132	0.354333	0.660689	0.0708798	0.297964	0.502517
UNKL	0.0010424	0.961524	0.988694	0.0236301	0.669218	0.809243	0.0123923	0.588415	0.802256	0.0207583	0.254613	0.47713
TBXAS1	-0.0373659	0.277048	0.589354	0.240585	0.0540771	0.17445	-0.0626777	0.0970147	0.342974	-0.0111117	0.700225	0.841465
PARP12	-0.0856244	0.000933969	0.0546243	0.308619	0.000184209	0.00499309	0.0525488	0.0758046	0.301482	0.0146839	0.562737	0.752037
ALDH18A1	-0.0272287	0.248147	0.561896	0.111087	0.00293678	0.0274044
TARBP1	-0.00359492	0.890633	0.965159	-0.35909	2.61e-07	9.38e-05	-0.0283485	0.396723	0.674668	-0.0396479	0.177385	0.383343
PET112	-0.0695585	0.0241829	0.200012	0.0411773	0.424633	0.622016	-0.0643608	0.0162965	0.14202	-0.0154036	0.450114	0.662833
MXD1	-0.0528681	0.0286965	0.214752	0.166748	0.00325987	0.0290961	0.00753792	0.82438	0.923623	0.0121934	0.577186	0.763273
CDK17	0.0247435	0.284563	0.597278	-0.0863942	0.0554962	0.177408	-0.0389242	0.122774	0.382847	-0.0191483	0.32727	0.55401
DJC25	-0.00841988	0.752852	0.90545	-0.0369463	0.461145	0.653551	-0.00492896	0.82575	0.923623	0.0137283	0.487104	0.692675
PSD	-0.0338943	0.169462	0.478325	-0.0919276	0.320078	0.524559	-0.0689619	0.0184263	0.149653	-0.0483168	0.0229926	0.101143
CTDP1	-0.0501707	0.0320149	0.22531	-0.052849	0.308689	0.513646	0.0203951	0.32672	0.615583	-0.0494623	0.000854763	0.0100805
YBX3	0.0185294	0.810427	0.930512	0.828712	4.23e-07	0.000126714	0.0147276	0.825286	0.923623	0.232534	0.0014799	0.0149711
STYK1	0.0133553	0.79067	0.92307	-0.0653599	0.466558	0.657621	-0.0548535	0.234018	0.522345	-0.0191882	0.598239	0.777755
WNK1	-0.0174277	0.372762	0.674396	0.157248	0.000421927	0.00814523	0.0300052	0.306364	0.596892	0.0590759	0.00975699	0.0561957
OGFR	-0.0311533	0.112939	0.398051	0.0243622	0.534428	0.711978	-0.00712064	0.732765	0.880613	-0.0458955	0.00201939	0.0185781
G15	-0.0355412	0.36489	0.66966	-0.0359419	0.727845	0.848101	-0.0288779	0.400612	0.678474	-0.0475353	0.0646944	0.20174
CREB3L3	0.0331932	0.147667	0.44865	-0.176109	0.0554782	0.177386
PIGV	0.0481029	0.0374538	0.241633	-0.0128353	0.773015	0.873997	0.00269165	0.893259	0.955801	0.0384199	0.0114253	0.0627405
PTPRU	0.0242509	0.33391	0.643405	-0.0254104	0.624421	0.779719	-0.0229492	0.375422	0.657228	-0.0331643	0.0544788	0.181408
SNRNP40	-0.0140157	0.604411	0.83069	-0.105328	0.134434	0.308179	0.0259814	0.344377	0.629037	-0.0164034	0.475557	0.684631
RIMBP2	-0.0782065	0.0062332	0.113783	-0.127073	0.196144	0.389544	-0.0811109	0.0117772	0.120138	-0.0322356	0.204181	0.417844
COL11A1	-0.00664486	0.810602	0.930512	0.0745652	0.270708	0.474072	-0.0355055	0.259595	0.548202	-0.0677416	0.0143818	0.0740559
QSER1	-0.0348684	0.146001	0.446455	0.0513239	0.195382	0.388885	0.0475811	0.0304298	0.190472	0.0353126	0.087862	0.244106
MPC1	-0.0534859	0.00200198	0.0716444	-0.0539467	0.0724356	0.209313	-0.0456919	0.0841333	0.320011	-0.0303172	0.107694	0.278317
ACAA1	-0.0544513	0.0242862	0.200131	0.0224788	0.730243	0.84943	0.0340729	0.0713018	0.290871	-0.0116738	0.464779	0.675987
BCAT1	-0.0160217	0.623805	0.840763	-0.0949634	0.127301	0.29769	0.0118117	0.752608	0.889687	0.00665452	0.810882	0.905342
HDAC7	-0.090912	0.00733904	0.121665	0.0154545	0.787687	0.883506	0.0119601	0.697606	0.861023	-0.00566648	0.779125	0.889126
LZTS1	-0.0900003	0.0018839	0.0706445	-0.0806608	0.37252	0.575477	-0.0289257	0.25374	0.54218	-0.0765331	0.000201797	0.0036715
WNT8A	-0.0108186	0.610385	0.833506	0.029005	0.76454	0.870824
SPAG4	0.00109153	0.968196	0.990703	-0.195213	0.0120092	0.0674301	-0.0194879	0.510367	0.757302	-0.0263197	0.193761	0.404133
NCKAP1	0.0822612	0.00745171	0.121731	-0.0634862	0.37952	0.581682	-0.0604944	0.0385276	0.212566	-0.0249104	0.295238	0.523172
MRPS35	-0.0491036	0.0157299	0.167915	-0.145939	0.0306744	0.122229	-0.030465	0.184182	0.464932	-0.018123	0.225113	0.442824
GUCY1B3	-0.0504365	0.0858017	0.352802	-0.0571122	0.345117	0.550093	-0.0680443	0.110345	0.36217	-0.041308	0.115777	0.290335
SFSWAP	-0.0615033	0.004783	0.103694	-0.0901824	0.0407777	0.146141	-0.0033312	0.881676	0.950898	0.000233654	0.988798	0.993243
TNK2	0.00430747	0.859164	0.951245	-0.121321	0.000780831	0.0121493	0.00267242	0.902598	0.959478	-0.0074762	0.658261	0.817747
MON2	-0.0149594	0.485354	0.758715	-0.0310223	0.447288	0.640533	0.0135445	0.594983	0.805348	0.0114384	0.534332	0.730393
CDH3	-0.0122689	0.578529	0.815734	-0.131519	0.12376	0.292309	0.0305523	0.198973	0.481371	0.00596469	0.738486	0.865481
ARSF	-0.00526434	0.86295	0.952691	-0.124183	0.165229	0.350608	0.0231434	0.496549	0.747624	0.016216	0.507975	0.709138
GPBP1	0.0465817	0.0325778	0.227075	-0.0372557	0.442357	0.636234
DGAT2	0.0428539	0.15788	0.463284	-0.0582701	0.278309	0.481978
ZNF112	-0.0087531	0.771701	0.913846	-0.0465828	0.521394	0.702625	0.0570773	0.0308825	0.191573	0.0219692	0.286591	0.51388
CS	-0.0120703	0.496427	0.764997	-0.146875	7.61e-07	0.000195368	0.00220427	0.886146	0.952813	-0.0157193	0.186439	0.394983
LTK	-0.029411	0.311539	0.623674	0.0197556	0.879539	0.937287	-0.0211884	0.502404	0.751706	-0.0702231	0.00379699	0.0291857
ELMO2	-0.0400008	0.022932	0.195556	-0.00633809	0.902718	0.951152	0.0185807	0.41537	0.688961	0.0322142	0.0628338	0.198285
WAPAL	-0.0377675	0.155168	0.460153	0.0372192	0.3663	0.569774	0.0602876	0.0515718	0.245407	0.0566832	0.0130795	0.069009
VMP1	-0.0330374	0.169397	0.478203	-0.00491104	0.910212	0.954474	-0.045118	0.162742	0.440756	-0.0550233	0.0115621	0.0632672
APPBP2	0.0311184	0.0838551	0.349904	-0.0567697	0.0885883	0.23685	-0.0173815	0.541182	0.775974	-0.0213063	0.281404	0.507593
POLD1	-0.00127269	0.957179	0.987008	0.0175858	0.811973	0.898909	0.0034365	0.888553	0.954406	0.0115498	0.471633	0.681713
SEZ6	-0.0669177	0.0346468	0.233458	-0.107317	0.142079	0.318625
EIF4B	0.0424035	0.0366363	0.239305	0.0553242	0.176585	0.365549
SLC6A16	0.0112585	0.623907	0.840763	0.0478408	0.54672	0.72208	0.0346834	0.187131	0.467415	0.0472782	0.00528445	0.0369239
GLTSCR1	-0.0194097	0.417006	0.710499	-0.0501103	0.184469	0.374822	-0.00486913	0.824809	0.923623	-0.00262788	0.866202	0.933605
SPHK2	-0.0389249	0.102569	0.381478	-0.166337	0.000432738	0.00821898	-0.0390823	0.0222906	0.163001	-0.0516691	0.000249569	0.00420464
RPL18	-0.0189778	0.209048	0.524289	0.0407903	0.145062	0.323199	0.00728421	0.656423	0.83843	0.010441	0.475603	0.684631
CA11	-0.0180719	0.367404	0.670737	-0.118216	0.0317549	0.124844	-0.110063	3.91e-05	0.00745074	-0.0916252	4.05e-06	0.000221967
ISOC2	0.0494912	0.0658879	0.317126	0.104056	0.00746905	0.0492319	0.0149204	0.593661	0.804254	0.0307726	0.0984071	0.2628
U2AF2	0.0150001	0.424744	0.716777	0.0410279	0.311481	0.517043	-0.0529216	0.018818	0.150751	-0.0244136	0.121536	0.299546
MED29	-0.000371369	0.988028	0.995914	0.021554	0.623683	0.779575
AHRR	-0.140716	0.000809404	0.0511236	0.0143184	0.830092	0.909202
GSC2	-0.0702833	0.000723017	0.0498441	0.0277097	0.706725	0.834257	-0.0176794	0.481407	0.73843	-0.0195566	0.210791	0.425645
ZNF275	-0.0576965	0.0719206	0.327356	-0.101182	0.206467	0.401225
MTMR1	-0.0248518	0.136892	0.434088	0.0331569	0.604347	0.765602	-0.00834168	0.689906	0.856437	0.0221081	0.164896	0.366458
GPC1	-0.0604013	0.00635854	0.114748	-0.183542	0.0112546	0.0644222	-0.0203109	0.386153	0.66588	-0.0582422	0.000928235	0.0106528
HAGH	-0.029692	0.157035	0.462172	-0.129494	0.00038295	0.00768638	-0.00775695	0.653793	0.837234	-0.0371622	0.0189682	0.08887
RNF4	-0.039833	0.0143666	0.160473	-0.0776985	0.264183	0.46701	0.0219676	0.323941	0.612779	-0.0104484	0.454476	0.666719
CASP8	0.0780106	0.000853668	0.0524542	0.252501	0.00126219	0.0163007	-0.00088089	0.966589	0.986588	0.0198468	0.214488	0.430261
LIMCH1	-0.0203044	0.340592	0.649419	0.00595262	0.890538	0.943408	-0.0385583	0.118675	0.375074	0.0361826	0.0410472	0.150103
ASUN	-0.0155549	0.605363	0.831469	0.00092513	0.986946	0.992548	-0.036514	0.364543	0.64799	-0.00919389	0.759762	0.878511
TM7SF3	0.00188665	0.943503	0.983082	-0.0737101	0.0722029	0.209029	-0.0267288	0.291484	0.581254	-0.063633	0.00163621	0.016106
DLX3	-0.0162942	0.499497	0.767145	-0.0154324	0.771763	0.873565
SPA17	0.00227007	0.947435	0.983952	-0.117813	0.176685	0.365569	0.0514838	0.253765	0.54218	-0.0387914	0.156113	0.353022
TSPAN32	0.0419908	0.125551	0.417678	0.0400115	0.689805	0.823802	-0.0482158	0.0564527	0.258688	-0.027838	0.144912	0.336366
WISP2	0.067358	0.0197313	0.183986	0.0566336	0.377566	0.579913	0.0238995	0.360306	0.643415	0.0417167	0.0232621	0.10188
DMRT3	0.0649316	0.0673113	0.319066	0.0815768	0.119609	0.286274
ST3GAL6	-0.0405272	0.281652	0.594225	-0.0853302	0.0675025	0.200511	-0.0744711	0.00920672	0.107502	-0.114258	6.1e-06	0.00030093
ATP2C2	-0.146735	5.11e-07	0.00353589	-0.15262	0.0497572	0.165618	-0.0234369	0.32669	0.615583	-0.0133439	0.433008	0.65009
NGFR	-0.0486723	0.0589728	0.29916	0.0992158	0.0603636	0.186971	0.0163817	0.538327	0.774807	0.0193797	0.324789	0.551468
CDON	-0.0305827	0.465123	0.745925	0.176019	0.00106431	0.0146079	0.024345	0.513862	0.758722	-0.0272308	0.289646	0.516963
TAF2	0.000684076	0.972513	0.992175	-0.0638565	0.43027	0.62653	0.029817	0.222647	0.507871	0.0135212	0.438952	0.654266
HIPK2	0.0168182	0.628977	0.84332	0.189039	0.00507812	0.0387446	0.0538887	0.245215	0.532945	0.0753882	0.0333275	0.129982
TNPO3	0.0110959	0.62142	0.839825	0.0323993	0.573799	0.743888	0.00700314	0.747399	0.887938	0.00619944	0.692563	0.836439
MEF2BNB-MEF2B	-0.0217458	0.383838	0.683414	-0.0421461	0.552096	0.727112	0.0250841	0.323526	0.612779	-0.0016444	0.932635	0.968229
RFXANK	-0.0262226	0.338676	0.6481	0.121715	0.0514614	0.168983	0.0532076	0.0263325	0.17839	0.0429917	0.0279558	0.115585
TMEM161A	0.0371996	0.00839013	0.127676	-0.00723118	0.832943	0.910291	0.0229004	0.17673	0.455421	0.0117964	0.337192	0.564249
LPAR2	0.0495275	0.0395965	0.248575	0.0355866	0.576293	0.745951	0.00704433	0.756457	0.891004	0.0122507	0.471303	0.681474
CTSA	-0.0134582	0.473692	0.750678	0.013257	0.786862	0.883009	-0.0152444	0.420873	0.692955	-0.0224033	0.108378	0.279211
SUGP2	-0.0148937	0.381099	0.681272	-0.138757	0.00305797	0.0280046	-0.0170161	0.334097	0.620982	-0.0376851	0.00521	0.0366773
SLC12A2	0.0205184	0.599531	0.828137	-0.122757	0.0905923	0.240283	0.0119717	0.747166	0.887833	-0.019841	0.605808	0.782819
SNX24	-0.043723	0.0353647	0.235542	-0.074908	0.3031	0.508003	-0.00854905	0.743823	0.886012	-0.0219781	0.211468	0.426413
EYA2	0.00229445	0.953717	0.986055	0.413602	0.000795987	0.0122673	0.114939	0.00217039	0.0508768	0.0469811	0.0770309	0.225769
CNN2	0.0275623	0.259687	0.574058	0.116134	0.235862	0.435973	0.0352112	0.19938	0.481697	-0.00609829	0.752101	0.874321
ABCA7	-0.0454222	0.0920088	0.364299	-0.0483368	0.466665	0.657641	-0.0115006	0.634728	0.826091	-0.0294071	0.137027	0.323386
SNCAIP	-0.0201576	0.487362	0.760121	0.177476	0.00736775	0.0487827	0.0133582	0.663627	0.842626	-0.0529059	0.0280581	0.115892
DDX20	-0.0178053	0.529429	0.786465	0.0841199	0.225527	0.424753
BTBD1	-0.0149786	0.504024	0.770586	-0.0583116	0.292375	0.496151	-0.0212952	0.425484	0.695945	-0.00528732	0.773354	0.88566
FAR2	-0.0663725	0.0255438	0.204386	-0.280142	5.93e-05	0.00256359	-0.0895999	0.0441413	0.22764	-0.0441698	0.113374	0.28657
BCAS1	0.11135	0.0207772	0.188134	0.0573388	0.644649	0.792925	0.0100076	0.847411	0.933631	0.0483588	0.250585	0.47273
POU1F1	0.00119876	0.923188	0.976597	0.00916867	0.827482	0.907876	-0.00864001	0.64659	0.833022	0.00647001	0.618088	0.791335
CHI3L2	0.0320154	0.368691	0.671754	0.549094	6.14e-05	0.00259551	0.0759133	0.0788039	0.308169	0.0324785	0.31335	0.540871
SBNO2	-0.00274231	0.923575	0.976597	0.119417	0.0640121	0.194342	0.0368289	0.205529	0.488972	0.0270474	0.221168	0.437915
PMS1	-0.0369648	0.106164	0.386959	-0.129456	0.0723538	0.209296	-0.0106891	0.661552	0.84161	-0.012678	0.513068	0.713456
HMG20B	0.022999	0.401175	0.698281	0.204666	0.0163496	0.0818201	0.076668	0.0452338	0.230932	-0.0113487	0.685132	0.831636
CALCRL	-0.0695433	0.0615129	0.30617	0.256195	0.00360503	0.0312294	-0.0574258	0.0980888	0.344801	-0.0897944	0.00108673	0.0119937
TAF11	0.0256586	0.300328	0.613461	-0.0135393	0.731829	0.850263	-0.0191754	0.475349	0.735058	-0.0281044	0.183602	0.391108
ANKS1A	-0.0522324	0.0624743	0.309545	-0.0669644	0.0103787	0.0613176	-0.0511852	0.0513538	0.244841	-0.0746364	8.3e-05	0.00196871
AP3D1	-0.00991318	0.455321	0.738945	-0.0754246	0.0702699	0.205328	-0.0197282	0.212621	0.496904	-0.0315573	0.00600127	0.0400706
ZNF76	-0.0339758	0.0520383	0.281591	-0.0817915	0.0573556	0.181034	0.0141648	0.431978	0.700605	-0.0321145	0.0174285	0.0839982
SLC9A3R2	-0.0582563	0.042115	0.25626	-0.0191829	0.723282	0.845106	-0.013489	0.616256	0.816468	-0.0183938	0.381975	0.60641
NTHL1	-0.0783159	0.00618901	0.113704	-0.228988	1.27e-05	0.00106716	-0.0099346	0.640294	0.828967	-0.0870039	7.39e-06	0.0003366
UHRF1BP1	0.00399307	0.849663	0.94725	0.127118	0.0632365	0.192431
GI3	-0.0456436	0.148254	0.449725	0.312498	0.000204749	0.00530969	0.0348245	0.199723	0.481959	0.0455973	0.0522323	0.176471
IPO5	-0.0199819	0.413218	0.707676	-0.0853185	0.201439	0.395632	-0.0518795	0.0744432	0.298279	-0.0371124	0.0597636	0.192622
OAT	-0.00852315	0.67023	0.865813	-0.0286502	0.544824	0.720737	-0.0740597	0.0156987	0.138689	-0.0673671	0.000414852	0.00605077
WDR3	-0.0245063	0.215045	0.530252	0.0668898	0.461886	0.654372	0.00918786	0.778098	0.900707	-0.0157236	0.395436	0.616551
PKN2	-0.077662	0.0610239	0.305484	0.112649	0.0264905	0.111578	0.0401854	0.166781	0.444547	0.0351151	0.178397	0.384657
WDR18	-0.0250044	0.353199	0.659391	-0.119842	0.236403	0.436598	-0.0298753	0.259509	0.548179	-0.052839	0.00478456	0.0344165
TRAM2	0.0256342	0.34053	0.649419	0.201688	0.0294108	0.118922	0.058461	0.0178688	0.148133	0.0179574	0.298277	0.526823
NTN1	-0.0496266	0.0980096	0.374224	0.0912806	0.400671	0.60084	-0.031809	0.249748	0.537469	-0.0270785	0.186861	0.395471
GLP2R	0.00934528	0.698592	0.881161	0.225053	0.011218	0.064304	-0.06017	0.0658883	0.280529	-0.00597109	0.807118	0.90391
MCM10	0.00734071	0.746517	0.903074	0.268253	0.048254	0.162507	-0.0151286	0.530039	0.769085	-0.028551	0.126413	0.307841
DGKA	0.00326169	0.903392	0.97041	-0.0601192	0.508913	0.692385	-0.0191026	0.50036	0.750257	-0.0304305	0.11279	0.285678
ERBB3	-0.0162082	0.801015	0.927321	-0.0830796	0.434679	0.630624	0.0251413	0.726792	0.877011	0.0726078	0.25927	0.48228
ROPN1	0.0920136	0.00670353	0.117322	0.0621229	0.325355	0.530476	0.0561927	0.0279613	0.182242	0.0482814	0.0152255	0.0768601
ANKRD44	-0.0755101	0.023624	0.1977	0.0501161	0.622624	0.778983
KARS	-0.0065113	0.773741	0.91476	0.0356497	0.40989	0.609244	-0.0513989	0.115717	0.37148	-0.024624	0.238	0.456924
ADAT1	-0.0899113	0.00140653	0.061945	-0.078191	0.115145	0.27973	-0.0390276	0.122173	0.381395	-0.0270105	0.231143	0.449715
PDIA5	0.00266261	0.914036	0.973867	0.0464971	0.713727	0.838746	0.0219151	0.326162	0.615007	0.0278749	0.101698	0.268056
TBC1D22B	-0.0201593	0.280992	0.593581	0.0484214	0.467263	0.657833	-0.0303842	0.153724	0.427079	-0.0294123	0.0552381	0.183283
NDUFB4	-0.0579535	0.00120289	0.0590017	-0.0658579	0.235876	0.435973	-0.0478782	0.0227537	0.165271	-0.0299696	0.0255924	0.108755
SPEN	-0.0527574	0.0320352	0.225383	0.0913019	0.0285078	0.11676	0.0321511	0.223659	0.509418	0.0382633	0.0411228	0.150198
MYLK	-0.0578086	0.13687	0.434088	0.293268	0.000167494	0.00468926	-0.0253852	0.512998	0.758589	0.042432	0.178103	0.384291
ZC3H15	-0.00673279	0.826081	0.93753	-0.123709	0.0640782	0.19447	-0.0546345	0.0993974	0.346742	-0.0205781	0.289083	0.516575
MAP2K4	-0.0401252	0.0625221	0.309545	-0.0835738	0.107126	0.267019	-0.0826761	0.0157267	0.138813	-0.0854247	0.000226682	0.00395353
TMEM206	0.0227374	0.638396	0.847296	0.0557299	0.496344	0.682284	0.112762	0.039244	0.214308	0.00259769	0.958703	0.979264
SP91	-0.0192566	0.315263	0.627196	-0.100898	0.00596777	0.0428679	-0.0285483	0.317972	0.608952	-0.033317	0.0916955	0.251485
SLK	0.0241939	0.371314	0.673581	-0.131244	0.04715	0.160628	0.0579593	0.0110019	0.116784	0.0345512	0.0684445	0.208962
CYB5R4	-0.102558	0.000174801	0.0303521	0.0625876	0.376334	0.578992	-0.0248275	0.354108	0.638055	-0.0748229	0.000171289	0.00325817
COL17A1	-0.0191785	0.38763	0.686454	-0.0616951	0.288527	0.492037	0.0134326	0.598242	0.807118	0.00829406	0.644752	0.808175
GSTO2	-0.0500891	0.321559	0.631884	-0.2016	0.000773304	0.0120671
SEC61A2	-0.0488298	0.0752844	0.33158	-0.0370372	0.583099	0.75015	-0.0410685	0.151546	0.424652	-0.0604035	0.00195441	0.0182343
PRKCQ	0.0359374	0.370278	0.672833	-0.224989	0.00278163	0.0266819	0.0179347	0.630881	0.824891	-0.0399309	0.180782	0.387038
TLE2	-0.0438681	0.0485746	0.273839	-0.0418242	0.283617	0.486742	-0.0387744	0.118572	0.374954	-0.0273886	0.122031	0.300359
ASB1	-0.0138088	0.504125	0.770586	-0.0387125	0.256606	0.458677	0.00419879	0.820898	0.922563	0.00691062	0.587725	0.770872
FAM107B	-0.0168254	0.814135	0.931688	0.127418	0.258986	0.460894
ME1	-0.0147397	0.561591	0.805652	0.088799	0.0771651	0.217104	-0.00378262	0.89767	0.957316	0.028883	0.159079	0.357768
TBC1D1	0.00263124	0.911997	0.973613	0.0959843	0.0902461	0.239685	0.0166253	0.454107	0.71699	-0.0245594	0.119296	0.295627
CDK13	0.0386751	0.259951	0.574193	0.0494226	0.117308	0.283197	-0.0352846	0.106675	0.357922	0.0316817	0.133991	0.318668
MTHFD2	-0.072116	0.226866	0.542855	0.594231	1.81e-07	8.24e-05	0.141837	0.0136447	0.128877	0.135335	0.011722	0.0638036
SLC9A7	-0.0426388	0.19538	0.509389	-0.0346001	0.725251	0.845948	-0.0383004	0.305299	0.595914	-0.0497521	0.0286061	0.117256
FOXJ2	-0.0117102	0.497863	0.765985	0.0875438	0.0598092	0.185871	0.0355865	0.0623144	0.273122	0.00260144	0.842031	0.922079
YBX1	-0.0334686	0.192485	0.505997	0.305779	0.000119379	0.00374377
PDE4A	-0.0117262	0.622634	0.840437	-0.213849	0.00516737	0.0391138	-0.0449668	0.0483295	0.237425	-0.07527	9.1e-05	0.00210163
PPP2R5A	-0.052729	0.00535517	0.106622	0.131595	0.0264209	0.111397	0.0152033	0.562211	0.788667	0.0295608	0.11218	0.284798
CTN2	-0.00912956	0.640444	0.84843	-0.0396101	0.495262	0.681433	-0.0199797	0.388172	0.667601	0.0045561	0.792978	0.897327
ELAVL1	-0.0324468	0.198364	0.512559	-0.0536643	0.120085	0.286818	-0.00145909	0.929711	0.970649	0.00999079	0.470719	0.681107
TIE1	-0.0713486	0.120249	0.409479	-0.0211947	0.79676	0.889123	-0.0464972	0.197952	0.479951	-0.0664773	0.0598857	0.192915
DIP2B	-0.0230193	0.453811	0.738074	0.0763633	0.201711	0.395743
SMARCD1	-0.00124097	0.951579	0.985064	0.0151553	0.623697	0.779575	0.0526996	0.00140719	0.039724	0.000634955	0.964283	0.981482
KDM4A	0.000428419	0.985596	0.995797	-0.0327411	0.539602	0.716489	0.00137269	0.949854	0.979369	-0.0229216	0.145394	0.33716
NFYC	0.0124435	0.531702	0.787918	0.00167504	0.957617	0.978787	-0.062046	0.00922604	0.107538	-0.0205554	0.157131	0.35474
ZMYND12	-0.0540597	0.197009	0.510723	0.0812253	0.204964	0.399413
SLC9A3	-0.00279383	0.90132	0.969583	-0.0134238	0.790057	0.8849	-0.0020346	0.917713	0.965534	-0.00279962	0.868206	0.935031
NGEF	-0.0290408	0.224403	0.539849	-0.256956	0.00030918	0.00675189
ASPM	0.037333	0.101631	0.380226	0.00221106	0.97905	0.988271	0.00193654	0.929541	0.970649	0.00336597	0.841247	0.921546
CD84	-0.0670109	0.178061	0.488767	0.123271	0.164766	0.350006	-0.0538763	0.158915	0.435441	-0.0334709	0.261771	0.484893
ELOVL1	-0.01236	0.820107	0.935038	0.0686896	0.477044	0.66633	0.0410618	0.61835	0.817925	0.030927	0.622272	0.793328
SPI1	-0.0125122	0.617094	0.837659	0.239509	0.0112268	0.0643085	0.00766926	0.770252	0.897326	-0.0060091	0.740047	0.866736
ZNRD1	-0.0341937	0.110505	0.394944	0.0727677	0.262478	0.465267
MPPED2	-0.0315926	0.342441	0.650305	-0.0694094	0.27092	0.474307	-0.112325	0.000863682	0.0307178	-0.150812	3.84e-08	1.06e-05
CLDN18	0.00807074	0.748818	0.903682	-0.0263702	0.373458	0.576195	-0.0243487	0.318318	0.608952	0.0036995	0.84266	0.922429
ZBTB11	-0.0383026	0.12926	0.422786	-0.00398366	0.93897	0.969642	0.00240269	0.941985	0.975667	-0.00225603	0.918298	0.961061
ATXN3	-0.0545686	0.112426	0.397135	0.0561959	0.408007	0.607673	-0.0227771	0.397556	0.675529	-0.0385865	0.0807537	0.231208
FGFR2	-0.036681	0.515193	0.777554	-0.0239058	0.690741	0.824485	0.144351	0.0190087	0.151889	0.10368	0.026904	0.112666
LRRC40	0.0112054	0.645468	0.851127	-0.144024	0.154733	0.336455	-0.00290463	0.942086	0.975667	-0.0104438	0.710715	0.847717
ISOC1	0.0280321	0.384657	0.684279	0.00628317	0.917124	0.958591	0.023431	0.535425	0.773244	0.0358827	0.209786	0.424821
EML1	0.0110122	0.731492	0.896481	-0.0293968	0.523281	0.703485	-0.0585651	0.0767091	0.303526	0.0200889	0.426669	0.644663
TRMT11	-0.0166182	0.542802	0.79504	-0.111516	0.00935583	0.0573616	0.00341584	0.895287	0.956584	0.00734076	0.74669	0.87081
THUMPD1	0.0291124	0.290607	0.602834	-0.0537189	0.190353	0.382492	-0.0129781	0.693768	0.858676	-0.00273399	0.898024	0.949474
MSANTD3	-0.023177	0.375056	0.676513	-0.185393	0.000235636	0.00577737
ATG2B	-0.0268438	0.221688	0.538	-0.029904	0.398817	0.599059	-0.00868066	0.754937	0.890529	-0.0415816	0.0219404	0.0978702
ARFGEF1	-0.00662608	0.772645	0.914284	-0.134734	0.0611953	0.188406	-0.0275221	0.308131	0.598796	-0.0444493	0.0149633	0.0759077
ACSM2B	0.0257459	0.265987	0.579879	0.107323	0.0251938	0.108224
ZFAT	-0.0171714	0.474962	0.751511	-0.187407	9.31e-05	0.00327426
MTFR1	-0.0215308	0.429966	0.720412	0.0415258	0.622739	0.779062	0.0466891	0.147513	0.41886	0.0293041	0.217064	0.432905
STAG3	0.00826841	0.703491	0.883848	0.0397866	0.631904	0.784763	0.0375025	0.155747	0.429999	0.0176778	0.318067	0.545281
FECH	-0.00842862	0.764488	0.910876	-0.0201842	0.665527	0.806708	0.0427815	0.0878531	0.325849	0.0228602	0.249879	0.471864
MYO9A	0.0147981	0.513832	0.776188	0.0699187	0.422031	0.619838	0.000302844	0.990939	0.995857	0.00280459	0.88273	0.942752
PFKP	-0.036601	0.226182	0.542127	-0.176398	0.00076874	0.0120498	-0.0190427	0.482231	0.738594	-0.0705892	0.00362729	0.0283565
IDI1	-0.0621486	0.03161	0.224061	-0.203875	0.0029161	0.0272765	-0.0488345	0.169112	0.447287	-0.0627267	0.00256284	0.022054
SP100	-0.0780587	0.0208596	0.188294	0.296302	0.00059273	0.0101821	-0.0455075	0.159263	0.436106	-0.0210419	0.377785	0.603083
KLF6	-0.0407147	0.1577	0.463046	0.231232	0.000282178	0.00635412	-0.0432557	0.200502	0.482633	-0.0448425	0.0815036	0.232763
PPAP2A	0.0456023	0.0274181	0.210805	0.157778	0.00275157	0.0264562	-0.00366172	0.893862	0.955962	0.0345381	0.0899463	0.248347
NEO1	-0.0201643	0.522418	0.781433	0.123164	0.0437727	0.152898	0.0974339	0.00884102	0.104814	0.0975099	0.000871413	0.0102088
TRAM1	-0.0452859	0.0631123	0.310568	0.102635	0.0431847	0.15167	0.0473887	0.0957293	0.339886	0.0511101	0.0314008	0.124503
PHKA1	-0.0859865	0.0401447	0.250484	0.0527105	0.616233	0.774345	0.132263	0.008406	0.102201	0.134121	0.000275151	0.00450687
TNFRSF1A	-0.0839324	0.0353259	0.235423	0.551504	9.94e-06	0.000960571	0.0269164	0.409454	0.685159	0.101271	0.00216755	0.0195209
CACNB1	-0.0481056	0.0436212	0.260043	-0.254415	0.00746608	0.0492319	-0.0997328	0.000789625	0.0296977	-0.0848655	7.84e-05	0.00189203
STOML1	0.0156419	0.453832	0.738074	-0.0771356	0.177795	0.366771	-0.0354811	0.103166	0.352252	-0.0575258	0.000206955	0.00373032
PKM	0.00767904	0.774133	0.914954	-0.0393939	0.173391	0.361435	-0.0603024	0.010375	0.113231	-0.0550265	0.00116101	0.0126112
DHX29	0.00567555	0.813486	0.931458	0.00406465	0.939938	0.970349	0.00193412	0.957147	0.983688	0.0217567	0.390528	0.613634
DNTTIP2	-0.0181857	0.367793	0.67118	0.00728188	0.811741	0.898755	-0.0217541	0.489311	0.743035	0.0148798	0.452474	0.664902
METTL22	-0.0623463	0.010723	0.142628	-0.170874	0.000340193	0.00709408	-0.0253374	0.239759	0.527965	-0.01069	0.529821	0.727012
TP53BP1	-0.0330423	0.0796985	0.341606	0.026468	0.645672	0.793338	-0.0298194	0.135455	0.402454	-0.0312779	0.0331473	0.129484
TRO	-0.0737798	0.00322693	0.087386				-0.0505793	0.0587792	0.265418	-0.0116376	0.56012	0.750136
RRP15	-0.0490789	0.238162	0.552623	0.280298	5.91e-09	1.33e-05	0.038134	0.260507	0.549045	0.00762969	0.733678	0.862494
RHOA	-0.0419054	0.0388731	0.246702	0.057209	0.0654021	0.196633	-0.0182582	0.371557	0.653527	0.00467331	0.772893	0.885389
DHX8	-0.0121008	0.547433	0.797905	-0.0809025	0.193164	0.386238	-0.00413426	0.817076	0.920674	-0.0326232	0.017241	0.0834945
PRKCZ	-0.0213652	0.19359	0.507473	-0.128313	0.000929926	0.0134478	-0.0950174	9.1e-06	0.00454877	-0.0691289	7.77e-06	0.000345315
ZFY	-0.0158282	0.762407	0.909744	-0.0337411	0.743418	0.856837	0.0343571	0.410099	0.685704	0.0120902	0.629047	0.798677
IARS2	-0.0158562	0.433909	0.723993	-0.0595192	0.124279	0.293075	-0.0527568	0.0442724	0.227872	-0.0423983	0.0165256	0.0812371
SYT1	0.00329793	0.78445	0.919822	-0.142857	0.0197347	0.0920634	-0.0446864	0.152923	0.426212	-0.0375187	0.0561131	0.185015
V3	-0.0795019	0.000289338	0.0359479	-0.0314604	0.563015	0.735565	-0.0268867	0.215829	0.500572	0.00497788	0.779495	0.889429
IDH3G	-0.0303824	0.151892	0.455273	-0.234972	7.4e-09	1.33e-05	-0.115057	0.000250366	0.0171203	-0.0940361	1.24e-06	0.000100446
ROGDI	-0.0300186	0.151946	0.455309	-0.203267	9.21e-05	0.00324645	-0.0649139	0.00442079	0.0731498	-0.0549894	0.00101027	0.011342
PDZD4	-0.07505	0.000739819	0.0505282	-0.174286	0.00137645	0.0172025
ATP2B3	0.0674715	0.00664176	0.117108	-0.0190123	0.796254	0.889096	-0.0612688	0.0635496	0.276092	-0.0340416	0.142449	0.332443
ROCK1	-0.00048574	0.987265	0.995797	0.0842135	0.052519	0.17132	0.0526859	0.0658624	0.280516	0.0761658	0.00168986	0.0164768
CBFB	-0.0291342	0.36652	0.670235	0.274658	0.00260896	0.0256334	0.184754	0.000155197	0.0128984	0.166696	7.5e-06	0.00034012
PDK3	-0.0496269	0.23376	0.548518	-0.0718385	0.167554	0.353452	-0.0746403	0.103892	0.353651	-0.039753	0.238498	0.457454
HYAL2	-0.00991037	0.746094	0.902913	0.150639	0.0365382	0.136141	0.0672358	0.0295589	0.186754	0.0100919	0.645873	0.809089
HDAC4	-0.0291478	0.301943	0.614796	0.106342	0.0495946	0.165238	0.043032	0.104869	0.355329	0.0226225	0.278549	0.504356
RASSF1	0.0356099	0.138714	0.436319	0.110207	0.0116378	0.0659854
FGFR3	0.00701537	0.917847	0.975148	-0.0320612	0.657782	0.801765	0.190559	0.00231814	0.0522616	0.11385	0.0288775	0.117783
IFI35	-0.0187079	0.492788	0.763621	0.345455	0.00263112	0.0256951	0.0158531	0.57588	0.795588	0.0147259	0.564519	0.753422
HEATR6	-0.00876486	0.652786	0.855479	0.0595558	0.0528026	0.171818	0.0232202	0.295256	0.585731	0.0251973	0.106956	0.276963
COASY	-0.0420321	0.0517282	0.281178	-0.00352975	0.930343	0.96499	-0.0598433	0.00409315	0.0698914	-0.0175628	0.273702	0.498511
PLEKHH3	0.00733646	0.778574	0.917729	-0.0303693	0.618988	0.776242	-0.0301676	0.209617	0.493432	-0.036051	0.0345444	0.133135
MEF2A	-0.0121391	0.581684	0.81807	0.0949821	0.0293566	0.118822	0.000359493	0.987079	0.994608	-0.0383989	0.0464208	0.162597
OTUD5	-0.0280027	0.0495029	0.275798	-0.000282443	0.996862	0.998015
TFE3	-0.0461472	0.00861528	0.129263	-0.076193	0.318451	0.523345	0.00771337	0.786356	0.905201	-0.0158107	0.375816	0.601851
TBC1D25	-0.0223351	0.31278	0.625172	-0.106726	0.0158519	0.0803622
ACSL4	0.0811498	0.0630252	0.310546	-0.0536522	0.332142	0.537434	-0.0395752	0.276248	0.566163	0.0127527	0.678108	0.828418
INPP5A	-0.0236148	0.209144	0.524413	-0.138129	0.0133156	0.0718308	-0.0194687	0.412399	0.687165	-0.0423204	0.01439	0.0740614
GPKOW	-0.0038428	0.888074	0.963913	-0.0821738	0.0654163	0.196633	-0.0138706	0.559121	0.786459	-0.0172705	0.306037	0.534733
GRIPAP1	-0.0255038	0.234376	0.549173	0.0231818	0.720945	0.843754
FTSJ1	-0.0383648	0.129379	0.42294	-0.176517	0.00906374	0.0560462	-0.036971	0.137136	0.404317	-0.0497953	0.0082004	0.0498016
PRR11	0.0357415	0.211677	0.52756	0.114706	0.0337106	0.129297	0.044511	0.0558949	0.257179	0.0561085	0.00134709	0.0139577
REEP1	-0.0128424	0.646652	0.851275	-0.197436	0.00134228	0.0169562	-0.113996	0.00289622	0.0582871	-0.103257	0.000181044	0.00341863
ATP11A	0.0145389	0.68141	0.873273	0.129829	0.200749	0.394871	0.123729	0.000366092	0.0201383	0.106864	0.00177816	0.01699
POLR1A	-0.0972378	0.000431457	0.0416563	-0.0960476	0.0953544	0.248472
LAPTM4A	0.000222045	0.993237	0.998448	0.0773237	0.400799	0.60092	0.0547888	0.051814	0.245637	0.0594459	0.00529266	0.0369239
TTC7A	-0.0159816	0.486306	0.75946	0.0210785	0.765264	0.871108
IP6K2	-0.043218	0.0625342	0.309545	-0.0425205	0.435005	0.630782	0.0416789	0.0907704	0.331797	0.0486	0.00586197	0.0394504
CYFIP1	-0.0659386	0.0458003	0.265385	0.132734	0.0850842	0.231578	-0.0802183	0.00077892	0.0294823	-0.0296266	0.191557	0.401717
RASGRP2	-0.0701135	0.021176	0.189262	-0.145549	0.078411	0.219069	-0.0286012	0.261133	0.54976	-0.0249429	0.177666	0.38375
PSME4	-0.0510821	0.0368736	0.239801	-0.0171447	0.770195	0.872941	-0.00974258	0.765959	0.895295	-0.0433836	0.0641381	0.200916
IFT80	-0.0108642	0.647489	0.851801	-0.185126	0.0384666	0.140829
SIRT2	-0.0106401	0.609519	0.833177	0.0721926	0.269021	0.472158	0.028064	0.367075	0.650108	0.0046721	0.845294	0.923554
ERLEC1	0.0122123	0.570877	0.811355	-0.131654	0.000973951	0.0138695
PPP2R5B	-0.00934927	0.604196	0.830521	-0.121925	0.00122458	0.0160066	-0.0154544	0.405213	0.681801	-0.0602004	7.78e-06	0.000345315
PYGM	0.000222364	0.997331	0.999432	-0.0158799	0.868997	0.931574	0.121607	0.0766963	0.303526	0.0427412	0.436703	0.652337
PAGE1	0.0356667	0.178984	0.489455	0.000286964	0.995473	0.997276	0.00405246	0.849658	0.934726	0.0189579	0.260358	0.482999
PITX1	-0.000818043	0.971621	0.992021	-0.0126259	0.853818	0.922194	0.0215391	0.386736	0.666472	0.0287356	0.128041	0.310098
TRPC7	-0.0122367	0.597052	0.827182	0.0990104	0.201143	0.39519	-0.0068528	0.778893	0.900884	0.00201654	0.910748	0.95688
MAST4	-0.0684535	0.00407264	0.0971419	-0.0429773	0.565519	0.737362	-0.0282	0.18939	0.469756	-0.0284379	0.118956	0.295068
GPR116	-0.0812394	0.045843	0.265387	-0.0257637	0.575063	0.744751	-0.0866056	0.0596197	0.266986	-0.0239485	0.446432	0.660474
SDK2	-0.0775656	0.00382802	0.0955661	0.00429065	0.937659	0.969348	0.0169817	0.477442	0.735835	-0.0147545	0.393304	0.615401
ADAM7	0.0235979	0.313043	0.625367	0.074445	0.0938174	0.245775	-0.00614524	0.778653	0.900775	0.0106868	0.521102	0.720421
NUP133	-0.00404763	0.840738	0.943603	-0.0308572	0.352942	0.557473	-0.0251871	0.331134	0.618819	0.00456097	0.810656	0.905253
NUCKS1	0.0505898	0.244592	0.558661	-0.0621088	0.389311	0.590501	0.00969932	0.720549	0.873481	-0.0239919	0.295088	0.523137
DJA2	-0.033429	0.194084	0.507599	-0.0598799	0.0418866	0.14861	-0.0477123	0.181928	0.462457	-0.0329416	0.195028	0.405646
BCL3	-0.0504245	0.117965	0.406249	0.277153	0.00820233	0.0524832	0.00955408	0.755662	0.890712	0.0214815	0.353251	0.580224
KCB2	-0.0266395	0.17087	0.48009	-0.1699	0.0209644	0.095805	-0.086656	0.0125333	0.124299	-0.0778556	0.000193717	0.00355733
ABCC9	-0.0211735	0.439682	0.727771	0.0673003	0.178594	0.367544	0.0414929	0.32923	0.616845	0.0247981	0.357739	0.584109
GAL	0.0409696	0.327661	0.637313	0.0990344	0.562359	0.734945	0.0202676	0.511415	0.757694	-0.0453595	0.0532893	0.178975
CLEC2D	0.0416195	0.0723839	0.327658	0.0951194	0.0591145	0.184634	0.0174978	0.424972	0.69566	0.00599234	0.70232	0.842627
FUNDC1	-0.0209311	0.357161	0.662865	-0.128032	0.000138918	0.00417062
MAOB	0.0364103	0.0853397	0.352241	0.19953	0.000741511	0.0117408	0.0156996	0.535943	0.773323	0.0969791	3.9e-05	0.00115449
RORA	0.00768861	0.811082	0.930512	0.0563148	0.364889	0.568304	0.0666893	0.00327914	0.0627098	0.0501386	0.0253508	0.107987
DRD4	0.0468138	0.0691844	0.322294	-0.226293	0.00144564	0.0177897	0.0535301	0.020999	0.158248	0.00132672	0.945868	0.973291
TGFBR3	-0.0259277	0.582563	0.818447	0.372301	0.00365115	0.0315126	0.135024	0.00396394	0.0695152	0.14296	0.000266112	0.00440544
HES2	0.0476661	0.0496898	0.276125	0.0785363	0.343264	0.548754	0.00676549	0.803381	0.914255	-0.0126658	0.502075	0.705095
ATP1B3	-0.0451304	0.123826	0.414684	-0.0771091	0.0105484	0.0619224
NEDD4	0.00780622	0.779336	0.918081	0.160429	0.0131268	0.0712813	0.075067	0.00643762	0.0883967	-0.0028045	0.881931	0.942436
PIGB	0.00756201	0.746927	0.903191	-0.0869478	0.340017	0.545904	-0.00210105	0.939833	0.974883	0.00505518	0.801442	0.901083
MAPK6	-0.0468391	0.025967	0.206023	-0.0288267	0.492651	0.679864	-0.0288805	0.346876	0.631151	-0.0743805	9.25e-05	0.00211551
GNB5	-0.0560638	0.011843	0.148117	-0.274982	0.00515374	0.0390805	-0.0691577	0.003952	0.0695152	-0.0691453	0.000140355	0.0028202
RAB27A	-0.0257315	0.483538	0.757571	0.300897	3.65e-05	0.00192015	0.067142	0.0342914	0.201054	0.0028294	0.90377	0.952728
CECR5	-0.0654272	0.00278487	0.0823722	0.00755326	0.823772	0.905959	-0.0057044	0.765084	0.894864	-0.0140691	0.351137	0.578189
UFD1L	-0.0243754	0.20242	0.516354	0.0473497	0.167354	0.353311	-0.00951177	0.749082	0.88821	0.00787098	0.672425	0.825646
LRP6	-0.0030133	0.903783	0.970521	-0.0998703	0.0257767	0.109971	0.0926605	0.000155277	0.0128984	0.0148488	0.443475	0.657702
GUCY2C	0.0066531	0.742145	0.900929	0.0366017	0.618535	0.775962	-0.00773994	0.737133	0.882606	-0.000480562	0.977514	0.987712
SCT	-0.0375039	0.249193	0.562748	-0.00188379	0.980958	0.989501	-0.0188004	0.52575	0.765734	-0.00196983	0.940177	0.971621
PHRF1	-0.0564732	0.0116257	0.146974	0.0264063	0.72627	0.84666
IKBKAP	-0.00264741	0.927108	0.977469	-0.0690705	0.3278	0.533326	-0.0673962	0.0476731	0.235737	-0.0423023	0.0984064	0.2628
NUCB2	0.108409	0.000299661	0.0366266	0.0325582	0.270536	0.473892	0.00210534	0.939488	0.974883	0.0398466	0.0591379	0.191202
PFN2	0.0028643	0.851066	0.947484	-0.256176	2.56e-05	0.00159416	-0.0438597	0.140415	0.409019	-0.0405369	0.0291456	0.118662
PTPN3	-0.0592024	0.0589799	0.29916	-0.203222	0.0224233	0.100125	-0.0350977	0.363904	0.64769	-0.062174	0.0142364	0.0735459
SPTB	-0.0197913	0.370669	0.67311	-0.203721	0.0138583	0.0735504	-0.0367216	0.169263	0.447436	-0.0492615	0.00654924	0.0426389
DAPP1	0.0295388	0.326548	0.636544	0.0416314	0.436251	0.631658	-0.0298284	0.211884	0.49587	0.0206202	0.263601	0.486682
FGF10	0.00739367	0.755364	0.906549	0.0476221	0.204293	0.39873
SLC44A1	-0.0275878	0.478048	0.753704	0.0987123	0.29137	0.495268	0.0284721	0.637845	0.826991	0.0114331	0.805161	0.902957
TMEM260	-0.0452446	0.246703	0.56091	-0.0859229	0.317824	0.523093	-0.0180867	0.507108	0.754747	0.030643	0.147809	0.34046
SMG6	-0.0336672	0.215322	0.530635	0.00718979	0.879287	0.93708	0.0551544	0.0155192	0.138188	0.032516	0.071319	0.214459
EXOC5	-0.0013057	0.928612	0.978096	-0.00942185	0.803641	0.893703
CLTCL1	0.0259229	0.373247	0.674757	0.0423119	0.540557	0.717109	0.0915906	0.00486949	0.0764844	0.0917001	4.3e-06	0.000230491
FGF22	0.0556658	0.0361346	0.237844	-0.129297	0.219244	0.416323	-0.0287212	0.24978	0.537469	0.012793	0.463802	0.675043
FSTL3	0.0130533	0.578182	0.815734	0.000682694	0.99022	0.994874	0.0100739	0.638005	0.826991	0.0127615	0.421146	0.639256
DGCR2	0.0516394	0.0185126	0.179429	-0.117338	0.0412248	0.1471	-0.0347236	0.0640183	0.276974	-0.0136195	0.392094	0.614673
RNF126	-0.0228655	0.411842	0.706679	-0.19463	0.00385932	0.032514	0.0124545	0.563722	0.789213	-0.0515254	0.00495145	0.0352784
MNT	-0.0337895	0.17667	0.487298	0.0123534	0.791256	0.885581	0.00629273	0.764778	0.894759	-0.000728841	0.963387	0.980838
ZXDC	-0.0226742	0.368266	0.671233	-0.0377652	0.516977	0.698832	0.0734057	0.000948769	0.0326192	0.0413965	0.0174468	0.0839982
JMJD6	-0.0880454	0.0201853	0.185616	0.331031	0.00016221	0.00460185	0.0149674	0.658698	0.83966	0.0257528	0.381802	0.60629
POLB	0.0132646	0.563707	0.806779	-0.0384071	0.128165	0.298995	0.00242062	0.929223	0.970649	-0.036445	0.0228817	0.100881
ST6GALC1	-0.042687	0.389105	0.687647	-0.115705	0.20761	0.402596
WIPI1	-0.0256244	0.50616	0.771978	0.100147	0.143939	0.32156	0.0541701	0.0740331	0.297117	0.0381949	0.0852809	0.239844
FRMPD1	0.0254828	0.383131	0.682869	-0.123207	0.00469539	0.0368843	0.00431108	0.87554	0.948036	-0.0179714	0.325206	0.551799
GBA2	-0.0400802	0.0436783	0.260183	-0.207464	2.97e-06	0.000440409
NDST1	-0.042324	0.0560098	0.291165	0.0208146	0.698714	0.829963	0.00913327	0.726258	0.876852	-0.0055042	0.758074	0.87764
ASNS	-0.00848987	0.736957	0.898466	-0.0909105	0.0756869	0.214683	-0.0994836	0.00284978	0.0578224	-0.0955285	4.57e-05	0.00128742
AP3M2	-0.0097635	0.697421	0.880026	-0.0541858	0.174862	0.36352	-0.0454542	0.222894	0.508246	-0.0368333	0.100669	0.266326
ST6GALC2	0.0340801	0.267505	0.581114	0.100027	0.0655962	0.196971	0.0261937	0.311203	0.602175	0.0317371	0.113029	0.286224
CHAT	0.0317009	0.163427	0.470813	0.00241359	0.983445	0.9911	0.0253928	0.314635	0.605825	0.00697276	0.705658	0.845002
PABPC1	0.0229403	0.269117	0.582929	0.170077	0.000406799	0.00797918	0.0415118	0.0652471	0.279266	0.0607624	0.000182041	0.00343107
TESK2	0.0675429	0.0268857	0.208914	0.177194	0.0700417	0.204883	0.0869371	0.0426651	0.224397	0.0678981	0.0376108	0.141346
C16orf80	-0.0555773	0.0278659	0.212442	-0.0856991	0.0294842	0.11907	-0.0245159	0.476922	0.735651	-0.0462856	0.0240595	0.103978
CSNK2A2	-0.022206	0.289145	0.601122	0.0894487	0.0478368	0.161809	0.05217	0.00945187	0.108824	0.0192347	0.190621	0.40037
PTPN21	-0.0175032	0.565492	0.807872	0.0288592	0.636943	0.788487	0.0816889	0.00158634	0.0430574	0.0324168	0.0616873	0.196261
CAMK2A	-0.0420144	0.497266	0.765587	-0.0390119	0.558343	0.732142	-0.0850605	0.056895	0.260329	-0.036737	0.340192	0.567548
TCOF1	-0.0596912	0.0121103	0.149534	-0.106799	0.0119868	0.0673507	-0.02381	0.239481	0.527725	-0.0282134	0.0836568	0.236728
CDC42	-0.00137523	0.962666	0.988996	-0.0695707	0.412298	0.611149	-0.0484996	0.0722545	0.292731	-0.0459997	0.0610139	0.194926
OSBPL3	-0.148404	1.04e-05	0.0106594	-0.153364	0.0593233	0.184965	-0.0829166	0.0124398	0.123668	-0.10355	0.000173169	0.00328384
EPHA8	0.0965063	0.00160091	0.0655747	0.138233	0.239929	0.440445
SLC12A3	0.0622786	0.0121393	0.149534	-0.0683236	0.257329	0.459309	0.0283507	0.283613	0.573136	0.0168616	0.375335	0.601402
RAD18	-0.0698984	0.0180131	0.177939	-0.143446	0.00840867	0.0532978
ATP2B1	0.0277272	0.279503	0.591771	-0.0561479	0.293712	0.497753	-0.139761	0.00123739	0.0375244	-0.0469644	0.0931429	0.253938
TRPM5	0.00513838	0.811003	0.930512	-0.0709568	0.529157	0.707612
NCK2	-0.0033861	0.87991	0.960219	-0.0436255	0.251949	0.453912	-0.0255414	0.17328	0.451717	0.0119701	0.447379	0.660991
MAP4K4	-0.036543	0.227669	0.54329	0.140087	0.0620581	0.190122	-0.0130565	0.76291	0.893841	0.0331632	0.339876	0.567285
MGAT4A	0.00241985	0.931427	0.979194	0.0765896	0.141204	0.317533	0.0168035	0.518879	0.760858	0.00544257	0.776025	0.887142
RPL31	-0.0162765	0.284877	0.597555	0.0920808	0.0103451	0.0611635	-0.00526235	0.780405	0.902228	-0.00257196	0.848117	0.925054
WDR1	-0.0363065	0.0331457	0.228433	0.158423	3.09e-05	0.00173844	0.0302045	0.16396	0.441833	0.0208894	0.125694	0.306512
SNX13	-0.00733293	0.728604	0.894856	-0.0368458	0.512642	0.695357	-0.0411441	0.101526	0.349405	0.00478064	0.820047	0.910916
MS4A12	0.0857219	0.000209702	0.0321558	0.1661	0.0166805	0.0829003	-0.027509	0.2396	0.527781	-0.00675916	0.695125	0.838177
ARHGAP10	-0.0221158	0.449142	0.734877	0.147533	0.0123946	0.068806	-0.0446326	0.157914	0.433667	-0.0567238	0.0150369	0.0762495
RPS6KA2	0.00101497	0.963864	0.98947	0.0303151	0.575993	0.745725	0.0245136	0.319172	0.609253	0.0593207	0.00233918	0.0207344
ING3	-0.032178	0.166334	0.474353	0.0251717	0.604681	0.765602	-0.0291751	0.266074	0.555586	-0.0515974	0.00356691	0.0280261
VASH1	-0.0522988	0.0370367	0.24017	-0.0584955	0.191155	0.383558	-0.0609116	0.0266546	0.179124	-0.0568445	0.0127485	0.0675503
LMCD1	0.015017	0.630917	0.843802	0.101667	0.240024	0.440571	0.00483048	0.856145	0.937671	-0.0147454	0.489826	0.695477
WBSCR22	-0.0369937	0.0732853	0.328543	-0.041046	0.207617	0.402596	-0.00561958	0.78125	0.902584	-0.0348821	0.0299891	0.121055
SEL1L	0.00549037	0.775002	0.915507	0.00367689	0.926009	0.962902	0.00349431	0.912713	0.963545	-0.00104908	0.956084	0.977517
TRIP13	0.0160259	0.674851	0.868657	0.130405	0.100246	0.256158	-0.00358456	0.879119	0.949795	0.0356625	0.0794522	0.228884
ATP6AP1	-0.0210699	0.432054	0.72242	-0.0516006	0.0830099	0.227153	-0.0375789	0.19271	0.473247	-0.02757	0.146544	0.338807
TRIB2	-0.102803	0.0039736	0.0970769	-0.0728259	0.359106	0.562705	-0.116663	0.00295171	0.0590199	-0.14211	6.66e-06	0.000318305
DAZAP1	-0.0581494	0.00233738	0.0764469	-0.07775	0.243184	0.444103	-0.0553431	0.0141073	0.131258	-0.0322264	0.0370378	0.139872
MBD3	-0.0131755	0.510975	0.774356	-0.0938891	0.16653	0.352306	-0.0693093	0.00269536	0.056484	-0.0591813	0.000247523	0.00418727
PRLH	-0.015241	0.619325	0.839062	0.0264724	0.600604	0.763231	0.00424524	0.893317	0.955801	0.000723436	0.974072	0.986316
HLTF	-0.0133694	0.529502	0.786465	-0.0330135	0.442595	0.636234	0.032027	0.324775	0.613763	0.0109107	0.615134	0.789306
FAM50A	-0.0451386	0.0473038	0.269497	-0.0545711	0.293712	0.497753	-0.035744	0.097205	0.34345	-0.0290503	0.0845773	0.238733
FAM3A	-0.00617795	0.723125	0.892691	-0.0770349	0.0132055	0.0715168	-0.02139	0.260684	0.549096	-0.0404918	0.00939388	0.0548183
MYO3B	0.0262024	0.20161	0.515692	-0.0141193	0.837345	0.912944
CYBRD1	-0.00744207	0.91186	0.973613	0.244753	0.0233382	0.102917	0.121813	0.0545576	0.253811	0.221321	1.97e-05	0.000709014
CDH19	-0.0879017	0.20857	0.523666	0.0295902	0.611256	0.770894	0.0924319	0.276046	0.566163	0.0689205	0.334872	0.561734
PDCD2	-0.0873007	0.0235824	0.197572	-0.0899612	0.0407995	0.146141	-0.0470585	0.105145	0.355637	-0.0420149	0.0576701	0.188127
SLC6A15	-0.0107313	0.835105	0.941112	-0.0693877	0.266623	0.469323	0.00806501	0.881221	0.950656	-0.00907438	0.817747	0.909399
RDH11	-0.0148293	0.44527	0.73205	0.0156699	0.709372	0.836118	0.014361	0.519562	0.76129	-0.00250363	0.890527	0.946916
PRKACA	-0.00665221	0.756539	0.90702	-0.0766467	0.130384	0.302232	0.0193246	0.327899	0.615751	-0.0196991	0.171689	0.376021
SPP2	0.0661677	0.0141531	0.159159	0.00504841	0.920082	0.959946	-0.00279633	0.905522	0.960643	0.030002	0.0716103	0.215074
ACTN1	-0.026843	0.323043	0.63304	0.0967103	0.15447	0.336224	-0.0612711	0.0127641	0.125382	-0.0145672	0.453862	0.666213
ZFYVE26	-0.0454815	0.0550012	0.288793	0.0359677	0.446745	0.640208	0.0588084	0.0119808	0.121248	0.0339144	0.0656528	0.203754
RPS6KA6	0.0513466	0.0541467	0.286523	-0.0151402	0.751888	0.862238	-0.0375167	0.229087	0.516733	-0.0226418	0.284999	0.51214
EPN2	-0.00999803	0.589103	0.82222	-0.0241763	0.545706	0.721396	0.0126899	0.674967	0.849402	-0.0167948	0.457046	0.66914
PTPN18	-0.021771	0.319038	0.629997	0.0767273	0.434065	0.630015	0.00313985	0.908549	0.961657	0.0271232	0.103174	0.270411
LIMS2	0.00226297	0.925153	0.976865	-0.00278571	0.95728	0.97867	0.034865	0.122864	0.382847	-0.00198762	0.91325	0.958371
ASIC4	0.0105249	0.645451	0.851127	-0.0858041	0.127687	0.29833	-0.00913195	0.692663	0.858167	-0.021965	0.219141	0.435434
SPEG	-0.0318131	0.120497	0.409479	0.00171103	0.982586	0.990421	-0.0167783	0.438426	0.704911	-0.0111669	0.491371	0.696503
LNX1	-0.025134	0.367126	0.670499	-0.107303	0.313058	0.518385
ALDH3A2	-0.0436751	0.116716	0.403595	0.0801658	0.411872	0.610955	0.0323409	0.233644	0.522345	0.0325501	0.0958408	0.258618
SREBF1	-0.0779511	0.0263982	0.207404	-0.0776002	0.227453	0.426812	0.0363116	0.249162	0.537384	0.0473993	0.117171	0.291997
TRPC5	0.0024337	0.908097	0.972226	-0.0803363	0.124759	0.293989	-0.0322102	0.317484	0.608375	-0.02313	0.262421	0.485383
AFF4	0.0528918	0.0388547	0.246654	0.112621	0.141952	0.318506	0.0795743	2.17e-05	0.00620861	0.0588267	0.000743938	0.00914815
UBE2D1	-0.0345111	0.165451	0.473627	-0.13484	0.158909	0.342467	-0.0780776	0.00497559	0.0768825	-0.0320359	0.162456	0.362925
MPP5	0.0282973	0.212418	0.528173	0.0810616	0.203756	0.398211	0.0723466	0.0315787	0.193586	0.0527312	0.0216453	0.0969731
RHOBTB1	-0.0883782	0.00791844	0.125036	-0.101142	0.0357693	0.134123	-0.0445318	0.123328	0.383561	-0.0733594	0.0037215	0.0288402
SMC1A	-0.0112771	0.798405	0.926439	-0.106952	0.105731	0.264891	-0.0228278	0.566052	0.790927	0.0438151	0.230571	0.449136
MARK2	-0.090876	0.000543506	0.0443614	-0.294591	0.000259567	0.00609625	-0.0336974	0.225014	0.510822	-0.0677176	0.00266671	0.0226989
HMMR	0.0283614	0.293437	0.606286	0.0489112	0.527775	0.706582	-0.0378661	0.0730627	0.295011	0.0111031	0.505227	0.706952
CHFR	-0.0640121	0.0181214	0.17815	-0.042516	0.402128	0.601964	-0.0154933	0.409479	0.685159	-0.019391	0.246458	0.467507
TRHDE	-0.00886805	0.775237	0.915686	-0.0779915	0.341548	0.54722	-0.0881041	0.0943023	0.337706	-0.0369925	0.309855	0.537785
P4HA2	-0.0792783	0.0306077	0.221104	0.266243	0.000634121	0.0105569	0.0310615	0.2719	0.56092	0.0346484	0.184316	0.391691
FCGR2B	0.0187927	0.445284	0.73205	0.059004	0.420033	0.618694	-0.125408	0.000454495	0.0221307	-0.013326	0.617012	0.790528
NFATC3	0.0134861	0.56418	0.80713	0.0758353	0.27917	0.483055	0.0289612	0.198576	0.480639	0.00629413	0.709781	0.847236
TRNT1	-0.0100976	0.76185	0.909698	0.0591891	0.104312	0.262679
ACADVL	-0.0501278	0.0711476	0.325864	0.0356101	0.429555	0.625827	0.0325463	0.185376	0.466129	0.0196174	0.341836	0.569099
STK10	-0.00878303	0.740118	0.900125	0.127665	0.240949	0.441618	0.0345503	0.123788	0.384141	0.00129423	0.939097	0.971255
FBXW11	0.0153855	0.495238	0.764809	-0.0870241	0.0184456	0.0886327	-0.014227	0.578625	0.797052	0.0119534	0.485212	0.691215
ACAP1	-0.0701152	0.0446655	0.2624	0.105692	0.251319	0.453181	0.0020479	0.943142	0.976189	-0.0428001	0.0664567	0.204965
CRMP1	-0.0313991	0.0792011	0.340653	-0.0670679	0.296186	0.500666	-0.0581219	0.00957578	0.109335	-0.0482055	0.00384385	0.0294277
EVC	0.0345443	0.198996	0.512903	-0.0887367	0.0540857	0.17445	0.0106669	0.629457	0.824288	0.014235	0.411749	0.631574
DERL2	-0.00054144	0.97593	0.993103	0.0895824	0.188817	0.380681	-0.0269617	0.283326	0.572994	0.0172335	0.220696	0.437191
SIDT1	-0.0352236	0.320644	0.630964	-0.0778871	0.38911	0.590465	-0.0141445	0.755246	0.890595	0.0409108	0.170539	0.374363
NDE1	0.00155327	0.961179	0.988603	-0.0178941	0.826964	0.907865	0.0380485	0.45375	0.716701	0.0550116	0.179594	0.385495
MRVI1	-0.0118531	0.839838	0.943322	0.420244	1.28e-05	0.00106716
TMEM38A	-0.0510208	0.0870704	0.355039	-0.184311	0.0195106	0.0916194
AP1M1	-0.0145654	0.642768	0.849858	-0.0918385	0.0208537	0.0955152
PVR	0.0408118	0.0245154	0.200849	0.0639849	0.183192	0.3734	-0.0263969	0.202344	0.484412	-0.0190658	0.230396	0.448986
XRCC1	-0.0692688	0.0143044	0.160283	-0.181632	4.72e-06	0.000591731	-0.0556931	0.00863834	0.103542	-0.0970032	3.39e-08	9.76e-06
SCARB1	-0.0248116	0.316704	0.628572	0.0515069	0.309239	0.514297	-0.00396746	0.865075	0.942603	0.00719603	0.715437	0.849899
CYP2W1	-0.0158355	0.618034	0.83841	-0.0903899	0.187625	0.379235	0.00199503	0.938981	0.974883	-0.0152117	0.501316	0.704391
MCM2	0.0366136	0.148763	0.450916	0.0555265	0.448864	0.642164	0.0203358	0.359732	0.643039	0.0343573	0.0539549	0.180525
MOV10L1	0.023655	0.361978	0.667751	-0.249468	0.00639427	0.0447503
PANX2	0.0239437	0.303921	0.616347	-0.245109	6.57e-06	0.000732689
SELO	-0.0024045	0.905677	0.971359	-0.0945266	0.000657665	0.0107934
TP63	0.0631523	0.0208861	0.188308	0.322307	0.00493778	0.0381229	-0.0109511	0.681063	0.852155	-0.0150593	0.380835	0.605765
ALPK1	-0.0049465	0.849076	0.946979	0.307148	2.96e-05	0.00172029	0.00378412	0.890967	0.954927	0.0437296	0.0258413	0.109474
LLGL2	0.00156093	0.95573	0.986441	0.136514	0.0109373	0.0633004	0.0267482	0.316743	0.608292	0.0106089	0.633098	0.8012
PDE8A	-0.022162	0.497588	0.765718	-0.0936775	0.111411	0.273326	0.0728449	0.173167	0.451717	0.006415	0.87439	0.938587
CLCN4	-0.0219992	0.380148	0.68054	-0.172759	0.0019453	0.0214726	-0.0877774	0.0334689	0.199028	-0.0570243	0.0350725	0.134501
NLE1	-0.00718491	0.798494	0.926448	-0.223051	0.000107269	0.0034926	0.00414401	0.824473	0.923623	0.00814637	0.612383	0.787205
SMARCE1	0.00866287	0.732165	0.896638	0.0353171	0.442731	0.636264	-0.0351381	0.146609	0.417432	0.0195104	0.300168	0.528883
FNDC8	0.013686	0.615669	0.83706	0.0693492	0.163289	0.348319	-0.013835	0.587496	0.801913	-0.0213839	0.274408	0.498858
GSDMB	-0.0703682	0.0279839	0.212696	0.0754078	0.313472	0.518816	0.00553011	0.883645	0.951735	0.0082742	0.751788	0.874121
ADAM11	-0.054046	0.0495532	0.275806	-0.162999	0.0138763	0.0735733	-0.0521942	0.0283882	0.183088	-0.0600478	0.000555718	0.00744613
PPP2R3A	0.0375402	0.134504	0.430982	-0.00786292	0.858244	0.924887	0.143912	0.000288888	0.0180584	0.0631642	0.0178238	0.0851182
FERMT2	-0.0155956	0.766128	0.911485	0.273641	0.000581349	0.0100506	0.23495	5.16e-05	0.0079849	0.257268	1.51e-08	6.03e-06
ABCB11	0.0234755	0.404482	0.700418	0.107198	0.0947421	0.247596
DHRS9	-0.0335751	0.35996	0.66573	0.117806	0.317282	0.522465	-0.0565848	0.0835306	0.318263	-0.0185459	0.476118	0.684937
PTGS2	-0.107098	0.162713	0.469712	0.59333	8.57e-05	0.00312514	-0.122226	0.104156	0.354158	-0.128066	0.0298685	0.12087
IGF2BP2	0.0407309	0.269016	0.582929	0.286828	0.000384541	0.00770129	0.0810315	0.00789452	0.0990978	0.0945301	3.65e-05	0.00110963
MAP3K13	-0.0314619	0.090362	0.36132	-0.108273	0.222984	0.421309	-0.0709537	0.0345027	0.201616	-0.0632119	0.00211981	0.019287
ST6GAL1	-0.0699149	0.009293	0.13322	0.159847	0.00267479	0.0259805	-0.121851	0.000329934	0.0193535	-0.0474133	0.0662364	0.204495
TBX21	-0.00380692	0.887825	0.963913	-0.0295545	0.623744	0.779575	-0.0190764	0.550709	0.78086	0.000706404	0.970774	0.984609
FRY	0.00661835	0.818935	0.934391	-0.209889	0.00658053	0.0457046	-0.0423499	0.166904	0.444547	-0.0367666	0.100818	0.266537
PICALM	-0.0354233	0.0588579	0.298876	0.151051	0.00582153	0.0422732	-0.0176615	0.554426	0.783871	-0.00252806	0.900127	0.950554
NSF	-0.00728434	0.722676	0.892618	-0.143647	0.00287183	0.0270745	-0.0880533	0.0364281	0.206443	-0.0622667	0.0176438	0.084585
GLI2	0.0186883	0.457932	0.741213	0.31579	0.0052564	0.0395554	0.013534	0.59871	0.807303	0.0119622	0.517929	0.717764
CLASP1	-0.0498543	0.0126643	0.152322	-0.00680868	0.882663	0.938823	-0.0196658	0.184463	0.465179	0.012607	0.318871	0.545837
MRPS34	-0.0509197	0.0185725	0.179809	-0.241528	0.00191107	0.0212486	-0.0413068	0.0319931	0.194753	-0.0384318	0.00656268	0.042704
NOTCH3	-0.00368663	0.918273	0.975217	-0.130538	0.125433	0.295152	-0.0461019	0.213865	0.498119	-0.0897235	0.00167178	0.0163649
CLNS1A	-0.0103474	0.612584	0.834946	0.0473408	0.0897745	0.238901	-0.00197328	0.933626	0.972681	-0.00617235	0.732335	0.861944
PPP2R2C	0.0179924	0.449473	0.734986	-0.0488512	0.122607	0.290481
EED	-0.0494642	0.103748	0.383234	0.0273986	0.628168	0.782418	-0.0140702	0.654241	0.837562	-0.000587491	0.979583	0.988106
CDHR2	0.015886	0.417481	0.710902	-0.0984332	0.148813	0.328107	0.00201821	0.920433	0.967151	0.0194758	0.204564	0.417867
SNCB	-0.0263523	0.237888	0.552328	-0.199078	0.0215943	0.097762	-0.0378372	0.133736	0.400009	-0.0631892	0.00196961	0.0183419
TSG101	-0.0429985	0.00116316	0.0576786	-0.0195317	0.368042	0.570957	0.000901058	0.963798	0.985944	-0.0185927	0.197939	0.409674
C17orf85	-0.0195008	0.440046	0.728213	-0.00965627	0.776934	0.876488	0.0291732	0.291028	0.580976	0.00279281	0.891368	0.947089
ATP2A3	0.0477639	0.0747449	0.330727	-0.151962	0.00659495	0.0457238	0.00119996	0.966204	0.98654	-0.00855796	0.637833	0.80447
CA12	0.0936468	0.0669499	0.318425	0.408991	0.000577774	0.0100102	0.171476	0.00067973	0.027315	0.0567035	0.0741401	0.220027
MGLL	-0.0547898	0.0154192	0.166345	-0.0183896	0.732776	0.85063	-0.0694857	0.00304901	0.0602272	-0.0724446	0.000791183	0.00953037
NTN4	-0.02768	0.559668	0.804691	-0.107777	0.0818334	0.225288
BCS1L	-0.0323816	0.0934261	0.366317	-0.0726771	0.0378628	0.139566	-0.0531189	0.0454943	0.231374	-0.0170588	0.294577	0.5226
NUAK1	-0.0309501	0.213933	0.52928	-0.195013	0.000115719	0.00366915	-0.103077	0.00375821	0.0678211	-0.0934755	6.89e-05	0.00171651
DPP8	-0.00354487	0.840918	0.943757	-0.17433	1.82e-05	0.00130628	-0.0491343	0.112848	0.366399	-0.0582528	0.00387084	0.0295516
SLC24A1	-0.000471395	0.982336	0.994857	-0.0615212	0.0811736	0.224117	0.00687738	0.784805	0.904247	0.0196154	0.285332	0.512662
ZNF532	-0.0287692	0.147314	0.448419	0.0927749	0.000254413	0.00604539	0.00138424	0.961684	0.985002	0.0303786	0.132034	0.316171
SCARF1	0.0207012	0.384105	0.683721	0.042966	0.72679	0.847206	-0.000356868	0.985384	0.993734	-0.00155424	0.916625	0.960447
LMAN1	-0.00703217	0.691962	0.87784	-0.00145935	0.985762	0.992077	0.0603491	0.0162276	0.141943	0.0464671	0.010922	0.0607035
PTPLAD1	-0.00381394	0.824089	0.93673	0.0362137	0.21038	0.406007	-0.019435	0.49343	0.745418	-0.000799877	0.965825	0.982288
IPCEF1	-0.0212288	0.447725	0.73351	-0.191107	0.00306125	0.0280188	-0.0343035	0.368518	0.650942	-0.0013459	0.95967	0.979358
ZZEF1	-0.0305449	0.212415	0.528173	-0.0681049	0.100124	0.255982	-0.029553	0.20961	0.493432	-0.0295846	0.0434799	0.155796
NOX3	-0.00224657	0.913569	0.973624	0.00070909	0.989006	0.994105	0.00483251	0.830798	0.925793	0.0360575	0.0202569	0.092973
ENO1	-0.0207913	0.255438	0.568725	0.0344821	0.0883725	0.236674	0.019916	0.27286	0.56249	0.0315409	0.0490899	0.16942
SLC12A1	0.05001	0.148224	0.449711	-0.201092	0.201054	0.39519	0.0301505	0.427323	0.697203	-0.00453972	0.864649	0.932417
C19orf10	-0.0078177	0.669018	0.86504	0.0212647	0.669273	0.809249	-0.00403322	0.787898	0.905801	-0.00479477	0.725646	0.857576
ANO8	-0.0105568	0.648531	0.852542	-0.0674889	0.30355	0.508472
TUBE1	0.0173238	0.608724	0.832849	-0.0488399	0.434121	0.63004
ARHGEF10L	0.0146544	0.461725	0.743257	0.0799384	0.249954	0.452028	0.00750063	0.673491	0.848912	-0.0238439	0.0784479	0.227499
TXK	0.0259611	0.203197	0.517075	-0.209643	0.0191347	0.090645	0.0554825	0.0489339	0.238389	0.0288686	0.105361	0.273924
WSCD2	-0.0392857	0.152643	0.456798	-0.14709	0.0314743	0.124224
KCNQ2	-0.048345	0.0418281	0.255687	0.158214	0.0127718	0.0701303	-0.0541676	0.0305073	0.190472	-0.0559884	0.0111218	0.0615102
TACR2	0.0100812	0.726598	0.894211	0.0382474	0.470245	0.66049	-0.0131798	0.577052	0.796358	-0.00110194	0.952121	0.976003
ACTR6	0.0182027	0.461635	0.743196	-0.111233	0.00104373	0.0144355	-0.0375205	0.350196	0.634973	0.0022226	0.935614	0.969353
TIPIN	-0.0773267	0.0678667	0.31989	0.00369103	0.924414	0.962159	0.106724	0.0011769	0.0366914	0.0984399	0.000646464	0.00829551
SRI	-0.0255567	0.317465	0.629072	0.0333564	0.620581	0.777745	0.0693611	0.0185753	0.150055	0.0880006	0.00012346	0.00259003
EIF4G3	-0.0354789	0.173187	0.483068	-0.0885554	0.0311877	0.123575	-0.0470475	0.00383765	0.0682001	-0.0363792	0.0176948	0.0846984
NUP37	-0.0463091	0.136313	0.43367	0.0868663	0.075763	0.214861	0.103166	0.000444653	0.0219177	0.0623489	0.00570731	0.0387888
SEMA3A	-0.00757341	0.858428	0.951042	-0.0892404	0.0592478	0.184908	-0.0100564	0.827883	0.924827	0.0846541	0.00851075	0.0510356
SEMA3C	0.0141505	0.776365	0.916288	0.195397	0.0653786	0.196633	-0.0274466	0.616482	0.816496	-0.020152	0.659794	0.818465
TTC38	-0.0303708	0.162185	0.469087	0.144628	0.0342078	0.130585	0.0612973	0.011531	0.118834	0.0561344	0.00379418	0.0291857
ACAT1	0.0148444	0.480933	0.75588	-0.0833597	0.00453399	0.0359828	-0.0342534	0.163496	0.441536	-0.00113371	0.948181	0.974615
GRAMD4	-0.00147606	0.954658	0.986056	-0.0784217	0.188527	0.380478	-0.0337775	0.0894623	0.329243	-0.0629051	0.000294835	0.00472308
CELSR1	0.0450371	0.0761616	0.333495	-0.171442	0.00439443	0.0353407	-0.0129486	0.590397	0.802985	0.0139321	0.389736	0.612994
WNT8B	-0.0192778	0.4748	0.751465	0.0246384	0.770442	0.872941	0.00228752	0.930594	0.971258	-0.0246283	0.216963	0.432905
SLC25A40	-0.011271	0.737001	0.898466	-0.175505	0.0094895	0.0578866	-0.0386014	0.295162	0.585731	-0.0678962	0.0185393	0.0874369
TIMM21	0.0177459	0.437205	0.726064	0.0208107	0.560266	0.733573
ADD2	-0.0361485	0.10432	0.383905	0.00684856	0.956924	0.97867	-0.0451078	0.0952326	0.338997	-0.0158953	0.399064	0.619482
FGF4	0.0608467	0.00221577	0.0747807	-0.0730339	0.124272	0.293075
RASAL2	-0.0086234	0.774451	0.915128	-0.0782034	0.256147	0.458261	-0.0366137	0.133032	0.398872	-0.0352782	0.0687147	0.209528
VPS9D1	-0.0486907	0.0539583	0.286244	-0.0928563	0.0133712	0.0719801	-0.0323052	0.179588	0.458964	-0.0405692	0.0189219	0.0887199
ZNF37A	-0.030027	0.401379	0.698421	-0.0223567	0.612295	0.771483	0.0273431	0.232936	0.521352	0.017053	0.381432	0.606101
MARK3	-0.0282232	0.137068	0.434182	0.0305892	0.515245	0.697598	-0.00766386	0.637213	0.826991	-0.00503385	0.696029	0.838907
SLC25A3	-0.0495238	0.00106249	0.0567214	-0.116118	0.071706	0.208097	-0.0661675	0.00993626	0.110495	-0.0610026	7.76e-05	0.00188473
FOSL2	-0.068539	0.164661	0.472743	0.0967663	0.275084	0.478543	-0.0506612	0.173492	0.451804	0.0054519	0.866921	0.934053
CACNG5	0.0154503	0.52676	0.784709	0.0568564	0.463413	0.655327	0.0328128	0.160366	0.437575	0.00301113	0.867222	0.934247
CACNG4	0.0229266	0.21302	0.528796	-0.120551	0.163115	0.348	0.00124381	0.964804	0.986321	0.00993791	0.575668	0.762752
FRYL	-0.0121615	0.656121	0.857447	0.0351908	0.46333	0.655327	0.0221476	0.631616	0.825463	0.0636709	0.0697051	0.21161
FSCN1	-0.0515649	0.0792913	0.340798	-0.0809129	0.0409163	0.146351	-0.0448988	0.0616497	0.271537	-0.0899485	2.57e-06	0.000166301
ACTB	-0.00774213	0.471867	0.749606	-0.037992	0.318866	0.523581	-0.0327904	0.0823339	0.315639	-0.0199833	0.0594438	0.191891
MOCOS	0.0592434	0.023993	0.199167	-0.00607794	0.959667	0.97982	-0.000551926	0.978547	0.991494	0.0399678	0.0182299	0.0864576
PLD1	0.00564616	0.858727	0.951154	0.0469898	0.522941	0.703485	0.0718641	0.248947	0.5373	0.0173803	0.718244	0.852081
ATP12A	0.0170406	0.465612	0.746111	-0.222969	0.10854	0.269132	0.0394462	0.140619	0.409227	0.0215849	0.228893	0.447147
WDR62	-0.021477	0.415835	0.709869	-0.00712482	0.961746	0.98053	-0.0299436	0.186691	0.467399	-0.0640634	0.00037296	0.00555092
DLG1	-0.0181563	0.258371	0.57238	-0.0660256	0.350368	0.555109	-0.0127032	0.57431	0.794801	-0.0188794	0.249235	0.471115
RAB7A	0.0037423	0.784486	0.919822	-0.0228515	0.2201	0.417496	-0.0283839	0.16019	0.437575	-0.000724616	0.956448	0.977767
BCAP29	0.0120201	0.650393	0.853947	-0.0966839	0.00643662	0.0449383	-0.0448064	0.135495	0.402454	-0.0102204	0.658574	0.817949
SEC31B	-0.0124085	0.403467	0.699739	0.0391766	0.426911	0.624054	-0.0411304	0.0100296	0.110885	-0.0336278	0.00441152	0.0326331
SART3	0.0250304	0.545807	0.797548	-0.152091	0.037054	0.137365	0.0447208	0.0520679	0.246159	-0.00742946	0.665667	0.821686
ARHGAP15	-0.102383	0.00774665	0.124056	0.231203	0.0202541	0.0933871	-0.053451	0.110589	0.362552	0.0156332	0.504163	0.705939
PAX2	-0.0305919	0.156075	0.461268	0.0221303	0.785854	0.882407	-0.0243198	0.314461	0.605771	-0.0133543	0.435619	0.651482
EXOSC7	0.00473397	0.823355	0.936315	0.0587568	0.488887	0.676419	0.000214374	0.991334	0.996146	-0.00156047	0.920728	0.9624
KIFAP3	-0.0376482	0.173099	0.483068	-0.188622	1.45e-06	0.000289694	-0.0873229	0.0431487	0.225338	-0.0766159	0.0043791	0.0324904
MKRN2	0.0197038	0.360807	0.666658	0.191909	3.65e-05	0.00192015	0.013	0.542306	0.776237	0.00487952	0.753946	0.87475
MCM6	0.0572229	0.0211236	0.189082	-0.00673393	0.882896	0.938824	0.119895	0.000548773	0.0246786	0.0923815	8.64e-05	0.0020258
REXO2	-0.0291998	0.179193	0.489598	0.0893008	0.0165841	0.0825483	-0.0240416	0.357907	0.641739	-0.0280668	0.0867109	0.24238
RBM7	-0.0373853	0.152362	0.456136	-0.0243979	0.816498	0.901522	0.0537896	0.148753	0.420443	0.0318302	0.235289	0.454254
RBMS2	-0.00213372	0.924521	0.976651	0.183614	0.0107843	0.0628083
BAZ2A	-0.066163	0.00508033	0.105307	0.0316335	0.512433	0.695357	0.054738	0.0183619	0.149526	-0.00533561	0.759857	0.878511
PTPN23	-0.0153513	0.449692	0.734986	0.0270057	0.657024	0.801383
MLH1	-0.0227492	0.169635	0.478618	-0.0607008	0.102648	0.259918	-0.0163831	0.496556	0.747624	0.0118948	0.443314	0.657589
UNG	-0.00777235	0.828844	0.938504	0.264109	7.05e-05	0.00278919	0.117456	0.00026748	0.0178067	0.122318	9.09e-06	0.000390341
FMO4	0.0842347	0.00862105	0.129263	0.117011	0.22929	0.428549	0.0365722	0.334706	0.621471	0.0501436	0.0669783	0.206161
KLHL20	-0.032621	0.101992	0.380331	0.0380088	0.575999	0.745725	-0.0254975	0.239906	0.528067	-0.0443099	0.00465306	0.0336953
RGS11	-0.0942051	0.0126266	0.152096	-0.137957	0.0170527	0.084233	-0.0443615	0.163126	0.441314	-0.0048655	0.834135	0.918223
SLC46A1	0.0398007	0.098643	0.375548	-0.0550925	0.31271	0.518231
PLX2	-0.120834	0.00110108	0.0567214	-0.0526515	0.429058	0.625359	-0.090366	0.00253489	0.0548262	-0.0865168	0.000293968	0.00472153
ANKRD13A	-0.00107096	0.968966	0.990877	0.038441	0.547761	0.722814
TPD52	0.0288586	0.102972	0.382142	-0.109174	0.168637	0.354954	-0.0147157	0.589838	0.80295	0.000812113	0.965526	0.982183
ACACB	0.0640741	0.00406052	0.0971419	0.0339291	0.68224	0.818203	0.117626	0.00204613	0.0492457	0.105452	2.06e-05	0.000736438
TRAF4	-0.0401062	0.152265	0.455967	-0.0585451	0.361199	0.564672	0.0661801	0.025746	0.176497	0.052574	0.0166195	0.0815692
PAG1	-0.026712	0.216619	0.532532	0.0379892	0.459301	0.652079
GPATCH1	0.00785951	0.759856	0.908743	-0.127717	0.000680093	0.0111164	0.0168568	0.521794	0.762845	-0.00398169	0.834946	0.918725
ICAM3	-0.0464568	0.0982718	0.374662	0.111824	0.167495	0.353452	0.0136928	0.609446	0.812486	0.00189016	0.931031	0.966954
NT5C2	-0.0376518	0.184888	0.497168	0.177757	0.000567905	0.00990284	0.0435033	0.133767	0.400009	0.0512567	0.0287089	0.117485
MCAM	0.0442448	0.249357	0.562748	-1.79e-05	0.999806	0.999806	0.0615826	0.125061	0.386102	-0.0228957	0.494915	0.699105
GPC4	0.0451987	0.128496	0.422209	0.175295	0.110639	0.27234	0.111114	0.000248297	0.0170732	0.0786221	0.000650026	0.00832572
MBNL3	-0.0136751	0.549674	0.799015	-0.0341152	0.413377	0.612119	0.0733784	0.0176312	0.146951	0.0314878	0.133258	0.317823
CAMSAP3	-0.0603033	0.0596502	0.301612	-0.0886783	0.152867	0.333833
RAP1GAP	-0.0636174	0.0104129	0.140709	-0.126639	0.00509186	0.0388114	-0.037145	0.139483	0.408279	-0.066941	0.000354772	0.00537717
XAB2	-0.0139788	0.548052	0.798253	-0.00560672	0.906087	0.953262	0.0210503	0.387156	0.666829	0.0151276	0.408657	0.628622
ARHGEF1	0.0113135	0.701447	0.882595	-0.0525732	0.408713	0.608221	-0.0238582	0.356272	0.639903	0.00819004	0.642224	0.806972
STXBP2	0.0194162	0.368018	0.671207	0.122355	0.243517	0.444481	-0.0415293	0.0636193	0.276092	-0.000820586	0.958473	0.97911
MAP2K7	0.000600212	0.980737	0.994221	-0.126208	0.0702157	0.205244	0.012264	0.626084	0.822459	-0.0193555	0.261924	0.484979
NMRK2	0.00894453	0.754697	0.906355	-0.0360896	0.595092	0.759326	0.00873735	0.728981	0.87814	-0.0071235	0.703416	0.843294
DGKD	-0.0240308	0.231133	0.545552	-0.0873912	0.177053	0.365817	0.0444175	0.0356531	0.204815	0.00682981	0.678805	0.828768
CTTNBP2	-0.00420034	0.855157	0.949541	-0.16876	0.059272	0.18492
ACTL6B	-0.0210821	0.389197	0.687647	-0.188642	0.0438552	0.152987	-0.0652071	0.0700561	0.288631	-0.0637133	0.0052454	0.0367594
RARB	-0.0682638	0.0369728	0.2401	0.0984718	0.40386	0.604063	-0.0611979	0.0700121	0.288631	-0.080242	0.000919179	0.0105881
TOP2B	0.030477	0.0750479	0.331118	-0.174128	1.24e-08	1.69e-05	-0.0390139	0.158631	0.434953	-0.0173481	0.383748	0.607822
TM9SF3	-0.0288671	0.128628	0.422372	0.00282426	0.957115	0.97867	-0.0405965	0.163499	0.441536	-0.0273565	0.15648	0.353658
NFKB2	-0.0387335	0.1808	0.49187	0.424922	4.25e-05	0.00207875	0.0198263	0.532106	0.770729	0.00613954	0.763633	0.88057
UBE2T	-0.0589264	0.110508	0.394944	-0.0919837	0.13164	0.304313
PPP1R12B	-0.0054211	0.784993	0.919963	0.0302126	0.389559	0.590745	0.0101332	0.607117	0.81208	0.00102473	0.941393	0.971834
DJC10	0.00736123	0.767602	0.912162	-0.0793914	0.18421	0.374636	-0.0459547	0.126572	0.388536	-0.0308613	0.149749	0.343483
GTF3C1	-0.0221865	0.293368	0.606258	0.0340252	0.385629	0.587511	0.00372382	0.854721	0.937248	-0.0163095	0.196652	0.407829
IL4R	-0.0690059	0.0962587	0.371003	0.509532	0.000102156	0.00340289	0.027	0.552082	0.78209	0.108685	0.00167608	0.0163813
USP33	0.0374325	0.0214035	0.190155	-0.137148	0.000928335	0.0134478	-0.0645547	0.0301547	0.189551	-0.0349398	0.0731036	0.217868
DCX	-0.0180587	0.454876	0.7387	-0.22764	0.00823851	0.05259	-0.0116491	0.660574	0.840885	-0.0254124	0.329848	0.556322
SNRPA	-0.0151709	0.500205	0.767864	0.0909767	0.00186422	0.020964	0.0351739	0.0909758	0.332254	0.0186265	0.19942	0.411469
SPAG6	0.0398785	0.239068	0.553308	-0.119722	0.107141	0.267019	0.0158251	0.732329	0.880294	-0.0717453	0.0145983	0.0747911
EXOSC5	-0.00241701	0.897201	0.968146	-0.101759	0.0116214	0.0659386	-0.0331626	0.171325	0.449438	-0.0278696	0.0946758	0.256256
DYNC1I2	0.00237083	0.903978	0.970542	0.0610181	0.188792	0.380681	-0.00223905	0.945002	0.97696	0.0126936	0.583406	0.767335
APBB1IP	-0.183394	0.00297333	0.083887	0.236207	0.0562682	0.178886	-0.121725	0.012341	0.12338	0.0131084	0.747343	0.871079
LRCH4	-0.000762241	0.965014	0.990058	0.106193	0.103069	0.260482	0.0417548	0.153852	0.427217	-0.00459807	0.818261	0.909808
FAM76B	-0.0705357	0.024721	0.201683	-0.0828543	0.240319	0.440962
SIRT6	-0.0320822	0.0608946	0.30504	-0.0807141	0.0496587	0.165387	0.0513677	0.0202413	0.155193	0.00202688	0.895339	0.948177
POLD3	-0.00641363	0.797425	0.926063	-0.0177397	0.778892	0.877718	0.0502275	0.0190411	0.151948	0.0102111	0.527155	0.724422
ACTN2	-0.0206654	0.449534	0.734986	-0.107421	0.0392581	0.142902	0.00757404	0.787737	0.905801	-0.00127535	0.944416	0.972744
CAPZB	0.0220272	0.329292	0.638818	-0.0352569	0.419802	0.618579	-0.0452667	0.00682888	0.0916714	-0.0255097	0.0541186	0.18078
GPR137B	-0.0373813	0.384744	0.684379	0.0898516	0.0786782	0.219679	0.12046	0.00572527	0.0834376	0.111461	0.00116396	0.0126321
ALAD2	0.00701587	0.845196	0.944795	-0.078573	0.295199	0.499363	-0.0409297	0.325766	0.614694	-0.0528607	0.0768576	0.22537
JADE1	0.0297202	0.135593	0.432413	-0.0752322	0.207502	0.402566	0.0201733	0.418961	0.691989	0.0171172	0.347626	0.57515
SLC25A43	0.0768936	0.127731	0.421274	0.212564	0.0181939	0.0878849
UBE2A	-0.0248575	0.165073	0.47314	0.0246588	0.591917	0.757039	-0.032205	0.198593	0.480639	-0.00773658	0.60508	0.782447
FGFR1	-0.0106594	0.689922	0.876778	0.1821	0.0111811	0.0641379	0.0687356	0.011368	0.11832	-0.00783097	0.679786	0.828953
FKBP6	-0.0324251	0.213247	0.528837	-0.0241068	0.631151	0.784491	0.0337092	0.23736	0.526255	0.00484296	0.808854	0.904465
GTF2I	0.0226087	0.21219	0.528173	-0.0121861	0.657137	0.801401	-0.0590511	0.00613071	0.0862708	-0.025017	0.0732292	0.21819
SMC1B	0.0712522	0.00133114	0.0611314	0.064113	0.207448	0.402512
FBLN1	-0.0145348	0.727829	0.894597	0.258163	0.00417542	0.034159	0.0707109	0.046874	0.23412	0.0319621	0.217169	0.432974
ITGA8	-0.0604875	0.136392	0.43367	0.0666556	0.387637	0.589267	-0.000779668	0.982962	0.9931	4.86e-05	0.998531	0.998934
CST7	0.0765851	0.00472799	0.102797	0.162985	0.0679427	0.201327	-0.0207798	0.431497	0.700413	0.0316629	0.111906	0.28437
MAP2	0.0226725	0.0938186	0.366775	-0.0327527	0.576713	0.746157
PIAS2	-0.0600967	0.00407249	0.0971419	-0.167577	0.00127629	0.0164037	-0.024676	0.164163	0.44227	-0.0317305	0.0554385	0.183491
AMPH	0.00231585	0.937746	0.981408	-0.186732	0.0304505	0.121656	-0.0272254	0.477272	0.735788	-0.010462	0.691997	0.836
MCCC1	-0.0449691	0.0238087	0.198365	-0.0596495	0.0491699	0.164224	-0.0252727	0.116906	0.373118	-0.0185237	0.15875	0.357309
LAMP3	0.0368993	0.151964	0.455309	0.280156	0.00311714	0.0282427	0.0402632	0.0898325	0.329634	0.0404885	0.0284595	0.116848
FAP	-0.038631	0.187115	0.499362	0.0615428	0.654062	0.799281	-0.030869	0.29075	0.580609	-0.0318476	0.142152	0.331875
NEBL	-0.0157356	0.586915	0.821211	0.0337748	0.392475	0.593208	0.040576	0.127704	0.389838	0.0508555	0.0217537	0.0971425
ACER3	-0.0340207	0.195761	0.509658	0.0247233	0.675951	0.813373
UBE2K	0.012487	0.575211	0.814198	-0.0943443	0.03013	0.120924	-0.0538339	0.0541658	0.252555	-0.0439325	0.0208479	0.0947375
PIK3C3	-0.0106805	0.646168	0.851189	-0.00654629	0.85422	0.922455	-0.0432256	0.0633931	0.275968	-0.033079	0.0646719	0.20174
N4BP2	0.000216718	0.997099	0.999327	0.114609	0.0419619	0.148747
C12orf5	-0.0894283	0.0234102	0.1974	-0.0639058	0.288261	0.49174	-0.0552084	0.219288	0.504057	-0.111112	0.000913678	0.0105443
TULP3	-0.0362941	0.388986	0.68749	0.142372	0.0453629	0.156684	0.116686	0.0042772	0.0719152	0.124783	8.57e-05	0.00201417
SYNJ2	-0.0686573	0.0760544	0.333154	-0.104361	0.201689	0.395743	-0.0623553	0.224321	0.509971	-0.0530144	0.200759	0.412682
ADCY2	0.0108932	0.61375	0.835479	0.0473425	0.574936	0.744647	0.00606414	0.767655	0.896008	0.0417973	0.0169596	0.0825576
PPP2R5C	-0.021559	0.367945	0.671207	0.0525676	0.562161	0.734913	-0.0345045	0.194565	0.476103	-0.020479	0.301136	0.530145
RBFOX1	-0.00342535	0.896088	0.967664	-0.235524	0.000632205	0.0105539	-0.0231186	0.462685	0.723519	-0.0156797	0.467309	0.678392
GNB1	-0.0100328	0.486619	0.759573	-0.069985	0.00609346	0.0435147	-0.0320687	0.0786112	0.30761	-0.0256413	0.0854401	0.239961
HOXA9	0.00214812	0.925285	0.976867	0.00756207	0.954623	0.978008	0.00996016	0.677847	0.850366	-0.00222263	0.9	0.950554
EDN1	-0.0524722	0.532457	0.788468	0.125595	0.166563	0.352316	0.222663	0.00459147	0.074178	0.150153	0.0101024	0.0574632
MLLT10	-0.0378165	0.0586269	0.298535	0.0404007	0.463716	0.655327	0.0352477	0.0876623	0.32526	0.0486686	0.00623327	0.0412762
ZCWPW1	0.0398885	0.0393482	0.248254	-0.0514426	0.243528	0.444481	-0.0163437	0.527821	0.767756	0.00227303	0.893087	0.947513
ADCYAP1R1	0.013378	0.716324	0.889893	-0.00987891	0.906949	0.953622	0.109776	0.000116249	0.0117591	0.0689741	0.00174138	0.0167809
FGF20	-0.0417501	0.0832226	0.348652	0.0826291	0.229414	0.428731	0.0346366	0.0957717	0.339939	-0.0201761	0.226558	0.444242
P2RY10	0.0330649	0.205774	0.520638	-0.000345128	0.995003	0.997036	0.0396534	0.0570048	0.260635	0.0172619	0.29149	0.518886
ITM2A	0.00371934	0.931203	0.979194	-0.0960442	0.12988	0.3015	-0.0409975	0.339864	0.62411	-0.148105	5.47e-05	0.00144983
NRD1	-0.0246541	0.10187	0.380331	-0.112883	0.00117021	0.0155983	-0.0244884	0.175616	0.453976	-0.0387371	0.00333317	0.0267283
VDAC3	0.0171637	0.222712	0.53865	-0.0723124	0.00217833	0.023039	-0.0573736	0.0595366	0.266891	-0.0449835	0.0268812	0.112617
PCM1	-0.0244473	0.348914	0.655361	0.015641	0.657265	0.801496	0.0173086	0.372482	0.654352	0.0179508	0.269877	0.494435
TNRC6C	0.021391	0.428921	0.719973	-0.0237605	0.823035	0.90564
CBFA2T2	-0.0215604	0.480396	0.755689	0.0199673	0.767397	0.871868	-0.00815661	0.737221	0.882626	0.0226872	0.0843871	0.238413
BRINP1	-0.0272256	0.264432	0.578105	-0.0259706	0.563207	0.735667	-0.142637	9.71e-06	0.0046225	-0.108751	1.28e-06	0.000102704
ITCH	-0.0094746	0.800088	0.926859	-0.136096	0.0108754	0.0631429	0.00456795	0.898069	0.957439	0.0353502	0.199015	0.411077
PKD2L2	-0.0108306	0.61116	0.834069	-0.0762739	0.176269	0.365222	0.0238626	0.14463	0.414292	0.00311288	0.802521	0.901698
TP53INP2	-0.0519755	0.198855	0.512901	0.0072078	0.922444	0.961481
SDF4	-0.0309186	0.0848697	0.351597	0.0724662	0.0543979	0.175053	0.0284104	0.0961554	0.341007	0.00592503	0.651803	0.81323
MYH7B	0.00531862	0.871925	0.956639	-0.264857	2.96e-05	0.00172029	0.025258	0.296846	0.587192	-0.00204953	0.920832	0.9624
BPIFB2	0.0489871	0.061229	0.305892	0.0215445	0.827641	0.907876
TP73	-0.0151707	0.531119	0.787726	-0.0899415	0.129032	0.300259	-0.0264381	0.352993	0.636787	-0.0019269	0.922231	0.963143
TOLLIP	-0.0273259	0.310712	0.623243	-0.00526645	0.947708	0.974755	-0.123553	0.000348931	0.0193664	-0.123177	1.86e-06	0.000132179
UBE2D4	0.0300447	0.109	0.391596	-0.0277217	0.412319	0.611149	-0.0220014	0.213958	0.498158	0.00810189	0.525345	0.723298
CLUL1	0.105127	0.158973	0.464615	-0.173224	0.145174	0.32327	0.0344017	0.600255	0.808593	-0.0308168	0.448139	0.661466
RUNX1T1	-0.0507875	0.122831	0.413251	-0.0283289	0.617889	0.775332	0.027326	0.381242	0.661097	0.00764486	0.751592	0.874121
CDH17	0.0182193	0.422765	0.714895	0.185692	0.0314631	0.124224	0.0149738	0.410137	0.685704	-0.00390252	0.802284	0.901677
THOC1	0.00266178	0.8904	0.965108	0.0202975	0.568041	0.739147	0.0111929	0.625059	0.821705	0.0212282	0.239725	0.458599
FKBP7	0.0010501	0.970496	0.991631	0.102948	0.136732	0.310976
OSBPL6	-0.0727484	0.00748081	0.122046	0.0233415	0.71047	0.836863
XRCC5	0.0231222	0.316164	0.628014	-0.0964831	0.0613939	0.18873	-0.0380245	0.143393	0.412808	-0.0121826	0.499407	0.702892
LXN	-0.0930836	0.100518	0.378631	0.0164166	0.820363	0.903938	-0.0293084	0.468687	0.729495	-0.0583545	0.0517916	0.175372
SP140	0.00253625	0.907877	0.972105	0.155979	0.00190202	0.0212119	-0.00153022	0.952777	0.981172	-0.00563473	0.760686	0.878856
MKNK1	-0.0108491	0.629251	0.843428	0.189455	0.000344489	0.00711945	0.0502588	0.0222463	0.162925	0.068754	5.53e-05	0.00146373
TNS1	-0.0496501	0.0781029	0.338456	0.208095	0.0314716	0.124224	0.0295183	0.310496	0.600967	0.0495902	0.0243826	0.104873
SAR1A	-0.00621001	0.822323	0.935849	-0.0432203	0.322781	0.527706	0.00576018	0.856117	0.937671	-0.0156292	0.484949	0.691038
CDC14A	0.0123083	0.59325	0.824751	0.089301	0.058723	0.18368	0.0821606	0.0228257	0.165406	0.0786066	0.00107859	0.0119146
RAPGEF3	0.0174494	0.618352	0.838647	-0.00810424	0.928702	0.964091	0.0303721	0.397516	0.675529	0.063769	0.0109959	0.0609497
CEACAM1	-0.00322618	0.872107	0.956728	0.210551	0.0285145	0.11676	0.0526094	0.0343868	0.201327	0.0350547	0.0338117	0.131139
DUSP13	0.0313031	0.247042	0.561192	-0.0181206	0.80338	0.893552	0.00149549	0.946051	0.977438	0.0192008	0.289135	0.516575
CIC	-0.0542154	0.010903	0.142964	0.105846	0.0165354	0.0823909	0.000305186	0.987719	0.994631	-0.025436	0.107026	0.277086
LIPE	-0.01973	0.584063	0.819639	-0.183846	0.191034	0.383394	0.0424305	0.290333	0.579869	0.0486882	0.114279	0.287741
FDFT1	-0.0247785	0.326103	0.63634	-0.0698715	0.0302267	0.121187	-0.0160057	0.598254	0.807118	-0.000841518	0.967626	0.983157
PAFAH1B3	-0.0496882	0.0327765	0.227624	0.0216637	0.612793	0.77187	0.00304816	0.896491	0.957118	-0.0267289	0.136938	0.323299
SCGN	0.0100361	0.710108	0.88716	-0.0804227	0.361899	0.565121	0.0703468	0.0300172	0.188931	0.00703199	0.735181	0.863347
LRRC16A	-0.0387402	0.365414	0.669887	0.0493673	0.566534	0.737958	0.157009	0.000811533	0.0298878	0.123978	0.000114765	0.00245446
PGM1	-0.00243019	0.931372	0.979194	0.0419602	0.240588	0.441211	0.0439791	0.100117	0.347529	0.0408488	0.0532048	0.178837
DDX1	0.00138219	0.942836	0.98305	-0.115772	0.00259778	0.0255631	-0.108863	0.0067495	0.0909666	-0.0745537	0.00183053	0.017373
DNM2	-0.0300662	0.282988	0.59558	0.0250424	0.636015	0.787935	0.0287125	0.365268	0.648532	0.0147313	0.58936	0.771872
EPB41L2	-0.0198119	0.50785	0.772676	0.029838	0.641645	0.791274	-0.0691834	0.00782921	0.0987789	0.0297123	0.150459	0.344705
RIMS1	-0.035683	0.0730252	0.328153	-0.0767036	0.369465	0.572341	-0.0960388	0.00322823	0.0623336	-0.0740365	0.00172293	0.0166857
MOXD1	-0.00983324	0.831778	0.939939	-0.0226769	0.769019	0.872355	0.103735	0.051396	0.244853	0.0945455	0.0180615	0.0859222
KEAP1	-0.00884414	0.612041	0.834406	0.019628	0.62872	0.782624	-0.0726243	0.00211081	0.0502413	-0.0215294	0.142811	0.333164
DDX43	0.0122691	0.581623	0.81807	-0.0694979	0.413462	0.612135	0.0272982	0.203424	0.486176	0.00858764	0.587825	0.770921
PTPRH	0.0270808	0.371336	0.673581	-0.108213	0.11051	0.272072	0.0413515	0.162374	0.440068	0.0265211	0.223828	0.441207
DCT	0.138963	0.000873447	0.0530924	-0.0886994	0.215944	0.412563	0.0274215	0.352376	0.636508	0.0687431	0.00529283	0.0369239
SLC35C2	-0.0439163	0.03605	0.237588	-0.135338	0.0111468	0.0639864	0.0134776	0.413611	0.687205	0.00674873	0.667697	0.822778
CRYBG3	-0.0602148	0.0826319	0.347482	0.110645	0.16039	0.344414	0.125634	0.00639137	0.0882435	0.149818	3.25e-05	0.00102308
EPHA6	0.0566497	0.0213923	0.190155	0.0757696	0.363042	0.566296
SCTR	0.00960335	0.712028	0.888101	-0.115681	0.272053	0.475468	0.0241553	0.319034	0.609179	0.00727528	0.694675	0.838172
RFX3	0.0440434	0.196555	0.510276	-0.0533295	0.339187	0.545003	0.0158545	0.483288	0.739185	0.0619514	0.00262976	0.0225203
RIF1	0.00751356	0.737446	0.898612	-0.0157147	0.747477	0.85974	-0.0187072	0.493018	0.745065	-0.0313983	0.111352	0.283602
RAB21	-0.0563225	0.0074322	0.121731	0.162297	0.000132197	0.00404388	-0.000415916	0.990463	0.995611	0.0364101	0.0975163	0.261561
SLC4A4	-0.080696	0.356719	0.662625	0.209157	0.0229899	0.101888	0.275396	0.00643801	0.0883967	0.246723	0.000813709	0.00971664
SMARCA2	0.00360373	0.888289	0.964004	-0.049089	0.0489269	0.163717	-0.0377851	0.156177	0.430416	0.00371947	0.853161	0.926971
RDH8	0.0833284	0.00144249	0.062847	-0.0301544	0.444997	0.638438	-0.017295	0.491142	0.743773	0.00828097	0.660284	0.818465
MID2	0.0829466	0.000223672	0.0332703	-0.0930182	0.0426626	0.150407	-0.0066229	0.804444	0.91454	0.00597578	0.728485	0.859454
PIH1D3	0.0640388	0.0154604	0.16647	0.0486289	0.458491	0.651502
COL5A3	-0.0611893	0.152755	0.45689	-0.149629	0.130123	0.301871	-0.00399002	0.90776	0.961357	-0.0314449	0.290875	0.518186
SRCAP	-0.00335725	0.900448	0.969107	-0.106476	0.00770116	0.0503109	0.0276483	0.282955	0.572842	-0.000119897	0.99415	0.996254
KIAA0020	-0.0344701	0.0689198	0.32173	0.110033	0.000289092	0.00644518	0.00138505	0.950513	0.979722	-0.00769714	0.635901	0.80303
CPB2	0.0518661	0.0166264	0.171675	0.0754679	0.157622	0.340313	-0.00690939	0.751973	0.889372	0.000552359	0.972569	0.985627
CHR3	0.116071	3.08e-05	0.0170102	-0.0269278	0.728236	0.848101	-0.00286938	0.91321	0.963909	0.0217708	0.272596	0.497429
KCNN2	-0.0241239	0.370098	0.672788	-0.121632	0.040083	0.144556	-0.0669977	0.0190247	0.151915	-0.0881838	7.92e-05	0.00189974
CNOT4	-0.00323898	0.894321	0.967115	0.124825	0.00991029	0.059683	0.0388239	0.098975	0.345803	0.0401324	0.0302817	0.121568
PSEN1	-0.0320213	0.363958	0.668927	-0.0467461	0.603009	0.764813	-0.0113091	0.843279	0.93178	-0.00237156	0.953945	0.976659
CLDND1	0.0216234	0.653833	0.856178	0.0736302	0.332019	0.537327	0.0211052	0.745832	0.88732	0.0627335	0.226847	0.44447
MOK	-0.0478835	0.0338139	0.230927	0.136059	0.0585768	0.183344	0.0257132	0.235936	0.524878	-0.0195835	0.245362	0.465998
HSP90AA1	0.0264623	0.0347033	0.233458	0.014829	0.588701	0.754802	-0.0183889	0.413723	0.687243	-0.00803881	0.587361	0.770558
RBL1	0.027398	0.257445	0.571391	0.138151	0.0274156	0.113923	0.0232487	0.307664	0.598322	0.0219278	0.194439	0.405139
DLGAP4	-0.0164024	0.543341	0.795398	-0.0886346	0.221139	0.419004	-0.0343107	0.167182	0.444761	-0.0396734	0.0455483	0.160645
CFHR2	-0.0393676	0.0857515	0.35274	-0.0565968	0.195844	0.389235	0.0172121	0.448652	0.713108	0.00963419	0.560155	0.750136
NDC80	-0.0415611	0.0190505	0.181453	0.202587	0.00695821	0.047191	0.0251569	0.210496	0.494272	0.000393328	0.978184	0.987807
AP4E1	-0.0250914	0.344867	0.652345	0.0219863	0.766569	0.871172	0.0554898	0.0171503	0.145191	0.000424552	0.98343	0.99005
RSBN1	-0.00984211	0.696194	0.879263	0.11296	0.0589543	0.184241	0.0522967	0.0519939	0.245997	0.0489457	0.0113046	0.0622432
MAGI3	0.0110051	0.663165	0.862206	-0.0461047	0.493334	0.680458
CXCL2	-0.0688694	0.476782	0.752734	0.293211	0.123671	0.292281	-0.0194476	0.765253	0.894891	-0.0155666	0.758762	0.877944
AFP	0.031059	0.275652	0.588133	-0.0220116	0.77266	0.873897	-0.00706224	0.704805	0.865508	-0.00756147	0.622238	0.793328
COL4A4	0.0200525	0.348134	0.654597	-0.0365259	0.437413	0.632702	0.014976	0.524776	0.764909	-0.0218498	0.16086	0.360531
TCF7	0.0348822	0.171136	0.480355	-0.0382283	0.367986	0.570954	0.0399803	0.0943514	0.337706	0.0202519	0.245218	0.465933
OSTM1	-0.0318851	0.267284	0.580889	0.0347725	0.527179	0.706076	-0.00697282	0.842804	0.931624	-0.0410506	0.106618	0.27632
CDH7	0.0560851	0.0754961	0.332163	-0.145153	0.037316	0.138022	-0.0691377	0.0895984	0.329263	-0.0600589	0.0228868	0.100881
IMPG2	0.0260196	0.270123	0.5836	0.0165588	0.588372	0.754526	-0.0082987	0.76744	0.895925	0.00490618	0.792103	0.89691
PCNP	0.0332866	0.131605	0.426401	-0.000522697	0.9846	0.991647	-0.0236542	0.346537	0.631151	0.000120847	0.99487	0.996802
EXD2	-0.0425003	0.0243313	0.200216	0.0884582	0.0136019	0.0728343	-0.0222808	0.213155	0.497347	0.00972876	0.498062	0.701753
ARG2	-0.153917	0.0105196	0.141169	0.0378033	0.5398	0.716521	-0.110052	0.0357866	0.205156	-0.142174	8.41e-05	0.00198829
MEF2C	0.0257418	0.224823	0.54053	-0.0222925	0.717418	0.84119	-0.0351204	0.274147	0.563604	-0.0199301	0.357281	0.583668
PTPRC	-0.0201	0.180998	0.492152	0.19953	0.0142648	0.0747117
CAC1S	-0.0159623	0.599776	0.828402	0.0105053	0.83257	0.910291	0.0299071	0.258337	0.547226	0.00995473	0.568647	0.756587
PKP1	0.0476243	0.041233	0.254031	0.128747	0.102761	0.25998	0.0160171	0.502454	0.751706	-0.027094	0.160966	0.360638
UBA5	0.00555866	0.839034	0.943102	-0.00584271	0.90554	0.952945	-0.0521242	0.13038	0.394454	-0.0365194	0.111532	0.283884
STK17B	-0.0213518	0.716251	0.889893	0.063245	0.57008	0.740431	0.218733	0.000180316	0.0141251	0.267999	1.62e-09	1.4e-06
CDC14B	-0.071085	0.00783513	0.124416	0.101974	0.0645703	0.195268	0.0460002	0.136054	0.402664	0.0331951	0.247005	0.46815
ZNF510	-0.024246	0.226635	0.542721	-0.11551	0.0137469	0.0732717	0.0587983	0.0220994	0.162425	0.0213327	0.208395	0.423111
LRP2	-0.0416665	0.383527	0.6832	0.185939	0.102724	0.259934	0.0567261	0.563318	0.789022	0.149426	0.0345608	0.133157
JMJD4	-0.0443186	0.0331697	0.228483	-0.139134	0.013028	0.070993	0.0287964	0.122852	0.382847	-0.0298851	0.0441613	0.157186
DUSP12	-0.00788762	0.767566	0.912162	0.00976347	0.847817	0.918544	-0.0481158	0.110763	0.362868	-0.058329	0.00338465	0.0269388
AACS	-0.016746	0.524048	0.782576	-0.0930759	0.0611637	0.18838	-0.0288372	0.208902	0.492865	-0.0272176	0.147796	0.34046
KIAA0141	0.0163363	0.311554	0.623674	-0.00845276	0.78831	0.884021	0.00682409	0.697464	0.861023	0.0119289	0.394631	0.616231
SLC13A1	0.0308453	0.0358749	0.237125	0.0295927	0.512875	0.695357	0.0244339	0.151767	0.424741	-0.000287705	0.979331	0.988106
CADPS2	0.0553139	0.198549	0.512745	-0.250266	0.000311715	0.00678806	-0.053775	0.20668	0.490491	-0.0409138	0.173081	0.377805
PCDHB4	-0.0343444	0.374433	0.675766	-0.198075	1.44e-05	0.00115906
PCDHA6	0.0388154	0.203199	0.517075	-0.206595	0.000103098	0.00341171
PCDHGA2	0.016761	0.498003	0.766063	0.104726	0.131752	0.304398
HSPB11	0.0111298	0.643948	0.850225	-0.131013	0.297863	0.5024	0.0110223	0.682288	0.852327	-0.0168315	0.391002	0.613754
PHLPP1	-0.0212806	0.589987	0.822744	0.112959	0.038282	0.140503	0.0721866	0.139586	0.408333	0.0389534	0.312434	0.540488
ATP8B1	0.0433245	0.278552	0.590866	0.0926628	0.264764	0.467628	-0.0861413	0.0109723	0.116771	-0.00574376	0.816333	0.90897
IL12RB2	-0.0578878	0.187446	0.499886	-0.110712	0.233912	0.433703	-0.0405171	0.235808	0.524878	-0.0336971	0.137228	0.32357
SMARCD3	-0.0250917	0.261839	0.57559	0.0461871	0.261584	0.464312	0.0406788	0.0594522	0.266891	0.00137631	0.933217	0.968543
WDR70	-0.0252309	0.194347	0.507809	-0.0580451	0.141862	0.318411	-0.00558924	0.788049	0.905801	-0.0296808	0.0436994	0.156332
FYB	-0.0302008	0.263017	0.576571	0.291376	0.0824878	0.226394	-0.061952	0.0873758	0.325053	-0.0270139	0.290774	0.518079
MPP4	0.0227559	0.352804	0.659356	0.011486	0.893013	0.945048
BZW1	-0.0548378	0.000842648	0.0522173	-0.0172203	0.715656	0.839766	-0.0441122	0.101798	0.349405	-0.0308946	0.0775159	0.226445
PGR	-0.0248938	0.392531	0.691216	0.213012	0.00230723	0.023811	-0.0309806	0.165234	0.443143	-0.0336995	0.0509927	0.173568
C1QTNF3	-0.0511695	0.226015	0.541922	0.0178243	0.757389	0.865969
ME2	-0.0258977	0.143008	0.442547	0.0915443	0.203487	0.397925	0.0328085	0.0846437	0.320182	0.0362596	0.0283794	0.116641
CCNT2	-0.000433327	0.985651	0.995797	-0.0114815	0.842491	0.915774	-0.0191589	0.366162	0.649188	-0.00303772	0.89108	0.946983
FAM135A	-0.017405	0.412859	0.707293	-0.0568152	0.568189	0.739221	0.0288879	0.164224	0.44227	0.0204423	0.21987	0.436183
COL19A1	0.0714227	0.00149487	0.0636573	-0.191681	0.00958731	0.0583459	-0.0110238	0.636318	0.826991	-0.0245393	0.122013	0.300359
EPB41L3	-0.0107506	0.699535	0.881514	-0.195262	0.00698327	0.0472422	-0.0918321	0.0255859	0.175908	-0.0275291	0.312579	0.540488
COBLL1	-0.0615112	0.107681	0.389582	-0.0945642	0.131717	0.304398	-0.0356858	0.346745	0.631151	-0.0651485	0.0159588	0.0792056
DLG3	-0.0267772	0.268042	0.581835	-0.102687	0.15835	0.341565	-0.028566	0.360078	0.643286	-0.0334884	0.0896754	0.247813
KCNK2	-0.0302652	0.456271	0.739479	0.04509	0.524103	0.703937	-0.0675398	0.0598785	0.267455	-0.071699	0.00637815	0.0419591
SERTAD4	0.0234271	0.594967	0.825868	-0.179216	0.013833	0.0734878
TRAF5	0.0403965	0.384472	0.684111	-0.0177135	0.741453	0.855669	0.000738085	0.98512	0.993734	0.0353749	0.252064	0.474275
MRPL22	-0.0358865	0.133002	0.428043	-0.0444682	0.282469	0.485988	-0.00900268	0.756075	0.890978	-0.0172518	0.392733	0.61513
GEMIN5	-0.0143204	0.581337	0.81807	0.0902562	0.080482	0.222854
OPRK1	0.0986736	0.0517666	0.281178	-0.0366672	0.782425	0.88007	0.0873011	0.0200502	0.154991	0.0578493	0.0215696	0.0968139
NFE2L1	-0.0328771	0.0663129	0.317719	0.00931135	0.840494	0.914529	0.000230728	0.987441	0.994608	-0.0150021	0.195417	0.406071
SEMA5B	-0.0177395	0.44428	0.73142	-0.0474152	0.579447	0.747384
GSK3B	-0.046602	0.0725404	0.327658	-0.0774549	0.184199	0.374636	-0.0548777	0.0736909	0.296127	-0.0502993	0.0260883	0.110106
ITGB5	-0.0552186	0.0702298	0.324374	0.238052	0.00203442	0.0221095	0.0220142	0.409379	0.685159	-0.00928189	0.642573	0.807159
ERC1	-0.0435184	0.0344317	0.232835	-0.00842387	0.845821	0.917303	0.0857792	0.0440838	0.227534	0.0798802	0.0331746	0.129549
XPO1	-0.0201351	0.234751	0.549447	0.155654	0.000890855	0.0131053	0.00539898	0.846644	0.933284	0.0511274	0.00630535	0.0416644
C4orf6	-0.0325348	0.131259	0.426039	0.0282041	0.576239	0.745951	0.00376632	0.882402	0.95126	0.00282535	0.869405	0.935672
RNF13	0.0170249	0.586108	0.820778	-0.010289	0.881967	0.938493	0.00256555	0.945836	0.977438	-0.0169324	0.572841	0.760424
TRPM3	0.0482733	0.24978	0.562939	0.0786107	0.324421	0.529479	0.0337483	0.364261	0.64795	0.013707	0.617965	0.791335
PALB2	-0.0272763	0.211875	0.527635	-0.0604646	0.140131	0.315937	0.0387599	0.0668092	0.282	0.00151461	0.924672	0.964283
DOPEY1	-0.0518328	0.0222505	0.192846	-0.163145	0.000150044	0.00438269	-0.0286747	0.254027	0.542458	-0.0296452	0.104082	0.271736
LYRM2	0.00364186	0.881764	0.960971	-0.0861069	0.227381	0.426794	-0.0376247	0.166868	0.444547	-0.00566264	0.769449	0.88313
BCKDHB	0.0206794	0.410336	0.705591	-0.130705	0.077131	0.217082	0.11729	5.08e-05	0.0079849	0.103236	2.62e-06	0.000166301
KAT6A	-0.0195458	0.223342	0.539263	0.0641405	0.17389	0.362195	0.0441378	0.00950364	0.109018	0.0143921	0.307903	0.536301
ZCCHC6	-0.0159567	0.491041	0.761917	-0.0340181	0.592953	0.757732	0.0543408	0.028966	0.184934	0.0359395	0.0377437	0.141673
ULK2	-0.0228022	0.370105	0.672788	-0.0762828	0.0958106	0.249021	-0.0228534	0.378971	0.659478	0.0223406	0.258406	0.481469
TNPO1	-0.033682	0.274221	0.586642	0.196685	0.00137422	0.0172025	-0.0118318	0.633605	0.825913	0.00546685	0.75043	0.87328
PLOD1	-0.0122877	0.567447	0.808678	0.175283	0.0287898	0.117438	0.00101187	0.965537	0.98654	0.0445182	0.0237517	0.103199
P2RX5	-0.0773582	0.0251134	0.203295	-0.1202	0.114248	0.278135
ITGAE	0.00770557	0.771121	0.913476	-0.0816673	0.0694637	0.203998	-0.0123197	0.566359	0.791213	-0.0241871	0.144775	0.336264
DIS3	0.0355646	0.315191	0.627165	0.0721312	0.023836	0.104219	0.0742379	0.00242617	0.0536227	0.0571526	0.00638841	0.0419669
PIBF1	0.0168201	0.627101	0.842769	-0.0326493	0.527143	0.706076	0.0411643	0.175622	0.453976	0.000608044	0.979491	0.988106
TDRD3	0.0350854	0.0999433	0.377597	-0.0958193	0.16794	0.353995	0.0127144	0.430297	0.69938	0.0166991	0.252523	0.474723
NUFIP1	0.00226865	0.923529	0.976597	0.0631501	0.463712	0.655327	0.0530666	0.0231185	0.166456	0.0201477	0.330861	0.557464
PDS5B	-0.0234082	0.356581	0.662532	-0.0994838	0.0107314	0.0626938	-0.0684302	0.0513845	0.244853	-0.057962	0.0213612	0.0960827
OXCT1	0.0119743	0.586572	0.820962	-0.167997	0.0136164	0.0728879	-0.0606327	0.119675	0.377005	-0.0013383	0.955404	0.977104
RRAGB	0.0373569	0.361154	0.666973	-0.0704538	0.0969725	0.250953	0.0283712	0.355617	0.63947	0.000814902	0.975642	0.987282
EPYC	0.0316151	0.0491818	0.275101	-0.0118149	0.836187	0.911928	0.0324503	0.114359	0.369273	0.00956491	0.509824	0.710834
CYLD	0.0225072	0.30076	0.613733	-0.120103	0.00771442	0.0503569	0.00573079	0.791788	0.907827	-0.0148143	0.30779	0.536301
SLC27A5	-0.00770587	0.708007	0.885921	-0.0714482	0.0424861	0.150079	-0.0230639	0.262418	0.551435	-0.0347756	0.0334876	0.130361
ZNF324	-0.0232277	0.300649	0.613564	0.0780455	0.271884	0.475429	0.0191574	0.426557	0.696687	0.00175158	0.928698	0.965974
ZNF671	0.00765622	0.734138	0.897176	-0.0612665	0.169753	0.356282	0.00292292	0.895296	0.956584	-0.0382631	0.0203125	0.0931936
ZNF416	0.0255819	0.234794	0.549447	-0.0129436	0.772185	0.873644
ZNF586	-0.0213629	0.399474	0.697731	0.120156	0.00655586	0.0456288	0.0213948	0.304681	0.595188	0.0265791	0.0844527	0.238515
ZNF446	0.00689578	0.685244	0.874801	-0.0690628	0.0384636	0.140829	-0.010042	0.637649	0.826991	-0.012708	0.35357	0.580594
ZNF8	0.0256939	0.242041	0.556429	-0.104177	0.0265979	0.111881	0.0337018	0.0818952	0.314788	0.0014581	0.918754	0.961295
RPS5	-0.0205774	0.261375	0.575428	-0.0382366	0.536999	0.714262	-0.000783025	0.971539	0.98847	0.00215217	0.89388	0.947566
FAT1	-0.0654054	0.168978	0.477853	0.0972491	0.243943	0.444991	0.111842	0.0187768	0.150616	0.0600073	0.124815	0.304995
YTHDC1	-0.0143011	0.429722	0.720408	0.0130143	0.658702	0.802491	0.0410462	0.0846367	0.320182	0.0636438	0.000237213	0.00406843
CHMP2B	0.00451448	0.896917	0.968048	-0.15466	0.0205207	0.0942833	0.00600757	0.867111	0.943576	-0.0128164	0.618766	0.791768
SMAP2	-0.0278853	0.193231	0.507178	-0.0538561	0.0791049	0.220474
PPIE	0.00309393	0.899687	0.969013	-0.147469	0.00233044	0.0239588	0.00716264	0.774944	0.899595	-0.00539087	0.791728	0.896568
ZMPSTE24	-0.00571767	0.737871	0.898807	0.0936296	0.00637077	0.0446478	-0.0436414	0.0783668	0.306943	-0.0513045	0.00318158	0.0258344
STARD7	-0.0220537	0.222364	0.53865	0.014776	0.536656	0.714125	-0.00797718	0.655305	0.838133	-0.0167592	0.217432	0.433103
NOA1	0.00598125	0.770722	0.913427	-0.00623013	0.852314	0.921135
REST	0.0338331	0.229013	0.544241	0.0839386	0.152916	0.333894	0.138881	4.5e-05	0.00783354	0.111346	1.86e-05	0.000681003
HAL	0.0380014	0.118829	0.407549	0.146009	0.0104521	0.0616162	0.0190303	0.399829	0.677903	0.0343448	0.0211265	0.0955127
SSH1	0.0192529	0.550701	0.799529	0.148044	0.0179696	0.0870811	0.0675846	0.0194586	0.153479	0.0567654	0.00683013	0.0438226
GSTP1	0.00676711	0.782867	0.91969	0.0977491	0.038413	0.140824	0.0235936	0.360257	0.643415	0.0158746	0.445722	0.660054
KIAA1467	-0.00827451	0.719539	0.891344	-0.107623	0.102372	0.25945	-0.0177744	0.607836	0.812263	-0.00894794	0.693839	0.837541
SLCO1A2	-0.117745	0.0545727	0.287779	-0.0989652	0.265315	0.468244	0.00133731	0.983291	0.9931	0.0106733	0.831933	0.916997
WBP11	-0.00622422	0.735529	0.897882	-0.147163	0.000355324	0.00729676	0.0151367	0.568226	0.792032	0.00592171	0.747119	0.871079
EIF3I	-0.00477234	0.783721	0.919761	0.0184563	0.55652	0.730678	-0.0282344	0.150675	0.423151	-0.00863802	0.570039	0.757572
NKAIN1	0.0291104	0.360031	0.66573	-0.100919	0.0571452	0.180681	-0.010977	0.727265	0.877325	-0.0319397	0.179014	0.38517
COL16A1	-0.0727341	0.021382	0.190155	-0.147095	0.0108133	0.0628748	-0.0197113	0.561117	0.787835	-0.0144964	0.575989	0.762752
TXL	-0.0676972	0.00500523	0.104906	0.159822	0.00209134	0.0223379	0.0206253	0.349405	0.634397	0.0196045	0.262065	0.485003
APOB				0.0455243	0.456092	0.648777	0.0203978	0.344765	0.629653	9.42e-05	0.99544	0.99705
NCOA1	-0.0236521	0.127912	0.421469	-0.00950634	0.839131	0.91381	0.00880776	0.631993	0.825585	0.0217982	0.16103	0.360672
AGBL5	0.00940915	0.646348	0.851189	-0.0428182	0.467154	0.657748	0.00815052	0.622463	0.820347	-0.0157884	0.28892	0.516487
KIF3C	-0.0322622	0.12497	0.416554	-0.132929	0.0211865	0.0965203	-0.0481375	0.0683183	0.284706	-0.0199389	0.321304	0.548603
RAB10	-0.00113397	0.944903	0.983527	0.0854811	0.0114583	0.065288
GCKR	0.0205573	0.375734	0.677142	0.158008	0.00831778	0.0528874	-0.0153769	0.513562	0.758618	0.0120265	0.469615	0.680147
HADHA	0.0327146	0.248761	0.562399	0.052292	0.364015	0.567321	0.0687373	0.0100028	0.110837	0.0630271	0.00457012	0.0332346
MAPRE3	-0.0416515	0.197491	0.511415	-0.11066	0.0180446	0.0873461	-0.0383705	0.277887	0.56784	-0.0677278	0.01061	0.0596385
CAD	0.0107829	0.636911	0.846633	-0.0820092	0.42149	0.619433	-0.0187697	0.337932	0.622848	0.000938161	0.953762	0.976659
CD82	-0.0374792	0.144969	0.44535	0.175554	0.099525	0.255165	0.0546647	0.158053	0.433848	0.0230896	0.401267	0.621423
BCORL1	-0.0407853	0.0594999	0.301055	-0.102025	0.252762	0.454618	0.0266701	0.231463	0.519364	0.012433	0.415147	0.634197
ATRX	0.0153962	0.33222	0.641625	-0.137539	0.00992685	0.0597143	-0.00758959	0.703207	0.864566	-0.00920703	0.578067	0.764031
TAF9	-0.0084596	0.735129	0.897619	-0.105833	0.160199	0.34413	-0.0301856	0.27768	0.567706	-0.0139923	0.472756	0.682668
FCN1	0.0460112	0.044035	0.260659	0.062144	0.474829	0.664794	-0.0026909	0.909375	0.961984	0.0401952	0.0152145	0.0768601
MYNN	0.00508916	0.812468	0.930888	0.0323035	0.603094	0.764813	0.0256038	0.290305	0.579869	-0.00286237	0.862808	0.931488
MECOM	-0.150652	0.000769071	0.0506048	0.251691	0.00745897	0.0492055	-0.185392	9.93e-05	0.0112454	-0.115019	0.000636446	0.00821394
SCAMP1	0.00262111	0.87916	0.960043	-0.0746257	0.00566427	0.0413963	-0.0414684	0.128211	0.390854	-0.0512352	0.00332366	0.0267079
PREP	-0.0471988	0.0496922	0.276125	-0.26938	0.000894186	0.0131216	-0.0430896	0.165934	0.443483	-0.019558	0.373715	0.600145
HACE1	-0.0227194	0.367457	0.670779	-0.170253	0.0182106	0.0879392
SEH1L	-0.0231707	0.336706	0.646205	-0.147198	0.00888676	0.0552522	-0.106604	0.00564224	0.0826438	-0.047697	0.0545118	0.181408
WDFY1	0.0141046	0.551429	0.799806	0.0865295	0.0732572	0.210597
OVGP1	0.0326144	0.233821	0.548573	-0.126839	0.0404385	0.14532	0.0675178	0.0479248	0.236415	0.027799	0.175424	0.380968
SLC25A24	-0.0109068	0.754645	0.906355	-0.0155915	0.62368	0.779575	0.0630655	0.0281393	0.182728	0.0438602	0.0682955	0.208709
MAP3K4	-0.096162	0.000247844	0.0344628	0.0478841	0.218887	0.415974	-0.0184112	0.355735	0.639536	-0.0178743	0.209033	0.423852
PILRA	0.0228409	0.537535	0.791713	0.185157	0.00317075	0.0285527	0.0255348	0.371769	0.653527	0.0196714	0.348667	0.575922
IGSF9	0.0212203	0.403644	0.699884	0.0213786	0.757492	0.866026
ABCB1	-0.0963059	0.0178962	0.177752	-0.0761104	0.286119	0.489479	-0.0652888	0.161782	0.439582	-0.192594	3.9e-05	0.00115449
ZNF213	0.0141747	0.379662	0.68037	-0.0918111	0.0292958	0.118665
AKR1B1	-0.0417059	0.0232658	0.196622	-0.097137	0.0247316	0.106939	-0.057068	0.0373584	0.209319	-0.0618859	0.000520385	0.00712036
CPNE3	-0.0118966	0.775015	0.915507	0.313423	4.13e-05	0.00203802	0.162048	0.000100721	0.0112454	0.130606	5.12e-05	0.00139825
RRN3	0.0142827	0.573097	0.812825	-0.020146	0.798563	0.890214	0.0719228	0.0277626	0.182242	0.114152	1.43e-05	0.000555421
CTTN	-0.028644	0.0886461	0.357999	-0.0609623	0.220413	0.417893	-8.61e-05	0.99593	0.997856	-0.0164983	0.234317	0.453288
WNT11	-0.0276883	0.245077	0.559146	0.141273	0.0607975	0.187753	0.0346469	0.132889	0.398797	0.0177625	0.317788	0.545194
MTIF2	0.0583409	0.0249882	0.202812	-0.000496787	0.986527	0.992538	-0.0205493	0.490419	0.743542	-0.00495021	0.810656	0.905253
DDHD2	0.0196399	0.402892	0.699242	-0.179001	3.53e-06	0.000509475	-0.0507156	0.0469973	0.234173	-0.067522	0.000308323	0.00488231
TTC39A	-0.00190893	0.955887	0.986469	-0.02712	0.74896	0.860528	-0.0279923	0.338809	0.623467	-0.0476638	0.0211082	0.0954649
EPS15	0.0213981	0.416852	0.71044	-0.144967	0.000601283	0.0102637	-0.0366009	0.148553	0.420164	-0.0141566	0.484187	0.690557
ORC1	-0.000525452	0.97743	0.993351	0.195526	0.0147856	0.07649	-0.0452962	0.0792391	0.30925	-0.000386803	0.981579	0.989285
MGST2	-0.0173693	0.518296	0.779019	0.194064	5.46e-05	0.00244605	-0.0358486	0.244798	0.532616	-0.0453281	0.0238276	0.103456
CHERP	0.0108399	0.579266	0.816405	-0.00696309	0.891825	0.944285	0.0327906	0.106063	0.356973	0.0156715	0.37987	0.604908
ATG16L1	-0.0500954	0.10982	0.393081	-0.135712	0.00037269	0.0075386	-0.0510639	0.0758273	0.301482	-0.0626797	0.0033442	0.0267688
USP40	0.00516828	0.861422	0.952027	-0.106873	0.0143311	0.0749291
POMGNT1	-0.0367785	0.114725	0.400695	-0.0117703	0.771572	0.873483	-0.011103	0.6267	0.822811	-0.0260924	0.126935	0.308367
RAD54L	0.0396005	0.151296	0.45469	-0.0436648	0.462116	0.654502	0.00963503	0.705243	0.865508	0.0379481	0.0429541	0.154577
MAST2	-0.0318933	0.0907522	0.362112	-0.1631	0.034944	0.132272	-0.0306728	0.0811634	0.313312	-0.0282265	0.0305674	0.12226
DJA1	0.000226063	0.994203	0.99857	0.171207	0.00391538	0.0328283	-0.0663039	0.0872824	0.324803	-0.0244593	0.345707	0.57355
CHMP5	0.0101066	0.708924	0.886724	-0.0922869	0.204614	0.399093	-0.0473488	0.156668	0.431195	0.00566217	0.785958	0.893712
NFX1	0.0134069	0.524792	0.783321	-0.112819	0.00577346	0.0420081	0.0440121	0.0267741	0.179709	0.0235915	0.110844	0.282657
AQP6	0.0290346	0.205027	0.519907	-0.194456	0.000619418	0.0104302	-0.0288997	0.249854	0.537536	-0.00237226	0.890882	0.946983
DIMT1	0.0274728	0.179145	0.48957	0.0289112	0.462367	0.654502	0.0221823	0.395604	0.673771	0.00816235	0.634594	0.802019
IPO11	-0.0422594	0.0523064	0.282145	0.00268784	0.941682	0.971334
EIF2AK1	0.015647	0.408356	0.704161	-0.161183	3.74e-05	0.00193138	0.0123771	0.57781	0.79681	-0.0149616	0.299201	0.527704
NME8	0.0297426	0.149205	0.451351	-0.00217519	0.957157	0.97867	-0.0107907	0.586872	0.801594	-0.000269052	0.986334	0.991699
EPDR1	0.0517584	0.091279	0.363316	-0.061644	0.26271	0.465423
SNX10	-0.0345751	0.167631	0.476381	-0.15778	0.0228914	0.101571	-0.131911	0.0108565	0.116238	-0.0865471	0.0112193	0.0618833
SEPHS1	-0.0560577	0.00351972	0.0912853	0.0064105	0.845284	0.917217	-0.0160683	0.473598	0.73354	-0.0564554	0.000466614	0.00659599
MRPL28	-0.0906495	6.48e-05	0.0209297	-0.202903	0.0095387	0.0580938	-0.10683	7.7e-06	0.00454014	-0.0707692	0.000125899	0.00262019
HBQ1	-0.0962675	0.0053304	0.106502	-0.192894	0.0279928	0.115556	-0.088	0.0115959	0.119304	-0.100649	0.000217971	0.00383946
ITPKC	-0.0464697	0.185148	0.497571	-0.075308	0.161462	0.345775	0.0163361	0.597418	0.807009	0.051966	0.0522445	0.176471
CEACAM6	-0.0288351	0.177178	0.487866	0.284708	0.00714139	0.047951	-0.00293408	0.914384	0.964326	-0.00437625	0.7954	0.898445
FAT2	0.0524182	0.0566264	0.292738	-0.108003	0.212078	0.407963	0.0398138	0.168997	0.447287	-0.00138146	0.940398	0.971621
RBM22	-0.0563303	0.00668682	0.117261	0.0292689	0.223915	0.422567	-0.0157775	0.53884	0.775051	0.00136253	0.941741	0.971961
TMED2	-0.000858194	0.966797	0.990458	0.0609786	0.190103	0.38233	-0.0193869	0.573696	0.794801	0.00771212	0.695	0.838177
ERO1LB	0.00251378	0.945947	0.983693	0.0343883	0.348291	0.553096	-0.00646278	0.833849	0.927273	-0.00496588	0.847022	0.92452
HSD17B2	-0.00177601	0.936477	0.981068	0.117065	0.0894586	0.238527	0.0280663	0.193176	0.473735	0.0274887	0.0792004	0.228557
PPEF1	-0.0972882	0.0134308	0.155982	-0.347915	0.00145944	0.017905	-0.177578	0.00179837	0.0465904	-0.180004	3.31e-06	0.000189145
LAT2	0.0347387	0.162213	0.469108	0.471379	2.28e-05	0.00150826	-0.00152621	0.941487	0.975605	0.0406745	0.0355659	0.135762
HUWE1				-0.00199773	0.959978	0.979963	-0.00486293	0.763832	0.893972	-0.00376752	0.752847	0.874461
ZW10	0.0171738	0.421417	0.714163	0.00898788	0.773585	0.874356	-0.0040137	0.851341	0.935712	0.00373853	0.81248	0.906122
ALG9	-0.0348684	0.161413	0.467813	0.0817822	0.0296279	0.119442	0.0136742	0.548012	0.779716	0.00250542	0.877281	0.940308
MYBPC2	0.0451833	0.293587	0.606507	-0.0327646	0.807702	0.895896	-0.0038401	0.899267	0.957851	0.00830827	0.699255	0.841156
NOX4	0.0220369	0.283872	0.596774	0.0694118	0.387986	0.589521	-0.0571835	0.0899863	0.330003	-0.064259	0.00389565	0.029686
MTMR2	0.0150618	0.601288	0.829225	-0.112479	0.00587004	0.0424247	-0.0157657	0.580264	0.798096	-0.020113	0.336283	0.563339
PPP1R15A	-0.0112061	0.723771	0.893141	0.214754	0.0107744	0.0627838	0.0209205	0.678652	0.851031	0.0153005	0.605774	0.782819
HSD17B14	-0.0406174	0.10701	0.388501	0.0503536	0.479561	0.668815	0.0348146	0.172639	0.451076	-0.0129541	0.520383	0.719988
TRIP6	-0.0851015	0.023845	0.198512	0.274929	0.000299969	0.00658629	0.0236023	0.418453	0.691834	0.0601781	0.0144519	0.0742872
ACHE	0.0192922	0.563723	0.806779	-0.139973	0.00246504	0.0247606	-0.0216408	0.421775	0.693199	-0.0396234	0.0822977	0.234167
SRRT	-0.0718619	0.00136786	0.061784	0.0170193	0.712505	0.838223	0.0284348	0.207897	0.49209	-0.00797427	0.676838	0.827945
BAX	-0.0671501	0.0370084	0.240125	0.0940334	0.0796969	0.2214	-0.0187272	0.439434	0.705755	-0.027163	0.182095	0.389086
NLK	0.00675013	0.796953	0.925935	-0.183012	0.000437551	0.00830065	-0.0539393	0.103084	0.352252	-0.0281859	0.220866	0.437387
ADAMTS2	0.0699495	0.00993157	0.137353	-0.0502974	0.555931	0.730201	0.0517151	0.0637657	0.276254	0.0209635	0.314698	0.542517
PGS1	-0.00233601	0.917263	0.975001	0.0757076	0.0460151	0.157824	0.0184469	0.402877	0.680224	0.0048439	0.740675	0.867226
PSMC5	-0.0013334	0.933174	0.979722	-0.0308507	0.199981	0.394405	-0.0254341	0.284112	0.573646	-0.016057	0.285756	0.513051
UIMC1	-0.0598426	0.0105071	0.141085	0.122062	0.00603138	0.0431857	-0.0229649	0.221504	0.506569	-0.00435144	0.749282	0.872428
CETP	0.0036139	0.91792	0.975148	-0.200243	0.0351282	0.132752	-0.0193065	0.465796	0.726548	-0.012534	0.51947	0.719289
MMP2	-0.00378298	0.884342	0.962204	0.0970296	0.0317126	0.124799	-0.0598789	0.0275929	0.182242	-0.0387161	0.0357838	0.136426
LPCAT2	0.00667017	0.917066	0.975001	0.138638	0.23346	0.43329
GO1	0.0168324	0.375324	0.67678	-0.0953378	0.112502	0.275043	-0.00107251	0.95869	0.983886	0.010699	0.468575	0.679434
OGFOD1	-0.0118637	0.54384	0.795891	-0.0755648	0.0885916	0.23685	0.027049	0.371777	0.653527	-0.00752355	0.671726	0.825443
SH3BP2	-0.00213188	0.935727	0.980703	-0.010606	0.850029	0.919832	0.000550299	0.983736	0.9931	0.0225164	0.208437	0.423128
NOP14	-0.0485683	0.0157772	0.168122	-0.0372282	0.347375	0.552075	-0.0149877	0.456062	0.718976	-0.0188553	0.231912	0.450755
ADD1	0.0012779	0.95426	0.986056	-0.0559618	0.0433276	0.151972	-0.00215096	0.923983	0.968227	0.0195633	0.173271	0.377948
TXNDC16	0.0314885	0.255152	0.568482	0.0152518	0.795934	0.888899
C14orf166	-0.034331	0.0585232	0.298114	0.0168932	0.675613	0.813292	-0.00740892	0.814521	0.919354	-0.0222888	0.244666	0.465183
NID2	-0.0183499	0.603807	0.83024	0.0901372	0.296345	0.500755	0.0131959	0.645438	0.83249	-0.0374673	0.10299	0.270195
GMCL1	0.0252986	0.356812	0.662743	-0.0427925	0.349094	0.55383	0.00493903	0.888369	0.954374	-0.0184958	0.475715	0.684631
SF3B2	-0.0434507	0.0114136	0.145646	-0.0257075	0.655911	0.800811	0.00627405	0.705019	0.865508	0.00547194	0.689209	0.834438
KLHL42	0.00856352	0.631633	0.843898	-0.154867	2.68e-05	0.0016367
GS	-0.0113967	0.290502	0.60281	0.0405147	0.0233021	0.102829	0.0030502	0.815379	0.919796	-0.0174044	0.0754462	0.222387
DNM1L	-0.0401199	0.0182553	0.178763	-0.254143	1.61e-05	0.00122799	-0.115044	0.000197117	0.0149059	-0.0742748	0.000487561	0.00680662
PTHLH	0.0037026	0.938574	0.981415	-0.0222695	0.803523	0.89365	0.00542921	0.84726	0.933616	-0.0414354	0.0316006	0.125019
PHACTR3	-0.0114907	0.49044	0.761821	0.0505224	0.207155	0.40223
ERGIC2	0.00240829	0.929528	0.978489	-0.0260953	0.497021	0.682576	-0.0618779	0.0408476	0.218046	-0.0185547	0.354394	0.581408
TFAP2C	-0.000680502	0.980375	0.994192	0.186905	0.121517	0.288707	0.0646284	0.0220863	0.162425	0.0260685	0.191047	0.400903
AURKA	-0.00191306	0.942717	0.983017	0.00044368	0.994201	0.996541	-0.0621915	0.0447719	0.229268	-0.0541342	0.00860204	0.051389
PIR	-0.162184	0.00470177	0.10258	0.203303	0.0392745	0.142902	0.0780287	0.0917312	0.33334	0.15839	0.000249286	0.00420464
AAMDC	-0.0159954	0.570792	0.811287	0.138039	0.252267	0.454182	0.0445033	0.115011	0.370509	0.0308668	0.13319	0.317783
RFX2	-0.00464841	0.842095	0.943757	0.280601	0.0962842	0.249749	0.0219876	0.469317	0.730016	0.0296603	0.143176	0.333762
SLC6A14	0.0468215	0.00430287	0.0996859	0.134252	0.0479075	0.161917	0.0332164	0.0906885	0.331681	-0.000821136	0.949141	0.974735
METTL2A	0.0214287	0.56675	0.80859	0.140624	0.0578621	0.181986	0.00602886	0.798449	0.911661	-0.017801	0.425374	0.643466
SULT2B1	0.00360364	0.899011	0.968805	-0.104443	0.0486822	0.163337	-0.00197854	0.938531	0.974883	-0.0170259	0.382977	0.60735
ALG6	0.00673519	0.807698	0.929496	-0.0333623	0.566585	0.737966	0.0138749	0.651934	0.836164	0.00769181	0.703179	0.843175
CNOT3	0.0199369	0.594843	0.825746	-0.102125	0.00146698	0.017937	0.0662086	0.025761	0.176497	-0.028068	0.189438	0.399084
GP6	0.0224087	0.292761	0.605622	-0.0591251	0.193511	0.386545	0.037183	0.106336	0.357447	0.0312724	0.0633205	0.199465
PTPN4	0.131797	0.0107467	0.142733	-0.120118	0.0972422	0.251329	-0.0795808	0.0317946	0.19414	-0.056065	0.0677814	0.207603
DDX18	-0.0231494	0.250461	0.563919	0.09262	0.0340317	0.130066	-0.00804847	0.763301	0.893972	0.015763	0.421642	0.639672
KHSRP	0.00491859	0.812388	0.930888	-0.000625392	0.986682	0.992548	0.012945	0.513776	0.758722	-0.0116053	0.380698	0.605626
G11	-0.0509619	0.00437281	0.0999777	0.0567447	0.422732	0.620186	-0.0231932	0.249405	0.537462	-0.0237014	0.197618	0.409481
ASAP3	0.0472253	0.0766151	0.334444	0.240439	0.000770266	0.0120498	0.0592584	0.0240258	0.170313	0.0817198	0.000162114	0.00312202
EDEM2	-0.0179178	0.376836	0.678047	-0.0807839	0.16671	0.352424	0.000674967	0.972872	0.989273	0.000801518	0.96264	0.980752
DNMT3B	0.072357	0.00264125	0.0804905	-0.0584592	0.354051	0.55819	0.0545741	0.0141187	0.131258	0.0116824	0.435116	0.651124
REM1	0.0190047	0.467171	0.746735	-0.0439526	0.608162	0.76843	0.0214181	0.432854	0.70125	-0.0155592	0.435158	0.651124
TPX2	0.0741596	0.015555	0.166952	-0.0148525	0.775279	0.875475	0.00870413	0.806979	0.915576	0.0146036	0.477203	0.686
FER1L4	0.065836	0.00986167	0.136805	0.0825616	0.183253	0.373476	0.0265101	0.312327	0.603069	0.0165308	0.379905	0.604908
PDRG1	-0.0271234	0.204503	0.519285	0.00287193	0.955739	0.978314
EPB41L1	-0.00692776	0.771078	0.913476	-0.166877	0.00162007	0.0190662	-0.0179963	0.413644	0.687205	-0.0254683	0.144626	0.336004
DOCK9	-0.0117141	0.575194	0.814198	-0.012514	0.812565	0.899249	-0.00898936	0.76677	0.89565	0.0435834	0.0602736	0.19361
ANKRD10	-0.0478751	0.0435757	0.259914	0.0885729	0.117122	0.283	0.0113828	0.627069	0.823051	0.0371598	0.0683756	0.208803
TGDS	-0.0422609	0.0645405	0.313871	0.231181	0.00610688	0.043571	0.0388581	0.154142	0.427474	0.0150582	0.478814	0.686599
DOCK3	-0.0340406	0.167854	0.476691	-0.186239	0.000301546	0.00660299	-0.0152368	0.481049	0.738333	-0.0362846	0.0342201	0.132338
C3orf18	-0.0560076	0.00200244	0.0716444	-0.099306	0.0720061	0.208743	-0.00768462	0.705378	0.865508	-0.0104259	0.462145	0.673342
TMEM40	0.00428767	0.862685	0.952624	0.225754	0.0185608	0.088993	0.03533	0.112514	0.365699	0.0145976	0.377389	0.602855
KIF9	-0.0245593	0.41511	0.709369	-0.127442	0.0901491	0.239578
ARHGAP28	-0.0179164	0.516342	0.778319	-0.0748055	0.543404	0.719411	0.0120392	0.677826	0.850366	-0.0019347	0.920976	0.9624
CRLS1	0.0347697	0.25475	0.568255	0.0345924	0.353955	0.55819
DEFB127	-0.00126743	0.948377	0.984108	-0.00439322	0.934076	0.967312
PPP1R13B	-0.0285142	0.188353	0.500991	0.00337227	0.959233	0.979511	0.0120092	0.57629	0.795867	-0.00612207	0.694237	0.837888
ATRN	-0.0176772	0.473208	0.750476	-0.067064	0.0706642	0.205997	-0.0405213	0.119744	0.377028	-0.040581	0.0190999	0.0893182
SMOX	-0.019659	0.578511	0.815734	0.175267	0.0102249	0.0608307	0.114673	0.00510876	0.0779668	0.110495	0.000243885	0.00413136
SIGLEC1	0.0230492	0.292657	0.60556	0.270278	0.0137564	0.0732979	-0.00774768	0.698163	0.861251	-0.00477716	0.735202	0.863347
FKBP1A	0.00493713	0.827154	0.937973	0.0595312	0.145508	0.323791	-0.0694714	0.00461708	0.074178	-0.0241508	0.204043	0.417631
NSFL1C	0.0123641	0.455141	0.738917	-0.0751431	0.111401	0.273326	-0.0134552	0.417635	0.690867	-0.0200277	0.133335	0.317828
SLC4A11	-0.0051034	0.832646	0.940121	0.0264888	0.743386	0.856837
C20orf194	-0.0307647	0.192708	0.506392	0.0442729	0.198935	0.392965
ZNF343	-0.0268761	0.30463	0.616942	0.00880675	0.898885	0.948719
CPXM1	0.0143893	0.568122	0.809151	0.0583213	0.361819	0.565121
MAVS	-0.0295707	0.164746	0.47277	0.0715599	0.195753	0.389197
LZTS3	0.027624	0.240605	0.555045	-0.0741444	0.12605	0.296042	0.0138597	0.563607	0.789213	-0.0296603	0.0985783	0.262911
F11	-0.000352673	0.989614	0.996675	0.123681	0.121705	0.289027	0.0732833	0.0136045	0.128877	0.0459765	0.0190714	0.0892185
XRN2	-0.0244372	0.239202	0.553391	-0.135639	0.796363	0.889096
PLK1S1	0.0179388	0.370415	0.672833	-0.0473481	0.277379	0.481346	0.0320449	0.189726	0.470305	0.00937549	0.647712	0.810164
DYNLL1	-0.0042498	0.803258	0.927964	-0.0537406	0.168453	0.35466	-0.0324116	0.229939	0.517635	0.0123959	0.450883	0.663311
TESC	-0.051898	0.126023	0.41857	-0.257246	0.00138196	0.0172553	-0.12417	4.75e-05	0.00783354	-0.150982	2.08e-09	1.61e-06
SNX5	-0.0219221	0.343939	0.65168	0.128727	0.014271	0.0747117	0.0243725	0.179038	0.458791	0.0195228	0.176813	0.383023
SIRPG	0.0255666	0.334022	0.643511	0.0584119	0.0400193	0.144358	-0.0407854	0.153486	0.426914	0.0267128	0.185379	0.393292
MAPKAPK5	-0.040849	0.273363	0.586024	-0.10323	0.0539791	0.17428	-0.0379632	0.106432	0.357673	-0.076652	0.000126221	0.00262246
P2RX7	0.0207831	0.679928	0.872215	0.0958397	0.342543	0.548055	-0.0101596	0.877919	0.949079	-0.00359268	0.943391	0.972699
ESF1	0.0562772	0.16016	0.466032	-0.0788194	0.176845	0.365697	0.0136697	0.602879	0.810891	0.0279327	0.157727	0.355892
RBBP9	-0.0393406	0.121691	0.411379	0.0460123	0.279152	0.483055	0.00521988	0.828752	0.925263	-0.0294777	0.0937392	0.254955
APC5	-0.00853214	0.623281	0.840658	-0.135613	0.0187934	0.0896303	-0.0776372	0.0108167	0.115912	-0.03672	0.0724059	0.216589
SLC23A2	0.00363899	0.870153	0.95579	0.0383668	0.346073	0.550925	-0.0216617	0.29094	0.580895	-0.0237149	0.119916	0.29645
SLC8B1	0.00835143	0.740153	0.900125	0.125238	0.0241193	0.105004	0.0536741	0.050644	0.243142	0.0449595	0.00871115	0.0518856
DZANK1	-0.0584453	0.0260316	0.206391	-0.0815435	0.0641489	0.194603	-0.00320897	0.893863	0.955962	0.000150961	0.993536	0.995868
KDM2B	-0.0269524	0.16189	0.468414	-0.0464598	0.168371	0.354533
C20orf26	-0.0209137	0.321208	0.631413	-0.038512	0.475194	0.664959
LHX5	-0.043346	0.0410334	0.25358	-0.0741479	0.112177	0.274622	0.00466099	0.848511	0.934037	0.0108688	0.540321	0.734658
TASP1	-0.0103752	0.77559	0.915804	-0.185159	0.0349102	0.132207	-0.0343438	0.302528	0.593469	-0.0866062	0.00198863	0.0184118
OAS1	0.0657588	0.0614485	0.306144	0.370881	0.0345302	0.131212	0.0272859	0.422975	0.693601	-0.0135178	0.606773	0.783215
GCN1L1	-0.00932086	0.653789	0.856178	0.0694893	0.0303454	0.121397	-0.00273104	0.892155	0.955291	0.00504823	0.712408	0.84865
SIRT4	0.0140508	0.589753	0.822682	-0.0120524	0.841587	0.915114	0.0564838	0.0221656	0.162526	0.00355086	0.862889	0.931488
RPH3A	-0.0761167	0.0090811	0.132393	-0.242375	0.000110222	0.00356145	-0.135703	4.65e-05	0.00783354	-0.115385	9.51e-06	0.000401884
KIF16B	-0.0354203	0.146685	0.447519	-0.0242123	0.727313	0.847755	0.0304678	0.194169	0.475507	0.0108763	0.500628	0.703659
TRMT6	-0.037476	0.190122	0.502998	-0.103399	0.0831337	0.227357
CHGB	-0.0247677	0.519563	0.779742	-0.364277	0.000852979	0.0127568	-0.100098	0.0130729	0.126606	-0.0532156	0.0878084	0.244106
PEBP1	0.015695	0.270858	0.583975	-0.0420009	0.161512	0.345775	-0.0155711	0.330279	0.617844	-0.0175103	0.173157	0.377865
TBX5	0.0215046	0.379787	0.680433	0.109278	0.0214903	0.097426	0.0418753	0.0704948	0.289284	0.0132753	0.485277	0.691215
ERP29	-0.0169564	0.464497	0.745437	0.00967053	0.702322	0.831868	-0.0313843	0.165895	0.443483	-0.0141444	0.392154	0.61469
NOS1	-0.109937	0.000179824	0.0305686	-0.0681851	0.172137	0.359932	-0.0248853	0.309987	0.600613	-0.092697	9.46e-06	0.000401078
FUS	-0.0079778	0.72962	0.895711	-0.202795	0.000471135	0.00872023	0.0184789	0.481665	0.73843	-0.0109403	0.523888	0.722488
IGBP1	0.0159206	0.340704	0.649524	-0.0340172	0.419177	0.617837	-0.0021008	0.939807	0.974883	-0.013162	0.478873	0.686599
FXYD5	0.0122632	0.682718	0.874067	0.225864	0.00549407	0.0406133	-0.0376604	0.197663	0.479592	-0.00724666	0.743693	0.868706
ZNF302	0.0344105	0.223756	0.539597	-0.060164	0.384974	0.587061	-0.000853745	0.978538	0.991494	0.0276521	0.217478	0.433103
GRAMD1A	-0.0554514	0.00885848	0.130507	0.0996634	0.0659575	0.197543
FXYD3	0.0915092	0.00643337	0.115637	0.00310828	0.977376	0.987786	0.038773	0.170358	0.448886	0.0660515	0.00336483	0.0268644
HEPH	-0.0299803	0.695637	0.87895	0.099535	0.291224	0.495257	0.283094	0.000119821	0.0117591	0.261454	1.96e-05	0.000709014
CDIP1	-0.0249236	0.225671	0.541592	0.179559	0.00782933	0.0509221	-0.00833504	0.727209	0.877325	0.00160078	0.928587	0.965974
GAB	-0.0394948	0.0779349	0.338012	-0.0133811	0.830789	0.909658	-0.0333344	0.155693	0.429946	-0.0118725	0.434947	0.651124
RBM41	0.0341152	0.303443	0.615874	-0.133086	0.017029	0.0841415	0.00205904	0.932376	0.972084	0.018535	0.36149	0.587787
BIRC5	0.0509884	0.0291196	0.216028	0.240033	0.0187902	0.0896303	0.00878907	0.727906	0.877842	0.0339807	0.0552799	0.183324
LAG3	0.0460447	0.0805805	0.343855	-0.138091	0.0238956	0.104395	0.0434501	0.118645	0.375074	0.0359124	0.0643581	0.201326
MLF2	-0.00688658	0.723532	0.893089	-0.0907507	0.00325468	0.0290658	-0.0810595	0.00350328	0.0651052	-0.0739585	4.68e-05	0.00131021
OTUB2	-0.0123911	0.628477	0.843227	-0.0497326	0.48615	0.674574	-0.00068455	0.979816	0.99208	-0.0330961	0.0635891	0.199767
DDX24	0.0135757	0.395786	0.694484	-0.167465	0.0019858	0.0217712	-0.019852	0.443649	0.709437	-0.0133026	0.399345	0.619615
ZBTB25	0.041035	0.10573	0.386473	-0.00557095	0.873458	0.934314	0.0423496	0.0754531	0.301058	0.063563	0.00023216	0.00400395
NECAP1	-0.0232478	0.334884	0.644328	-0.134222	0.012807	0.0702276	-0.0820009	0.0424334	0.223679	-0.0506138	0.057479	0.187893
ANKRD24	0.0156414	0.483132	0.757231	-0.144378	0.0794736	0.221274
DHX32	-0.00148549	0.943349	0.983082	-0.00181357	0.965228	0.982161	0.0621027	0.00281473	0.0574883	0.00406407	0.796736	0.898475
RCOR1	-0.0372981	0.230475	0.545077	0.0361368	0.698016	0.829621	0.074331	0.0087869	0.104472	0.0200066	0.409909	0.629843
GPATCH2L	-0.0268362	0.359816	0.66573	0.0438342	0.244448	0.44542	0.0812894	6.82e-05	0.00927732	0.00773044	0.660057	0.818465
LTBP4	-0.031132	0.234797	0.549447	0.0867909	0.0518736	0.17006	-0.000707149	0.97368	0.989672	-0.0277325	0.143526	0.334248
BLVRB	-0.0282503	0.205798	0.520638	0.0289506	0.518513	0.700207	0.0143973	0.519069	0.760858	0.0196385	0.241133	0.460369
SLC9A1	0.0212913	0.387441	0.686444	-0.149223	0.00344335	0.0302828	-0.0441802	0.0359255	0.205666	-0.0528531	0.00163623	0.016106
SPTLC1	-0.0745017	0.035945	0.237449	0.0162803	0.697385	0.829061	0.00297056	0.911768	0.963153	0.0328223	0.187631	0.396761
PAPOLA	-0.0427735	0.0906187	0.361899	0.236409	2.65e-05	0.00163177	-0.0210573	0.367344	0.650108	0.0152159	0.489562	0.695372
CCNK	-0.0095081	0.620557	0.839393	0.0803092	0.0763853	0.215907	0.0461511	0.0337542	0.199811	0.0185274	0.248634	0.47041
PCBP4	-0.000759164	0.973123	0.992296	-0.0644095	0.135259	0.309147	0.0194358	0.524998	0.764909	0.00302844	0.896575	0.94867
RGS1	-0.0844911	0.627491	0.843043	0.523561	0.0136214	0.0728905	-0.123504	0.315026	0.6062	0.0404097	0.72767	0.858808
MRPS33	-0.0467078	0.0974694	0.373139	-0.0838909	0.068209	0.201614	-0.0412199	0.115943	0.37148	-0.0266319	0.166603	0.368995
NDUFB2	-0.0366397	0.0825294	0.347404	-0.144326	0.00132708	0.0168695	-0.0706788	0.00490915	0.0765453	-0.0780421	5.78e-06	0.000288821
MAEA	-0.0368155	0.161005	0.467288	-0.147513	0.0454614	0.156823	-0.0439881	0.143627	0.412919	-0.037924	0.0474388	0.165474
ICAM1	0.0327393	0.232705	0.547377	-0.0457521	0.319497	0.524121	0.0435695	0.235913	0.524878	0.0344095	0.166202	0.368467
STRN4	-0.0874107	0.00200005	0.0716444	-0.0577607	0.213697	0.409478	-0.0521233	0.0374185	0.20956	-0.090344	1.89e-06	0.000133484
IRAK3	0.0274636	0.247587	0.561585	0.247555	0.0132312	0.0715597	-0.00446445	0.924524	0.968415	0.0259938	0.328606	0.555512
LYZ	-0.023098	0.762452	0.909744	0.0306191	0.627546	0.782173	-0.0246248	0.720733	0.873518	0.0614991	0.165212	0.366832
SI	0.0235068	0.201786	0.515977	0.0175816	0.670242	0.810058	0.0251327	0.104596	0.354902	0.00472666	0.698663	0.840772
MUL1	-0.0720191	0.000107787	0.0248702	-0.0818622	0.0993418	0.254872	-0.0342495	0.119618	0.377005	-0.0476842	0.00106271	0.0118293
TFAP4	-0.00194433	0.921954	0.976086	-0.159983	0.0198678	0.0924386	0.0106355	0.67407	0.848984	-0.00161361	0.923383	0.96367
PDCD7	0.00361867	0.89998	0.969018	0.0350927	0.358217	0.562073
SPG21	-0.0161296	0.487904	0.760547	-0.0300393	0.768676	0.872355	-0.00583844	0.792086	0.907997	0.00849781	0.582666	0.766835
FETUB	-0.0066575	0.718807	0.891212	0.0114861	0.792944	0.886665	0.00260532	0.883245	0.951668	0.0113732	0.402606	0.622416
DJB11	-0.0743344	0.00491937	0.104743	0.0962023	0.0188102	0.0896444
LEPREL1	-0.0659988	0.0394631	0.248286	0.0863723	0.0708438	0.206372	0.0267537	0.32464	0.613634	0.011166	0.643202	0.807315
THPO	0.0407738	0.0603283	0.303516	-0.118957	0.0251109	0.108083	0.0136256	0.584177	0.800673	0.00479476	0.79579	0.898445
CHRD	-0.0342435	0.208247	0.523559	-0.032661	0.689811	0.823802	-0.016817	0.504601	0.752736	-0.0555366	0.00207187	0.0189623
RAB11FIP3	-0.0482481	0.0324095	0.226743	-0.0864596	0.0403729	0.145258	-0.0339643	0.163924	0.441833	-0.028818	0.100731	0.266414
GNPTG	-0.029904	0.0761616	0.333495	-0.0202742	0.616241	0.774345
ZNF268	0.0268167	0.504276	0.770603	-0.0717422	0.468407	0.658715	0.0765606	0.0172632	0.14545	0.0013522	0.95942	0.979358
GOLGA3	-0.0537911	0.0330706	0.228191	-0.00814622	0.752111	0.862433	0.00568059	0.780697	0.902369	-0.00358857	0.80326	0.901792
CD209	-0.0125765	0.66389	0.862477	0.0753346	0.408492	0.608004	-0.0140554	0.595364	0.805479	-0.0141775	0.442439	0.656701
MCOLN1	-0.0617096	0.124566	0.416176	-0.0808112	0.127257	0.297669	-0.071733	0.0867192	0.323583	-0.0852111	0.000612309	0.0079729
USP48	0.0121474	0.510744	0.774274	-0.0705636	0.0344787	0.131212	-0.0166919	0.436339	0.703485	-0.000141248	0.992473	0.995044
EFNB1	0.0380584	0.0977731	0.373833	0.143493	0.0073668	0.0487827	0.0354168	0.135631	0.402568	0.0227236	0.178176	0.384382
PDPR	0.00454435	0.940124	0.981998	0.190634	0.00549	0.0406133	0.0313273	0.505656	0.753753	0.036788	0.363672	0.589907
AARS	-0.0142032	0.45456	0.738401	-0.104697	2.41e-05	0.00152733	-0.0639922	0.0262178	0.177984	-0.0597056	0.000866515	0.0101803
GLG1	0.0506379	0.111317	0.395423	0.025123	0.3691	0.571945	-0.0162958	0.426704	0.69671	0.00604826	0.708305	0.846319
KIF4A	0.0297043	0.224472	0.539859	0.00491937	0.944758	0.972833	0.047522	0.123806	0.384141	-0.0108426	0.574857	0.762021
TNRC6A	-0.024377	0.279416	0.591697	0.0548614	0.458098	0.651114
FCGBP	-0.0515398	0.163782	0.47144	0.681062	0.000667525	0.0109331	-0.0391779	0.205832	0.48926	0.0971686	0.00250892	0.0217107
PLEKHG2	0.078672	0.00565977	0.108648	0.16451	0.0396107	0.143589
DLL3	-0.0119463	0.665092	0.862826	0.0937435	0.0432629	0.151894	0.00869662	0.754709	0.890471	-0.0333322	0.112321	0.284969
T14	-0.0464179	0.101063	0.37923	-0.0637883	0.218887	0.415974
PITPNM2	-0.0464543	0.148882	0.451031	-0.0250072	0.598985	0.761831
EXOC1	-0.0424134	0.0428262	0.257984	-0.110422	0.0289212	0.117707	-0.00523077	0.846568	0.933283	-0.0289857	0.0851377	0.239605
POU4F3	0.00143664	0.950651	0.985001	0.107856	0.169741	0.356282	-0.0165572	0.413325	0.687205	-0.0168729	0.352367	0.579309
OSBPL8	-0.0011452	0.975994	0.993109	-0.0173611	0.634621	0.78699	-0.102728	0.0129869	0.126367	0.00167007	0.954064	0.976686
DTX2	-0.0812034	0.0103508	0.140126	0.16572	0.0222271	0.0994961	0.00493796	0.866331	0.943308	-0.014619	0.502937	0.705454
NLRC4	-0.0204108	0.26344	0.577164	0.204223	0.00548722	0.0406133
PUS7	-0.0251528	0.37961	0.680352	-0.162205	0.00029792	0.00657858	-0.0182951	0.545961	0.778407	-0.0158602	0.484414	0.690594
LAMB4	0.0640904	0.00397821	0.0970769	0.0160178	0.604639	0.765602	0.0207566	0.37336	0.655105	0.029692	0.0515741	0.174779
NRCAM	-0.00457139	0.787206	0.921002	-0.0955697	0.0293279	0.118735	-0.0321609	0.122527	0.382283	-0.0343589	0.0328104	0.128532
LAMB1	-0.0764752	0.0701656	0.324322	-0.269766	0.0255365	0.10935	-0.0747426	0.0453463	0.230968	-0.0800867	0.00571041	0.0387888
SLC26A4	0.00191539	0.957402	0.987008	-0.0199702	0.797011	0.88928	-0.037153	0.297362	0.587743	0.0207782	0.408887	0.628741
SLC26A3	0.00991355	0.567195	0.808678	0.0297552	0.58679	0.75365	0.0228741	0.288122	0.578223	-0.017512	0.250564	0.47273
DLD	-0.00677399	0.793543	0.924023	-0.171661	0.00361381	0.0312828	-0.0627765	0.106617	0.357922	-0.0508685	0.0534354	0.179298
WDR7	-0.0273457	0.219526	0.535537	-0.131597	0.00537753	0.0400457	-0.0513627	0.0832103	0.317574	-0.0443339	0.0174429	0.0839982
TXNL1	-0.0094703	0.606277	0.831619	-0.0175189	0.683778	0.819561	-0.0376426	0.10437	0.354595	-0.0175197	0.248049	0.469447
IL5RA	0.0167084	0.500588	0.767982	0.130562	0.0995303	0.255165	0.0500161	0.0314868	0.193493	0.0407408	0.025169	0.107435
ABCC6	0.0562564	0.0310349	0.222287	0.144745	0.132223	0.305008	-0.00476132	0.858603	0.93836	0.00183082	0.926998	0.965353
ITGA6	0.000862007	0.980518	0.994192	0.163609	0.0642954	0.194846	0.0379643	0.372563	0.654352	0.101787	0.00383887	0.0294163
RAPGEF4	0.0455258	0.283153	0.595818	0.0293503	0.591989	0.757039	-0.064011	0.127023	0.389055	0.0153109	0.651555	0.813081
MLTK	-0.0349923	0.353033	0.65936	0.38983	5.13e-05	0.00237156	0.0308078	0.170667	0.449021	0.0324	0.158843	0.357367
SMPX	0.0428569	0.288519	0.600643	-0.422062	0.000460224	0.00858978	-0.0898533	0.011107	0.117296	-0.100075	0.000382626	0.00568112
FH	-0.0174619	0.317826	0.629186	-0.153151	2.24e-07	8.89e-05	-0.0301835	0.213079	0.497347	-0.0328538	0.0410651	0.150103
SEL1L3	-0.0428972	0.211158	0.526852	0.00678684	0.878132	0.936898	0.0199614	0.541514	0.776004	0.00253599	0.933441	0.968543
TF	-0.00699644	0.937767	0.981408	-0.113626	0.314011	0.519408	0.0390904	0.701903	0.863623	-0.0517825	0.549062	0.742051
CDV3	-0.0138134	0.530196	0.786802	0.0629322	0.19282	0.385688	-0.0125366	0.52835	0.767984	-0.0270382	0.0789509	0.228326
MYO15A	0.053117	0.0687335	0.321515	-0.140407	0.00369056	0.031682	0.000758018	0.97226	0.989041	0.013488	0.458418	0.67006
ALKBH5	-0.0390437	0.0256709	0.204679	0.0719537	0.000980852	0.0139099
APOH	0.0436138	0.0989639	0.37571	0.0439022	0.475038	0.664913	-0.00115363	0.958604	0.983886	0.0122027	0.488894	0.694582
NLRP1	-0.00319682	0.856919	0.950384	0.0373601	0.615127	0.773606	-0.000106581	0.996002	0.997856	-0.00469842	0.769542	0.883154
PITPNM3	-0.00841815	0.78627	0.920674	-0.146067	0.0379718	0.139777	-0.00217321	0.935278	0.973341	0.0109845	0.640262	0.806056
SPAG7	-0.00980327	0.542585	0.794826	-0.147111	0.000222642	0.00563817	-0.0681129	0.0155828	0.138444	-0.0607113	0.000501218	0.00694249
ORC6	-0.0279768	0.260729	0.575182	-0.0699414	0.253348	0.455115	0.0198208	0.42265	0.693396	0.0191396	0.273285	0.498027
ZFHX4	0.0228299	0.530555	0.787147	0.112664	0.235638	0.435732	0.134759	0.00188561	0.0474352	0.109855	0.00107769	0.0119146
ZC3HC1	-0.000309685	0.987395	0.995797	-0.0153221	0.730454	0.849518
ESR1	0.0435318	0.0950389	0.368677	0.133786	0.187423	0.379015	0.0228553	0.408327	0.684156	0.0340886	0.0547566	0.182076
RGS17	-0.0219585	0.469853	0.748119	0.0143961	0.806132	0.895076	0.052108	0.0553191	0.255479	0.0149996	0.519659	0.71947
ANGPT2	-0.0269855	0.459127	0.741602	0.59445	0.000255114	0.00605224	-0.0798841	0.14477	0.414292	-0.0365889	0.32333	0.550504
TMEM101	-0.0411037	0.116906	0.403911	0.0155452	0.751195	0.861811	0.0178885	0.369666	0.652039	-0.0352667	0.0509681	0.173544
CD200	0.000977387	0.964865	0.990041	-0.116172	0.0330715	0.127846	-0.0485433	0.145007	0.414682	-0.0105025	0.633076	0.8012
CCDC80	-0.0172533	0.514383	0.776813	0.206527	0.00632841	0.0444279
CMA1	0.0107679	0.70471	0.884419	0.195072	0.000309729	0.00675477	-0.00934572	0.726361	0.876852	-0.00539653	0.774495	0.886293
PSME1	-0.0062258	0.729632	0.895711	0.0746626	0.133199	0.306474	0.0166322	0.359013	0.642589	0.0270298	0.0704603	0.212963
PPP2R3C	-0.0227764	0.46632	0.746508	-0.0833221	0.052941	0.172042	-0.0429184	0.295877	0.586228	0.0237977	0.375258	0.601374
HAUS4	-0.00511237	0.864162	0.952959	0.0512298	0.464094	0.655453	0.0407785	0.188541	0.468682	0.0168024	0.473885	0.683612
MYH7	0.0202638	0.399729	0.697791	0.0082305	0.924641	0.96216	0.0394988	0.0641658	0.277201	0.0126951	0.423787	0.641848
CEBPE	-0.0446224	0.132337	0.427	-0.0416248	0.379493	0.581682	-0.0396522	0.17717	0.455986	-0.055383	0.0115053	0.063068
SLC7A8	-0.0359565	0.154614	0.459446	-0.0742599	0.211329	0.40703	-0.065039	0.0261464	0.177712	-0.0681824	0.000494251	0.00687675
OSGEP	-0.0403047	0.137231	0.434206	-0.161075	0.000329601	0.00701951	0.00422246	0.891904	0.95527	-0.0371448	0.118427	0.294238
SLC22A17	-0.0107153	0.583744	0.819587	-0.149398	8.79e-06	0.000929669	-0.0555164	0.0281713	0.182809	-0.0538055	0.00151353	0.015188
RNF31	-0.0195233	0.500433	0.767919	-0.131126	0.00381248	0.0322834	0.0169348	0.427951	0.697583	-0.0244236	0.202722	0.415686
SCFD1	0.0087456	0.662285	0.861755	-0.000939068	0.983988	0.991339	-0.0307606	0.299888	0.590098	-0.0233362	0.2601	0.482809
G2E3	0.0173027	0.611917	0.834299	-0.0104169	0.884072	0.939592
HECTD1	-0.0319885	0.0414469	0.254743	-0.0318508	0.405301	0.60537
HNRNPC	-0.0119241	0.692004	0.87784	0.0370881	0.30645	0.511393
RPGRIP1	0.0436699	0.0449765	0.263092	-0.0280424	0.704837	0.833321	0.0106859	0.611889	0.814261	0.0234176	0.158175	0.356415
SUPT16H	-0.0213113	0.273454	0.586098	-0.0503031	0.264086	0.46689	-0.0577425	0.0186548	0.150055	-0.0371914	0.0221384	0.0986114
TOX4	-0.0210928	0.23519	0.54979	-0.204683	0.00227931	0.0236616	-0.0246979	0.175533	0.453944	-0.0087154	0.466668	0.677634
GEMIN2	-0.0194106	0.564787	0.807471	-0.0376889	0.319802	0.524214	0.0146196	0.652883	0.836688	0.0159608	0.4494	0.66249
TGM1	0.0139729	0.521061	0.780632	-0.150178	0.0363012	0.135602	0.00446536	0.843419	0.93178	-0.00967965	0.557866	0.748442
DAZL	0.031621	0.0768547	0.334908	0.0355417	0.494723	0.681096	0.016222	0.461339	0.722236	0.0135273	0.315171	0.542798
TBL1Y	0.0126013	0.573316	0.812982	-0.0067471	0.894436	0.945796	0.0182088	0.469459	0.730053	0.032205	0.0473105	0.165155
TYRO3	-0.0189168	0.45595	0.739329	0.0235298	0.581645	0.749204	-0.0418412	0.0893059	0.329068	-0.0178903	0.388403	0.611364
SP23	-0.059228	0.129547	0.423188	0.450229	1.75e-05	0.0012922	0.0604463	0.21967	0.504333	0.0895022	0.0137627	0.0717874
TBX15	0.00682136	0.799066	0.926636	0.0471567	0.547707	0.722805
PHGDH	-0.0298741	0.510526	0.774215	0.0943004	0.164615	0.349993	0.120368	0.0340583	0.200721	0.110768	0.00530143	0.036943
COL9A3	-0.0071835	0.839351	0.943185	-0.161326	0.072138	0.208901	-0.0961197	0.011492	0.118649	-0.0783752	0.00658243	0.04281
EZR	-0.0200296	0.719458	0.891344	0.170267	0.0330322	0.127755	0.189193	0.00404447	0.0696223	0.153263	0.00161448	0.0159426
MYL6	-0.0322467	0.21767	0.534182	0.0382196	0.263445	0.466317	-0.0115246	0.580729	0.798468	-0.04155	0.00723255	0.0456709
AGO1	-0.0287545	0.153533	0.457829	-0.164159	2.26e-07	8.89e-05	-0.00911286	0.588828	0.802445	-0.00269971	0.838061	0.919439
CLSPN	0.00998557	0.632976	0.844714	-0.0670548	0.377742	0.580059
RFFL	0.0174345	0.654179	0.856456	0.113947	0.453585	0.646461
UNC13D	-0.0688203	0.0193461	0.182196	0.187325	0.0163055	0.0816735
DPYSL2	0.0168814	0.1435	0.44338	0.00765248	0.76643	0.871143	-0.0143471	0.515799	0.758859	0.0302083	0.0362776	0.137884
TGFB2	-0.0440723	0.387643	0.686454	0.212121	0.00514918	0.0390642	0.114491	0.0280358	0.182378	0.228753	1.73e-08	6.26e-06
GPATCH2	-0.0565569	0.158473	0.464111	-0.0294248	0.373563	0.576207	-0.0455101	0.0736688	0.296127	-0.0561902	0.00416255	0.0312962
NUP50	-0.0319302	0.213722	0.52903	0.0555407	0.216838	0.413285	-0.0115831	0.674017	0.848984	-0.00637371	0.778075	0.888255
CDC45	0.00134432	0.962119	0.988838	0.0187376	0.853827	0.922194	0.0139296	0.57179	0.79426	0.0152084	0.37659	0.602418
COMT	0.00995875	0.713298	0.888911	0.201683	0.00141018	0.0174888	0.0198086	0.426758	0.69671	0.0349467	0.113107	0.286304
CECR1	-0.0825426	0.0502679	0.277234	0.194817	0.0221061	0.099229	0.0175364	0.651562	0.836154	0.041595	0.17744	0.383396
VNN3	0.0638598	0.012933	0.153283	0.194881	0.000807238	0.0123583	0.00558569	0.823369	0.923619	0.0118514	0.529513	0.726855
ECHDC1	0.0292604	0.305541	0.617717	-0.101685	0.187388	0.378992	0.0125365	0.707893	0.86627	0.00645834	0.79483	0.898027
LRRFIP2	-0.0269394	0.215461	0.530835	0.0580121	0.222298	0.420364	0.00205465	0.92836	0.970199	0.00789794	0.602276	0.780747
SEC22C	-0.0150048	0.433672	0.723704	0.0723069	0.0282375	0.116092
HDAC6	-0.0358	0.0817987	0.345991	0.00371632	0.933037	0.966793	-0.00915221	0.654675	0.837884	0.01338	0.362055	0.588285
OR1I1	0.0680102	0.00700908	0.119524	0.0339035	0.565443	0.737362
UPRT	-0.0443289	0.110473	0.394942	-0.066901	0.159635	0.343251
CDC23	-0.00106727	0.9655	0.990198	0.0278876	0.431109	0.627469	0.00991621	0.703865	0.865015	0.0399582	0.0387853	0.144479
AAAS	-0.0275681	0.178737	0.489177	-0.110091	0.0299524	0.12045	0.00299827	0.882607	0.95126	-0.00085538	0.952364	0.976109
CBX5	0.00490997	0.94259	0.983017	0.00518598	0.934226	0.967405	-0.0611969	0.0458667	0.231748	-0.0240591	0.511	0.711642
FMO2	0.0227921	0.487306	0.760085	0.139245	0.0830881	0.227309	-0.0671584	0.126787	0.38869	-0.0193751	0.523712	0.722445
SUCO	0.0419508	0.117913	0.406193	-0.00313166	0.92844	0.964091	0.0406936	0.107297	0.358385	0.0739624	0.000831755	0.00989397
DHPS	-0.0265879	0.137499	0.43451	-0.133931	0.000115729	0.00366915	-0.0302145	0.192091	0.472583	-0.0631763	9.87e-05	0.00220948
HOOK2	-0.0215346	0.474126	0.750973	-0.227143	0.000118929	0.00373691	-0.0177812	0.481153	0.738333	-0.0132766	0.484265	0.690557
NXPE1	0.0354193	0.091478	0.363788	0.0660297	0.306725	0.51177
ARCN1	0.00466606	0.775472	0.915804	-0.0770142	0.0200533	0.0929846	-0.00593495	0.792969	0.908273	-0.00833396	0.570943	0.758582
EPB41L4B	-0.0448455	0.0784134	0.338957	-0.10847	0.231073	0.430538	-0.0229202	0.446176	0.711201	0.0181419	0.417322	0.635752
TMEM38B	0.0171691	0.622019	0.840159	0.0338372	0.722443	0.844887	0.108362	0.0121159	0.122116	0.0672565	0.020629	0.0941227
PSMD5	-0.0197818	0.34374	0.651482	-0.0753448	0.0161031	0.0810814	0.028468	0.32638	0.615277	0.00954307	0.63718	0.804137
PTGS1	-0.0240428	0.469616	0.748077	0.0333434	0.718892	0.842185	-0.0459262	0.172105	0.450228	-0.0458916	0.0360896	0.137338
NUP188	-0.0283001	0.102057	0.380331	0.0870871	0.0438579	0.152987	0.0325314	0.130305	0.394421	-0.00180092	0.902577	0.951849
CRAT	-0.0144917	0.4461	0.732607	-0.101658	0.021042	0.0960781	0.0432389	0.0372121	0.209257	0.00504746	0.725801	0.857677
SH2D3C	0.0314446	0.230132	0.54485	-0.058135	0.360529	0.564014
NS	-0.00409711	0.893595	0.966639	-0.125949	0.11381	0.277324	-0.0203436	0.618701	0.818126	-0.0750597	0.00197996	0.0183689
TBC1D2	-0.0447692	0.18596	0.49845	0.0684945	0.390303	0.591375	0.0759883	0.0469609	0.23412	0.0628917	0.0163107	0.0805646
DFNB31	-0.0380701	0.210909	0.52666	0.054964	0.534169	0.711785	0.0817897	0.0140899	0.131219	0.0675546	0.00857067	0.0512708
PDE6C	-0.00384694	0.783412	0.919753	-0.0088818	0.832236	0.910195	0.0109676	0.491133	0.743773	0.00941766	0.45317	0.665749
CWF19L1	-0.0107246	0.673621	0.867669	-0.0531237	0.200169	0.394562	-0.0280051	0.379833	0.660265	-0.0259995	0.213715	0.429392
SEMA4G	0.00680281	0.819687	0.934778	-0.178819	0.0186954	0.0893448	0.0307496	0.301221	0.591642	0.0273351	0.151787	0.346913
BTAF1	-0.0564414	0.0178964	0.177752	0.0853636	0.0768003	0.216526	0.0281599	0.345094	0.629836	0.00220958	0.920975	0.9624
IKZF5	0.0381213	0.133939	0.429896	0.0197498	0.78539	0.882092	0.065559	0.0361646	0.206177	0.0711279	0.0056393	0.0384959
TLL2	0.0551337	0.0636364	0.311528	-0.166101	0.0578665	0.181986	0.117532	1.84e-05	0.00614592	0.0607276	0.00525292	0.0367913
CYP26A1	-0.0312477	0.409251	0.704636	-0.241318	0.0328423	0.127258	-0.00982373	0.711953	0.869073	-0.0182638	0.441548	0.65619
TDRD1	0.00435395	0.846749	0.945566	0.142761	0.190215	0.38244	-0.014815	0.676362	0.849952	-0.0381259	0.0952286	0.257415
SORBS1	-0.050857	0.0432611	0.259085	0.0656539	0.226492	0.425744	0.0306483	0.26425	0.553729	0.0593411	0.00673336	0.0434946
CRTAC1	-0.0307619	0.351815	0.658275	-0.0157789	0.854674	0.922698	-0.0433437	0.143126	0.412355	-0.0867411	0.000162384	0.00312212
BAMBI	-0.0618835	0.0688329	0.321714	0.338849	1.34e-05	0.00108747	0.0529887	0.315079	0.606207	-0.0146945	0.715081	0.849899
IL11	-0.0277981	0.291477	0.603671	-0.0975444	0.0581474	0.18259	0.024244	0.39097	0.670819	-0.00821484	0.664332	0.820837
MYO3A	0.0269579	0.25744	0.571391	0.0591302	0.263803	0.466663	0.00256196	0.902215	0.959339	-0.00628706	0.719161	0.852433
WAC	0.00122415	0.945976	0.983693	-0.00428633	0.927555	0.963911	-0.0307219	0.178768	0.458382	-0.00816829	0.620479	0.792354
CREM	-0.0464271	0.0921058	0.36449	0.0950025	0.258952	0.460884	-0.0354754	0.139887	0.408406	0.00840098	0.646523	0.809275
TPSD1	-0.0353589	0.166329	0.474353	-0.0542329	0.268763	0.471808	0.0252693	0.400265	0.678362	-0.0178389	0.368077	0.594412
HIVEP1	-0.0693753	0.0255215	0.204378	-0.112515	0.042159	0.149184	-0.0608942	0.0975116	0.343846	-0.0603077	0.0202263	0.0929554
TREM2	0.0113606	0.748136	0.903553	0.175058	0.146912	0.325727	-0.0904627	0.00121122	0.0370107	-0.000345541	0.989139	0.993311
KCNK16	0.0352131	0.156145	0.461356	-0.0148977	0.675092	0.813185
CRISP3	0.013582	0.420367	0.713067	0.0614129	0.2041	0.398486	-0.0205281	0.320398	0.610651	-0.0337461	0.0190545	0.0891732
FKBP5	0.150259	0.131154	0.425976	0.491294	0.0029584	0.0275448	0.326425	0.000246194	0.0170231	0.416195	9.58e-08	1.74e-05
SRPK1	0.032422	0.198683	0.512857	-0.0657594	0.122546	0.290448	-0.045689	0.168682	0.446986	-0.0183389	0.432197	0.649265
BRPF3	0.00203628	0.946132	0.98372	-0.0387526	0.361486	0.564887
MRPS18A	-0.0529741	0.00977928	0.136415	-0.0677932	0.129013	0.300257	-0.019073	0.327439	0.615709	-0.00420667	0.795508	0.898445
PGC	0.0699239	0.00236223	0.0765254	0.01385	0.826516	0.90762	0.0285757	0.273497	0.563052	0.028051	0.115977	0.290477
TMEM14A	-0.0069982	0.779168	0.918081	-0.166439	0.0253954	0.108947	-0.0425024	0.13997	0.408406	-0.0357293	0.0886557	0.245708
EFHC1	-0.0296647	0.30038	0.613511	0.0376543	0.395036	0.595757	-0.0143608	0.593499	0.804254	-0.0181564	0.490634	0.696036
NCR2	0.0563003	0.00972853	0.136127	0.0273206	0.468305	0.658712	0.0200069	0.397497	0.675529	0.04391	0.00542076	0.0375842
HSP90AB1	-0.00100531	0.94596	0.983693	-0.0245341	0.495723	0.681719	-0.0315566	0.1114	0.364146	-0.0102327	0.442681	0.656935
MLN	0.0195282	0.452719	0.737102	-0.0496994	0.525623	0.705101	0.0138166	0.592641	0.804019	0.0285106	0.138698	0.32637
CDC5L	-0.00475956	0.765881	0.911485	0.021926	0.455418	0.648274	0.00252797	0.909805	0.962203	0.00581762	0.691677	0.835858
ITPR3	0.0199983	0.475959	0.752207	0.395335	0.000454373	0.00851989	0.0153613	0.585256	0.801123	0.00100517	0.962903	0.980752
ZNF184	-0.00223806	0.953902	0.986056	-0.0209977	0.745667	0.85839	0.0423716	0.253101	0.54177	0.0346786	0.216024	0.432013
DSP	0.0412586	0.450513	0.735733	0.162733	0.173141	0.361052	-0.0868656	0.161753	0.439582	-0.153233	0.0275557	0.114389
SIRT1	-0.00100827	0.973997	0.992744	0.175206	0.00583431	0.0423177	0.0644986	0.0143474	0.132225	0.0763954	0.000858439	0.0101046
HNRNPH3	-0.0305922	0.176105	0.486511	0.0979729	0.00419572	0.0342559	0.00406491	0.880078	0.950254	0.058233	0.00150911	0.015156
IFT74	0.0671948	0.0238913	0.198614	0.0138082	0.799258	0.89062	0.0694947	0.0218512	0.161683	0.0611214	0.0103665	0.0585834
JAK2	-0.081476	0.0145586	0.161753	0.142484	0.0309001	0.122796	0.012735	0.654907	0.837981	0.0660285	0.00772997	0.0477884
IL12RB1	-0.0465781	0.0901177	0.36111	0.0523298	0.627965	0.782394	0.0169312	0.476191	0.735613	-0.0193237	0.295827	0.523916
ABL1	-0.0160365	0.50251	0.769608	0.154859	0.00132228	0.0168348	0.0238884	0.422687	0.693396	-0.00112271	0.960815	0.979967
ACOT7	-0.0545883	0.0819342	0.346283	-0.124336	0.0599698	0.186192	-0.0857038	0.000694356	0.0275714	-0.0757897	0.000528964	0.00719797
SH3GLB1	-0.00379355	0.898864	0.968739	0.275595	2.38e-06	0.000402019	0.0567493	0.0557116	0.256526	0.0700497	0.00449933	0.0329949
CDC7	-0.0737659	0.018178	0.178249	-0.17607	0.00510738	0.0388564	-0.0727002	0.0892893	0.329068	-0.0526034	0.110563	0.28229
TMED1	0.0146004	0.451974	0.73642	0.0291794	0.502444	0.687282	0.0329539	0.143509	0.412881	0.0123617	0.466311	0.677413
ABLIM1	-0.0404551	0.136419	0.43367	0.0658239	0.166191	0.351865	0.0417068	0.095225	0.338997	0.0195887	0.289992	0.517282
ERMP1	0.0285097	0.409539	0.705025	-0.0234976	0.608658	0.768876	0.0485526	0.193241	0.4738	0.0515148	0.0702193	0.212546
RAB18	-0.0250706	0.352784	0.659356	-0.131435	0.0682263	0.201614
NRP1	-0.0704665	0.0366925	0.239305	0.134976	0.126484	0.296521	0.016858	0.661004	0.841087	0.0330179	0.259105	0.482191
HSD17B7P2	-0.0813765	0.000443879	0.0417226	0.0213058	0.722318	0.844854	-0.0759219	0.0690755	0.286418	-0.00505336	0.851684	0.92626
PRTFDC1	-0.0332655	0.352311	0.658765	0.0171355	0.790263	0.884985
TSPAN15	0.0114805	0.790944	0.92307	-0.166583	0.0947886	0.247638	0.0812274	0.184639	0.465432	0.0618792	0.162141	0.362417
H2AFY2	0.0040694	0.821391	0.935164	-0.00320855	0.951264	0.976426	-0.00719606	0.774235	0.89934	-0.0155069	0.322013	0.549165
MZF1	-0.0159326	0.355724	0.661911	-0.0677923	0.0585722	0.183344	-0.0178035	0.39596	0.673933	-0.0168852	0.241928	0.461388
OCEL1	-0.0581228	0.0252315	0.203399	-0.137932	0.000287193	0.006419	-0.0516176	0.0212672	0.159337	-0.0525469	0.00466011	0.0337265
MYO9B	-0.0205999	0.317637	0.629186	-0.000548266	0.993298	0.99613	0.0368039	0.221387	0.506397	0.00190819	0.927932	0.965806
KCNK6	0.0175995	0.436292	0.725667	-0.0249403	0.758268	0.866297
CATSPERG	0.0497217	0.0224988	0.194343	0.0546734	0.422611	0.620065	0.0458306	0.054871	0.254454	0.0325703	0.0501689	0.171788
PSMD8	-0.0418286	0.158937	0.464615	-0.0242758	0.592388	0.757189	-0.0917612	0.0040429	0.0696223	-0.0748687	0.000274476	0.00450687
STX1B	0.00827986	0.770962	0.91344	-0.165785	0.0224901	0.100202
HSD3B7	0.0555159	0.00963004	0.135306	0.23431	0.00654392	0.0455653
SETD1A	-0.0314839	0.214315	0.529571	-0.0223377	0.626433	0.781448	0.0108417	0.646317	0.833011	-0.0330098	0.0505103	0.172671
BCL7C	-0.0107506	0.6003	0.828644	0.0673351	0.375937	0.578763	-0.0128159	0.506586	0.754242	-0.0154076	0.302457	0.531102
EF2	-0.0512599	0.112117	0.396557	-0.353878	0.0303337	0.121397	0.0490358	0.113587	0.367834	0.0211543	0.271411	0.496159
CIRBP	0.00111044	0.967131	0.990548	-0.337033	1.2e-05	0.00105006	0.0096096	0.783261	0.903247	0.0255396	0.374084	0.600347
ATP5D	-0.0673408	0.00235716	0.0765196	-0.17841	2.45e-05	0.00154722	-0.0863581	7.53e-06	0.00454014	-0.0948435	4.41e-09	2.59e-06
C19orf26	-0.0362168	0.114122	0.399383	-0.132653	0.0268627	0.112644	-0.044768	0.0477972	0.236102	-0.0467161	0.0141566	0.0732865
PCDH11Y	-0.0559589	0.268909	0.582892	-0.161784	0.0107719	0.0627838	0.0307582	0.489106	0.743017	-0.0408009	0.251372	0.47354
AMELY	0.0108124	0.645515	0.851127	-0.00802413	0.815412	0.901113	0.0307664	0.132007	0.397351	0.0317384	0.0334688	0.130328
PRKY	-0.0322991	0.228168	0.543661	-0.0168123	0.838749	0.913726	0.0306966	0.262732	0.551626	0.00120299	0.946723	0.973532
IGFALS	-0.0375493	0.150224	0.452975	-0.0956366	0.00990895	0.059683	-0.0275875	0.275234	0.565125	-0.0312304	0.0988008	0.263221
HNRNPM	-0.0345902	0.0883943	0.357816	0.0452044	0.141802	0.318391	-0.0184669	0.413503	0.687205	0.0226063	0.187739	0.396874
44621	0.000852132	0.980819	0.994221	-0.0693911	0.104917	0.26371	0.0208473	0.512048	0.757997	0.0126987	0.695325	0.838221
NDUFB7	-0.0524549	0.0189955	0.181158	-0.0962232	0.0556672	0.177589	-0.0545754	0.00984258	0.110203	-0.0633418	0.000362707	0.00547731
TIMM13	-0.0877033	0.00100625	0.0563589	-0.137533	0.0416101	0.147869	-0.0688938	0.0317446	0.194098	-0.0416541	0.0371473	0.140125
CDC34	-0.0599201	0.00911601	0.132437	-0.0474349	0.26436	0.467164	-0.0630432	0.00340548	0.0642525	-0.0675394	5.82e-05	0.00152431
MTAP	0.0106993	0.741402	0.900691	0.01589	0.756076	0.865083	-0.00252745	0.916218	0.96532	-0.00218504	0.907715	0.955592
MISP	0.0471453	0.0624816	0.309545	-0.0649912	0.0546505	0.175572	-0.0226489	0.42617	0.696512	0.00189609	0.924431	0.964283
CEP170B	-0.01905	0.373975	0.67535	-0.165697	0.000922581	0.0133838	-0.0129275	0.616525	0.816496	-0.043625	0.0217194	0.0970943
POLRMT	-0.0425307	0.0346324	0.233458	-0.223198	0.00106016	0.0145756	-0.0336282	0.0684612	0.285013	-0.0213029	0.13997	0.328391
HCN2	0.015071	0.494792	0.764642	-0.146567	0.0115976	0.0658774	-0.0244086	0.327204	0.615709	-0.0645829	0.00141121	0.0143946
CDHR5	-0.0225856	0.325832	0.636024	-0.0107211	0.824718	0.906691	0.0148616	0.522215	0.76303	0.00402163	0.83835	0.919512
IZUMO4	-0.0566905	0.0328987	0.22796	-0.0455832	0.560113	0.733432	0.0469935	0.118715	0.375074	0.0638089	0.00942092	0.0548984
RASSF7	0.0344628	0.0340324	0.231536	0.00423617	0.95471	0.978008	-0.0201317	0.3429	0.628193	-0.0076103	0.602558	0.780834
GADD45B	0.0576242	0.49088	0.761917	0.626835	3.4e-06	0.00049958	0.0898558	0.308593	0.59913	0.133354	0.0304348	0.12204
PALM	-0.0518064	0.0137303	0.157151	0.0107752	0.776541	0.876167	-0.0213613	0.387741	0.667187	-0.03244	0.0749115	0.221453
MADCAM1	0.00170808	0.95707	0.987008	-0.0559898	0.470215	0.66049	-0.01929	0.499469	0.749768	0.0106726	0.623884	0.794647
IGF2-AS	-0.00393296	0.876134	0.958768	-0.0781155	0.14982	0.329311	0.00330566	0.890549	0.954753	-0.0104126	0.618353	0.791519
MKNK2	-0.0355602	0.260541	0.575023	0.320732	0.00195428	0.0214984	0.0329595	0.388107	0.667601	0.0406331	0.121332	0.299175
ARVCF	-0.0105698	0.624584	0.841112	-0.0339655	0.544836	0.720737	0.00963879	0.644582	0.832081	-0.0274583	0.110027	0.281901
TRMT2A	0.00443701	0.833991	0.940699	-0.100243	0.0224002	0.100077	-0.00939572	0.616325	0.816468	-0.0135385	0.363575	0.589894
ZDHHC8	-0.0164062	0.521783	0.780944	0.0970229	0.03163	0.124534
KLHL22	-0.00339155	0.876453	0.958984	-0.127173	0.000312772	0.00678806	0.0136724	0.415748	0.689219	0.00333632	0.794713	0.897977
MED15	-0.0432157	0.0427704	0.2579	-0.0666821	0.198691	0.392646	-0.00882444	0.656121	0.838234	-0.0251888	0.0882777	0.244825
SERPIND1	-0.027975	0.304651	0.616942	0.0507709	0.795566	0.88871	-0.0191964	0.615103	0.816099	-0.0252452	0.401382	0.621523
SP29	-0.100737	0.00927477	0.13322	0.0589464	0.194381	0.387708	-0.0355395	0.232965	0.521352	0.00672866	0.774849	0.886452
CRKL	-0.0397582	0.0501136	0.27699	0.165968	0.000167979	0.0046947	0.0155002	0.333995	0.620978	-0.0256464	0.0625982	0.197996
LZTR1	-0.0259442	0.228979	0.544241	0.0816606	0.0306974	0.122291	-0.0381264	0.127337	0.389482	-0.0123834	0.468672	0.679495
MMP11	0.0150868	0.564281	0.807137	0.0926098	0.234131	0.433888	-0.00404472	0.858207	0.938183	-0.0130772	0.452196	0.664714
SMARCB1	-0.0256037	0.253995	0.567354	-0.075813	0.026314	0.111178	-0.0153492	0.417237	0.690616	-0.0166122	0.194138	0.404715
P2RX6	0.0402095	0.151456	0.45469	0.00995377	0.931176	0.965483	-0.0314198	0.246457	0.534872	0.0139358	0.434339	0.65099
DERL3	0.0397754	0.146594	0.447401	-0.012053	0.804232	0.894116
SLC7A4	0.0173601	0.529647	0.786523	-0.172777	0.0573751	0.181034	-0.00069167	0.973522	0.989593	-0.0142555	0.455335	0.667443
BCL2L13	-0.0262818	0.290568	0.602834	0.0908299	0.105223	0.264151	-0.00240437	0.920681	0.967151	0.00855914	0.626954	0.796672
OSM	-0.0681677	0.0227207	0.195069	0.200992	0.0137329	0.0732212
CABIN1	-0.0537655	0.0278324	0.212259	-0.0790957	0.160829	0.34498	-0.00303692	0.878504	0.949379	-0.0117366	0.416439	0.635276
TBC1D10A	-0.0350123	0.0467282	0.267913	-0.0520768	0.457592	0.650624
SUSD2	0.0166135	0.516703	0.778445	0.0881366	0.54039	0.7171
SF3A1	-0.00935818	0.575537	0.814198	-0.165069	0.00158823	0.0188422	0.0172493	0.288468	0.578223	0.0256458	0.0592223	0.191266
GGT5	-0.0020622	0.936128	0.980941	0.0512317	0.466713	0.657641	0.0241832	0.436252	0.703485	0.022066	0.352543	0.579368
RNF215	0.0414979	0.0837446	0.349819	-0.168744	0.0246248	0.106602
SEC14L2	-0.0855435	0.00296441	0.0837889	0.102654	0.0586154	0.183429	0.013973	0.577208	0.796372	0.00775011	0.72558	0.857576
SEC14L3	0.0219143	0.460597	0.742709	-0.120695	0.0504348	0.166899	0.0117713	0.657642	0.839241	0.0245086	0.210671	0.425645
SPECC1L	-0.0468754	0.0551533	0.289047	0.0387462	0.350407	0.555109	0.0103784	0.574366	0.794801	-0.00112344	0.93754	0.970456
PPIL2	0.0511609	0.00732209	0.121662	-0.130664	0.106037	0.265331	-0.0410564	0.031682	0.193907	-0.0262294	0.0435048	0.155835
UPB1	-0.0396849	0.139224	0.437074	0.121054	0.0711332	0.206879	-0.0149531	0.528265	0.767984	-0.0199098	0.314655	0.542517
YPEL1	0.0322928	0.343025	0.65093	0.035205	0.578754	0.74708	0.013176	0.673869	0.848926	0.0988001	7.86e-05	0.0018937
SNRPD3	-0.0259823	0.18617	0.498529	-0.0391308	0.503647	0.688462	-0.0184891	0.343508	0.628377	0.0133246	0.334299	0.561381
PES1				-0.175648	0.00376371	0.0320212	-0.0352437	0.0435651	0.226652	-0.0281512	0.0404168	0.148511
MAPK1	0.0136945	0.44793	0.733723	-0.0782762	0.0965945	0.250175	-0.0251186	0.320084	0.610335	-0.000840166	0.961574	0.980176
[truncated: 21,698 more rows]

## Sheet: Table S4
Table S4. 7 gene sets that were differentially expressed in different cortical cells. Neuro-In, inhibitory neuron; Neuro-Ex, excitatory neurons; Asto,astrocytes; Endo, endothelial; Mic, microglia; Oligo, oligodendrocytes; OPC, oligodendrocyte precursor cells.
Neuro-In	Neuro-Ex	Astro	Endo	Micro	Oligo	OPC
CNR1	ENC1	GPC5	FLT1	DOCK8	MOBP	PCDH15
ADARB2	CNTNAP2	SLC1A3	B2M1	LPAR6	CNP	PTPRZ12
VIP	PTPRD	CLU3	SELE	CCL3L3	MOBP8	TNR
GALNTL6	RORB	AQP4	SDPR	DHRS9	C10ORF90	PTPRZ1
CXCL14	NRGN	GJB6	RGS5	C10orf11	PLP1	BCAN1
KIT	LRRC4C	SLC1A2	CLDN5	ADAM28	ST18	AC004852.2
DPP10	TUBA1B	ADGRV1	HLA-E2	CCL4L1	MIR219-2	RP4-668E10.4
SGCZ	TMSB10	COL5A3	CFH	KBTBD8	MBP7	SMOC1
SST	CTNNA2	AQP41	CD34	ST6GAL1	SH3TC2	DSCAM
GAD1	IFNG-AS1	BMPR1B	EBF1	RGS1	ERMN	VCAN
DLX6-AS11	SEMA3E	GJA1	ATP10A	CCL4	RNF220	PDGFRA
CNTNAP2	KCNIP4	RNF219-AS1	A2M	TNFSF18	MBP6	SEMA5A
CNTN5	MEG3	MACF12	CYSLTR2	AC120193.1	PLP19	COL9A1
PRELID2	NRCAM1	SPARCL16	TGM2	PLXDC2	CNDP1	LRRC4C
ZNF385D	KCNQ5	SLC25A18	ADIRF	RNASET2	SLC44A1	LUZP2
BTBD11	AC011288.2	FGFR3	EPAS1	ITGAX	CTNNA3	EPN2
ROBO2	PLCB1	GPM6A	ABCG2	IL1A	CERCAM	XYLT1
GAD2	OLFM1	ZNF98	IFI27	P2RY12	CERCAM1	APOD1
RGS12	SNAP25	ATP1A2	HERC2P3	CSF3R	LDB3	SCD51
AC134511.1	NTNG1	ID2	TMSB104	CD74	CLDN11	CHST11
SGOL1-AS1	UCHL1	GFAP	CFI	MSR1	MBP	MARCKS
SYNPR	IL1RAPL2	NBPF10	GPR116	C3	TF1	SOX6
NR2F2-AS1	SYT1	ATP1A21	ABCB1	C1QB	CDK181	ABHD2
ERBB4	ASIC2	EDNRB	B2M	PLEK	RP11-404G16.2	NOVA1
CA8	POSTN	SDC4	SLC2A1	ITPR2	CDH19	NRCAM5
NXPH1	R3HDM1	HPSE2	ADCY4	SPP12	TMEM144	AL353784.1
GRIK1	CHN11	SLC14A1	TM4SF1	FOLR2	TF	BCAN
CCK	MLIP	ID4	NDUFA4L2	PIK3AP1	MOBP7	OLIG2
CRH	TESPA1	LINC00499	MECOM	DOCK4	ST181	MEGF11
DLX6-AS1	COL5A2	GPR98	VCAM1	FYB	SOX2-OT	SNX22
INPP4B	FAM19A1	ZFP36L11	ITIH5	TLR1	MIR219A2	OLIG1
ALK	CHN1	ALDH1L1	VWF	C3AR1	SLC44A17	COL11A1
CDH12	NEFL	CLDN10	TM4SF18	MAF1	MOG1	LHFPL3-AS1
SCG2	TENM2	MT31	HLA-B	P2RX4	FOLH1	KIF13A
KCNT2	DCC	CHI3L1	COL1A2	OLR1	TTLL74	KCNMB2-AS1
PTCHD4	CLSTN2	AGT	COBLL1	TBXAS1	TMEM1441	MMP16
SDK1	NPSR1-AS1	DTNA	HLA-E	INPP5D	SLC5A11	TNK2
KCNC2	KIAA1217	PRODH	ITM2A	SAT12	KLK6	AGAP1
NPY	RGS12	CST31	GPX3	ARHGAP25	CLDND11	SLC35F1
KIAA1217	FBXW7	SLCO1C1	ANXA1	PTPRC	TMEM63A1	CHL1
SLC6A1	RIMS21	SLC4A4	ANXA3	FYB1	RHOU	NOVA1-AS1
ZNF804A	PHACTR1	PITPNC1	IFITM3	MS4A7	CNTN2	OPCML
NCAM2	RP11-314P15.2	CST3	CDH6	HLA-DPA1	DST5	CA10
RP11-123O10.4	DPP10	FOS	ITGA1	RP11-212I21.4	CDK19	SDC3
ARL4C1	IQCJ-SCHIP1	IL33	IGFBP7	SAMSN1	GPM6B4	PLPPR1
C8orf34	POU6F2	GPAM	CYP1B1	SYNDIG1	SCD1	TAOK31
NR2F2	MAP1B	NKAIN3	DCN	DENND3	ADAMTS18	SCD5
THSD7A	SLC22A10	TPD52L1	LEF1	HAVCR2	FRMD4B	CSPG5
TAC1	CTC-340A15.2	HSPB1	DUSP1	ZNF812	SCD	STK32A
CALB1	RXFP1	ACSBG1	GNG11	CTSB	PLEKHH11	LINC00511
ROBO1	TSHZ2	DST2	MYH11	FPR1	SGK2	HTRA1
SLC6A11	MCTP2	FGFR31	EDN3	NLRP3	ERBB3	GPR17
GRIP1	GAP43	WIF1	ID1	ARHGAP24	TTLL7	CCDC50
CALB2	R3HDM11	RANBP3L	SLC39A10	HLA-DRB1	LINC00609	NLGN1
CNTNAP4	CELF2	RYR3	PDLIM1	FAM105A	MOG	NAV1
SLIT2	LRRTM4	ETNPPL	ERG	TLR2	MIR219-21	CD81
CBLN4	CSMD1	HSP90AA14	HIGD1B	C1QC	TMEM206	DPP6
SPOCK3	YWHAG	PAPLN	UTRN	AOAH	MYRF	CMYA5
KCNAB3	TMSB4X	MLC1	S100A10	IL18	DOCK5	SEZ6L
CHRNA7	RP11-475O6.1	AC002429.2	SLC6A12	TREM2	CCP1105	SERPINE2
GRIK2	RP11-420N3.3	GLUL	GPCPD1	CD83	MAG	FERMT1
FRAS1	LRP1B	HIF3A	GPRC5A	FGD2	ENPP2	OPHN1
CTC-806A22.1	NRG1	SLC14A11	EGFL7	RASGEF1C	APLP14	GPR56
PVALB	NRGN1	GPR37L1	ACTA2	CSF1R	CARNS11	LRP1B
KCNAB1	LDB2	MGST1	PODXL	CD14	TTL	DNER1
AHI12	LINC01378	RYR31	NOTCH3	PIK3CG	CLCA4	SOX2-OT
FXYD61	AJ006998.2	JUN	PTPRB	SYK	OPALIN	SETD5
NPAS3	GABRG3	GLI3	MT2A2	SLCO2B1	PTGDS9	AL445250.1
THSD7B	SCHLAP1	LINC00982	INMT	MEF2A	SLAIN1	LRP1
ALCAM	CPNE4	GPR981	MYCT1	CD300A	PIP4K2A	ZEB1
CSMD1	ROBO3	SLC39A12	PTPRG	AP003481.1	QDPR	RP11-161M6.21
SV2C	SORBS2	MMD2	MYO1B	ARHGAP22	PXK1	ASIC4
SLC9A9	CABP1	APOE1	BSG	CSF2RA	PEX5L	MAML2
TMEM132C	FBXW71	ACOT11	TFPI	VSIG4	MAP7	SLC22A171
PENK	DLGAP2	NCAN	EMCN	KLHL6	KCNH8
PCDH15	PDZD2	PAMR1	SYNE2	LST1	1974-09-01	NTM
PCLO3	ATRNL1	CLU2	KLF2	ATP8B4	TTLL75	PTN1
ERBB41	RP11-767I20.1	MACF13	CASQ2	LCP1	C5ORF64	KAZN
SLC24A3	VSNL1	RP4-673D20.6	PPFIBP1	SLC2A5	TMEM165	NCAM12
PTPRT	SNTG1	ATP1B2	TSC22D1	C1QA	QKI	NTM6
DAB1	CTC-535M15.2	MSI2	ICAM2	RP11-480C22.1	TMEM1651	CST32
XKR4	PDZRN4	NEAT15	NOSTRIN	BHLHE41	SLC24A2	PSAP
SYT14	MDGA2	NEAT16	SLC38A5	PTAFR	CYB5R2	TAOK3
GAD21	KCTD16	A2ML1	RBMS3	SFMBT2	MAN2A1	C1orf612
GRIP2	PRKCB1	CLU	HLA-C	SORL11	LINC01608	NKAIN3
RBMS3	RYR2	NHSL1	IL6	PTPN6	PLEKHH1	COL16A11
COL21A1	PTPRT	NDRG2	ESAM	IGSF6	CCDC88A3	CASK
HS3ST5	NEFM	SLC1A31	TMSB10	HLA-DRA	RAPGEF5	BCAS12
DNER	FOXP2	LAMA1	PTRF	CH17-437K3.1	HHIP	NXPH1
TMEM132D	LRRK1	RGS20	ADGRF5	ZFP36L12	EDIL3	TMBIM6
GRID2	ITGA8	LSAMP	ST6GAL1	LINC01141	CLDND12	PDZD2
MAFB	EGFEM1P	C1orf61	TBX15	CCR5	CLMN	CPE2
GAD11	ERC2	NTRK21	TBX3	FAM177B	CDK18	TMEM132C
WIF1	ARPP211	PAX6	ESYT2	HLA-DMA	CARNS1	MT32
MIR325HG	STXBP5L	PRSS35	SRGN	BCL2A1	LAMP2	HIP1
SHISA8	HS6ST3	PREX2	ANXA2	FRMD4A	SLC44A18	ALCAM2
EYA4	LINGO2	ID3	ELTD1	IFI16	HSPA2	NAV2
RP11-420N3.3	PDP1	HSD17B6	EEF1A1	TRIB1	CRYAB	ATP1A22
PTPRM	NCDN	SLC13A5	TACC1	GPR183	GPRC5B1	BRINP3
KIRREL3	PLEKHH2	PTGDS6	LHFP	CX3CR1	SYNJ2	NRCAM
GRIN3A	CCK	MALAT13	PALMD	NAV3	RHBDL2	GRID2
SNHG144	LMO4	LRRC16A	ST6GALNAC3	MIS18BP1	PAIP2B	PID1
RELN	HS3ST4	P2RY1	APOLD1	RGS10	KIAA15984	CSMD3
PLD5	AC114765.1	CARMIL1	LAMA2	THEMIS2	ASPA1	SPATA6
LHFPL3	ZNF385D	SPARCL15	NEAT1	TYROBP	MOSPD2	REV3L
CDH13	ROBO2	SLC1A21	FN1	CYFIP1	AC018647.3	DCC
FSTL5	NTNG2	PLA2G5	OSMR	APBB1IP	UGT8	ADARB2
EGFEM1P	ARPP21	EFEMP1	ID3	MS4A14	DOCK10	MDGA2
CDH9	LINC009661	MIR99AHG	ARL15	MPEG1	ABCA2	BCAS1
HTR1E	KALRN	PTGDS7	MFSD2A	CD86	ZKSCAN1	KAT2B
MYO16	LINC00507	MT3	ECM1	SRGAP2	PRUNE2	LSAMP
GRIK3	ATP2B2	SOX9	CDH5	TMSB4X3	ANLN	C1orf61
SPARCL12	CALM1	AC008957.2	CALD1	KB-1507C5.4	CNDP11	FHIT
IL1RAPL2	TOX	SFXN5	TAGLN2	IL10RA	FOXN2	ADGRL3
DLX1	PDE4D	MRVI1	OLFML1	SORL1	GJB1	QKI
FREM1	DLC1	AEBP1	LRRC32	SLC11A1	SEPP1	PEAK1
MGAT4C	FRAS1	STOX1	RPS6	TCOF1	DOCK51	C10orf11
SOX6	DGCR5	STON2	SPTBN1	HPGDS	LINC00844	PRKCA
TENM3	MEF2C1	LGI4	VIM1	HS3ST4	C10orf90	GRIK1
SYT15	AL596451.1	C1orf611	GIMAP6	DAGLB	PTMA4	DGKG
IGF1	LINC01250	ADORA2B	SEMA3G	RHOH	CLDN111	SCN1A
NECAB2	KHDRBS2	ACSS1	DUSP11	SLC9A9	COL4A5	ZBTB20
ZMAT4	PHACTR2	PFKFB2	LUM	PABPC1	LPAR1	PDZRN4
PLCE1	SLC17A7	GLIS3	OMD	BATF3	ABCA8	PPP1R9A
HPSE2	PCP4	BBOX1	RPL41	ANKRD22	PDE8A	PDE4B
SHISA6	SLC8A1	S100B	IGF1R	KCNQ3	MAL	NPAS3
PEG3	LSAMP	RP11-806O11.1	ABCA9	FTL2	ABCA21	ASTN2
GABRB22	EVL1	RP1-68D18.3	SLC7A5	RP11-283G6.6	CLDND1	ZNF462
ARL4C	DGKB	TNIK	DLC1	AL139125.1	ASPA	NLGN4X
EGFR	UNC5D	OGFRL1	XAF11	ST6GALNAC3	SHTN1	ADAMTS17
LRRC4C	CALM3	AMOT	ZIC4	MKNK1	PTGDS8	SH3D19
FGF12	ARPP19	GPR125	CYYR1	PIK3R5	AC012593.1	KCND2
NRXN3	IPCEF1	GNA14-AS1	GALNT18	ANKRD44	TRIM2	NCKAP5
SNRPN	CRYM	AHCYL2	NFKBIA	SP100	PRDM8	NCAM1
ADRA1A	RALYL	NTRK2	SERPING1	GPR34	SHROOM4	LRRTM4
L3MBTL4	RP11-384F7.2	MT2A	RPS28P7	DIAPH2	QKI3	APBB2
DLGAP1	PRKCB	SELENBP1	RUNDC3B	HSP90AA15	FRMD4B1	ZSWIM6
MEF2C4	KALRN1	RP4-673D20.3	SLC16A1	FCER1G	GPD1	CSMD1
GABRA11	MIR137HG	BAZ2B4	ADM	SH2B3	BCAS1	SNTG1
LAMP5	RP11-191L9.4	HSPA1A	KIAA1462	LAPTM5	FRMD5	NRXN1
TRPS1	ST6GALNAC5	OAF	TJP1	MEF2C	TMTC2	MTSS1
ADAMTS17	RP11-594C13.1	NPAS3	ICAM1	MEF2C11	PCDH94	ASAP1
COL25A1	FAM19A2	AHNAK	DOCK9	SKAP2	1975-09-01	SOX5
SORCS3	CNTNAP5	GABRG1	ARHGAP29	REL	TTLL7-IT1	RP11-436D23.1
COL5A2	RTN1	PRDM16	COL3A1	TBC1D22A	APLP1	ALCAM
VWC2	CADPS2	CTNNA2	MYRIP	PRPF38B	PHLPP1	FCHSD2
RP5-1024G6.8	TMEM155	FBXL7	IFITM2	ZCCHC6	FTH15	KIF26B
GNAS1	RIMS2	PLIN5	TBX18	TNFSF8	SPP11	CTTNBP2
LRRC39	MIAT1	GRAMD31	IL1RL1	CD53	MYO1D	FGF12
FBXL7	AC067956.1	IQCA1	RPL3P4	HLA-E	RP11-597D13.7	RP11-384F7.2
PLCXD3	HPCAL1	TRIL	HSP90AA1	PDGFB	DPYD	NCAM2
SPARCL1	SLC38A11	TTYH1	HLA-A	IL1B	AMER2	SGCD
KIF26B	THY1	GJA11	ASPN	AC008691.1	WSB12	KCNQ1OT1
ANKRD26	RORA	TRPM3	BGN	EPB41L2	CA14	KLF12
ATP1B12	YWHAH	CDH20	NR3C2	SERPINB9	CREB5	CDH20
AC098864.1	HS3ST2	SYNE12	ENG	LDLRAD4	IL1RAPL1	CSMD2
SNTG1	TLE4	NBPF101	EDNRA	NEAT110	KIAA15985	RPL13
GRM7	CADPS	GABRA2	SMOC2	RP11-511H23.2	TUBA1A	XKR4
MAF	MEF2C	ELOVL2	CAVIN1	LILRB4	ZNF488	LINC01322
AP1S2	LINC006321	ZNRF3	PCCA		HAPLN2	GALNT13
LINC01197	LRFN5	ACSL61	VAMP5	FCHSD2	ICK	SHISA9
SNHG14	CNTN5	AHCYL11	IGF2	ZFP36L2	C21ORF91	CHD7
PKP2	PEBP1	SLC7A10	MYL9	AIF1	NCKAP5	2022-03-01
THSD7A1	LHFPL3	PARD3B	PTPRM	BLNK	MAP71	WWOX
	GALNT14	VCAN	SYNE21	ELMO1	DBNDD2	DSCAML1
RP11-58C22.1	LINC00966	CACHD1	COL4A1	GPX1	PLCL1	ITPR2
RERG	DPY19L2P1	SLC25A48	BTNL9	UBAC2	ELOVL1	GRM7
TACR1	GRM7	PALLD	PLCB4	MAML3	2022-09-04	PHLPP1
ANK1	ATP1B1	UBC	MFAP4	SLC25A37	QKI4	GPC6
SATB11	FTH1	C1ORF61	FOXC1	NKX3-1	PLEKHG3	COBL
TCF42	OPCML	SCARA3	CAVIN2	HLA-DPB1	NINJ2	SORCS3
SHISA9	KCNT2	CPE	PTPRK	MBNL1	NEAT18	NFIA
LRP1B	ATP2B1	ADHFE1	PTRF1	RNF213	MARCKSL1	SLC24A3
PROX1	CELF21	ACOT111	CMAHP	HIF1A	CD22	TCF12
DOCK10	FAM153B	FAM189A2	THSD4	INHBA	FA2H	DOCK10
GRIN2A	RGS6	PSD2	SLC9A3R2	ABR	PXK	SGK1
PCDH11X	ADGRB3	ARHGAP24	SPARCL1	RP11-691H4.3	CRYAB1	NAALADL2
MIAT3	NRG3	SHROOM3	PHLDB2	B3GNT5	SEPP11	ATRNL1
NSG2	TRPC3	APOE	FOXF1	MAML2	SFRP1
TIMP2	SEMA5B	HIF3A1	TMEM204	ITPR21	PCSK6
PWRN1	THEMIS	AC002429.5	NFIA	TNFSF15	PTGDS
MIR4300HG	TRIM9	MACF1	GGT5	IRAK2	PCDH95
BCL11B	ROCK21	PRODH1	VANGL1	FAM49B	AC012494.1
RORA	AC019211.1	CHRDL1	CXCL1	CYP19A1	PPP1R14A1
KCNIP1	NGEF	LHX2		UBE2E2	STRN
UPP1	CHGA	NTM	SPARC2	IL6ST
SPOCK2	TSPAN7	PPAP2B	SERTAD1	CD300C	PLD1
VWC2L	ADAMTS17	CPE1	FHL5	SOCS6	RNASE1
ENTPD3	GRM8	CYP4V2	TIMP3	CHST11	RTN43
MEG3	RYR3	GLUD1	IGFBP4	SLC1A32	SNX22
NRIP3	EPHB6	CAMK2G	RERGL	MOB1A	TRIM59
FRMPD4	NIN	JUNB	ITIH2	CH25H	PDE4B
ELAVL2	LY86-AS1	AQP4-AS1	TGFBR2	ATM	SRRM1
RAB3IP	AGBL4	HEPH	RP11-345J18.2	ATRX2	TUBB4A
GRIK11	RGS4	RNA28S5	STOM	ENPP1	LINC00320
ZNF536	BRINP3	HSPA1B	AVPR1A	FCGR1B	PTK2
RAB3B	DIRAS2	BCAN	ELOVL7	ZSWIM6	ENPP21
GABBR2	AHI1	SLC6A11	DENND2C	ST8SIA4	PPP1R16B
NPAS1	GAP431	RP11-436D23.1	PEAR1	IKZF1	SLCO1A2
PCDH10	SATB2	NTM3	C2CD2	PKN2	ARHGAP211
FRMD4A	CHRM3	EZR	TCN2	B2M	SHC4
SPHKAP	LINC00657	GPC5-AS1	LGALS1	RP11-281P23.1	TULP4
VSTM2A	TRHDE	F3	SLCO2B1	LHFPL2	SUN2
PCP4	NWD2		CD44	QKI	CNTN21
CSMD3	GRIA2	RP11-384F7.2	DSP	ASH1L	IPO13
SEZ6	PWAR61	SORBS1	GIMAP7	RP11-804H8.6	KLHL32
FGF13	FAM153C	SOX21	AJUBA	C5AR1	DST4
NETO2	PTPRK	HPR	TIE1	PICALM	CRYAB2
PLCH1	NPTN	PPP1R1B	PGF	XAF1	ZDHHC9
SV2A	CSMD2	APC	SLC6A13	ARHGDIB	GPR37
ZNF385D1	SORCS2	HES1	EMP2	CLEC7A	FRYL
RAB3C	MCTP1	ASPH	TFPI2	PPIG	MAP4K41
TOX2	TMEM132D	RFX4	SLCO4A1	CD276	PAPSS1
ATP1B11	BDP1	ITPR2	NR4A1	CD84	MAP6D1
SEZ6L2	NECAB11	INTU	NOTCH4	PCM1	BAZ2B6
NXPH2	AL117329.1	PRDX6	THBS1	SRRM2	DYNC1I2
KCNC1	BASP1	CABLES1	HYAL2	RP11-552D4.1	KIF6
PEG31	CUX1	CSGALNACT1	PK	FCGR3A	ELMO1
PLS3	BEX1	MICALL2	NET1	DOCK10	APLP15
GNAS	KHDRBS3	TOB1	PCOLCE	DOCK43	LINC00486
RP11-69I8.3	KCNH7	BRINP2	ROBO4	DLGAP1-AS2	RP5-907C10.3
FAT1	OLFM3	GRAMD3	CLEC14A	RP11-196G18.3	PDE1C
GRIA1	HPSE2	DST3	ST6GALNAC1	TCF12	AATK
ANKRD55	PCLO	RP5-968J1.1	RASL12	CHD2	C8ORF46
ST6GALNAC5	SCN2A1	MOXD1	CLIC5	KCNMB1	TMEM235
TAOK3	FSTL4	NBPF1	MT1E	CXORF21	PPP2R2B
ATCAY1	ADGRL2	SLC25A181	C7	RBM25	SPP1
LINC01322	RGS7	SPARCL1	SLC13A4	CHD9	ZFYVE161
GABRG3	CUX2	CKB1	SOX7	RP11-342F17.1	CTC-529P8.1
KLHL5	CAMK2A	NDRG21	BST2	RUNX1	FAM107B
GABRA1	TSPYL1	PTPRF	ZFP36	DIP2B	ERBB2IP
SOBP	FAM189A1	SPON1	MATN3	GOLGA42	KIAA09304
TRPC3	TUBB2A	CACNB2	COL14A1	ZBTB1	CNP1
KAZN	NR4A2	LSAMP1	RP11-389C8.2	SELPLG	TMEM64
LRP8	ANKRD321	ETNPPL1	ID11	DLEU2	CCP110
ASTN2	ENO2	RORB	VGLL3	MT-RNR25	HIP1
AAK1	VAV3	LRIG1	GJC1	RP4-781K5.5	PPP1R14A
SNHG145	PRNP	GABRB1	RCSD1	TNFRSF13C	PIP4K2A1
AC010127.3	RARB	AHCYL1	HEG1	GRID2	REEP3
STXBP6	NCALD	KCNN3	KANK3	KIAA15987	CDH1
GABRB21	PEX5L	FAT1	FRMD6	SMAD3	BCAS11
RTN11	PRR16	SOX2	C1orf64	RP11-489O18.1	FAM222A
DSCAM	RP11-586K2.1	DBI	GATA2	PRRC2C	HN1L
NEAT1	UNC80	CTD-2266L18.1	NID1	RAP2B	GSN
TOX3	PLEKHA11	RGR	PDE4C	EVL	GLTP
NTNG1	CAMK2N1	ZBTB20	APOL3	PLIN2	TGFA
MDGA2	DLG2	ITGA71	SLC2A3	RP11-350G8.5	GAB1
COL19A1	CKB	CRYAB	RND3	SPIDR	KTN11
CKMT1B2	NLGN1	SMOX	IL1R1	CD300E	GPM6B5
NRXN31	GAPDH	TUBB2B	VAT1	MAP4K4	PRKCQ-AS1
KIAA1211	TENM4	NEBL	CAV1	EMR2	APOD
RP11-436D23.1	SNHG14	FAM107A	PRELP	RASAL2	PHLDB11
CNTN4	LINC005991	NTM4	SMIM3	MYC	BACE1
TMTC1	CHRM3-AS2	PDLIM3	AC011526.1	PTGER4	PTPDC1
RP11-444D3.1	KCNB2	DIO2	RP11-649A16.1	NEAT1	GPRC5B
TCF41	HS6ST2	CTNND2	CAV2	SERPINF1	FMNL22
SERINC1	TUBA1A	PTPRZ1	SOX18	RP5-1031D4.2	BCHE
DPP6	GRIP1	DTNA1	YES1	DENND1C	PSEN1
RYR3	TMEFF2	F11-AS1	CA4	AC002044.1	NDRG1
GULP1	GNG2	ALDOC	ITGA11	LPCAT2	NASP1
TENM1	UNC801	DST	RAMP2	ZNF700	RNF13
CADPS	PTPRR	MYO10	ACVRL1	ZNRF2	KCNJ2
RBFOX1	STMN1	SORBS11	TPM1	LYN	ZFYVE16
GRIK21	ATP1A1	SLC2A4	MT-RNR27	RP11-96K19.4	SLCO1A21
PID1	TLL1	RORA	ZNF799	FUT4	ABCG1
PTPRE	SLC35F1	SON	CTGF	EGR2	LINC00639
PLXNA4	SOX5	PTPRZ11	SYNPO2	BRAP	ZEB2
TENM4	LL22NC03-2H8.5	AIFM3	AHNAK1	MS4A4A	PHLDB1
KLF3-AS1	TRIM91	DCLK2	CDYL2	CLECL1	FAM178A
SLC4A10	GLIS3	CRB1	HMCN1	NABP1	PPAP2C
REV3L1	APP	EMX2OS	LIMS2	METAP1	PIEZO2
SORCS1	HTR2A	ZHX3	GABRE	MRC1	TCF12
NHS	NGFRAP1	ACSS11	TNS1	ABCB4	FRYL1
ADCY2	MSC-AS1	SLC39A11	PERP	JDP2	NT5DC1
SRRM34	EPHA3	NBPF9	SORBS2	NCKAP1L	LHFPL3
NRIP31	KCNIP1	RHOB	CDC45	SRGN	SIK3
ADAMTS9-AS2	ATP8B1	THSD1	TMEM1231	PARVG	RDX
TCF4	SCN2A	ATP13A4	CTD-2033D15.2	RP11-707A18.1	CCP1106
AFAP1	PIK3R11	TRPS1	TWIST1	HCLS1	CNTNAP4
FGF14	SERPINE2	PON21	LEPR	DUSP6	SORT1
CPLX1	PRKG1	ACACB	SPARCL111	RCBTB2	MTUS11
BACH1	HSP90AA1	CHR22-38_28785274-29006793.1	FOSB	RNASE6	ATP10B
SCN1A	FGFR1	FMN2	ZNF366	ARRDC5	MAP4K4
SV2A1	SLIT1	ATP1B21	LMO21	LPAR5	CSRP1
AC074363.1	SEMA6D	RP11-390P2.4	STX10	RP11-141B14.1	MYRF1
CHST11	PIK3R1	ECHDC2	FRZB	LAT2	AC007163.3
LUZP2	EPHB61	DAAM2	YBX31	LINC00936	RTKN
FAM19A2		SYCP3	FBLN5	SCIMP	DLG14
EPHA6	CACNG3	SDS	SOCS3	RP5-998N21.4	2022-09-07
EPHB6	LAMA2	PRKG1	SIK11	CCL2	SOX8
EPHB62	HSP90AB1	GABBR1	SHE	GCNT7	HIPK2
SEMA6D	ALDOA	PMP2	FENDRR	IL6R	ARAP2
WBSCR17	TRPM3	TNS3	PLAT	MED12L	SECISBP2L
MTUS2	SYNPR	CYP4F11	METTL21B	RP11-452F19.3	ENPP4
DGKD	LINC00632	SOX5	RBPMS	RIN2	RAB33A
RASGRF2	PLEKHA51	PON2	LSR	NRROS	FMNL2
REV3L	SPARCL1	CKB2	DAB2IP	PPARG	ERBB31
COL16A1	PLAGL1	MYBPC1	ANGPT2	ALOX5AP	RP3-399L15.3
LINC01314	SEPW1	NRXN1	EPSTI1	G0S2	LRP2
CALN1	CHRM2	ZMAT1	SLC52A3	IPCEF1	SLCO3A1
ACSL6	SYTL2	SLC38A1	KLF11	AC007327.5	ZNF708
RTN31	FAM153B1	WFS1	IL32	SOAT1	POGK
SGCD	PCDH7	SGCD	IFI44L	CHCHD7	S1PR5
RPS6KA2	MAST4	ARHGEF4	TNFAIP1	GBP2	SPOCK3
TENM2	RTN3	RRS1-AS1	FOSL2	ZEB2-AS1	HNRNPA2B1
CORO61	SYNPO2	GDPD2	FOXF2	DOCK2	FNBP13
APP	TTC3	FAM107A1	ITGA6	ETS2	PKP4
CHSY3	CKMT1B1	TPCN1	CYR61	UCP2	ANO4
TTN	EYA4	CADM1	ISYNA1	C15ORF39	AATK1
TSHZ2	PDE1C	RHOBTB3	FLI1	IL1RN	KIF13B
SOX2-OT	ZNF804B	SPARC	PSMB9	C16ORF54	FAM124A
MEF2C	LUZP2	RP11-510I21.1	C10ORF10	AC009542.2	UNC5C
SRRM41	NECAB1	PIPOX	IFI61	CTD-2006C1.2	C9ORF85
CHRM3	DLGAP21	SASH1	PLEKHG2	RHBDF2	LMCD1-AS1
CADM2	RBFOX1	ADD31	CRIM1	AC002059.10	MTUS1
MYRIP	SCN1B	AK4	COL1A1	CYBB	KNOP1
KLF12	CREG2	PRKCA	WWTR1	HCCS	RP11-26M5.3
TIMP21	SORCS1	ZFP36L1	GALNT15	ITGAM	SH3D19
OXR1	CCSER1	TSC22D4	RP11-290C10.1	EIF4EP1	GOLGA4
NLGN1	ANKRD20A5P	ENO1	ALPL	RNA5SP151	FUT8
SYT1	RIT2	ACBD7	MYL12A	ZNF3	PCDH9
TOX	GRIA31	BAZ2B	SLC6A20	LINC00676	TMEM63A
WLS	GRIN2A	METTL7A	OLFML2A	ACTR2	GLUL3
CELF43	CDK14	FUT91	MT1X	LGMN	LANCL1
CIT	NKAIN2	TMED8	RP11-296P7.4	AKNA	ALCAM
ZEB2	BCL11B	KLKB1	CETP	MPP1	ANKRD36C
LINGO2	CDH12	PTGDS	C10orf10	GNL2	LINC00463
NYAP2	MAN1A2	ABLIM1	RBM20	ARPC2	PLLP
PCLO	SYT11	IQCA11	BCL6B	PBDC1	SH3GL3
ABAT	CLSTN1	NEK6	ETS2	LUCAT1	ERBB2IP1
TSPAN7	GHR	LIX1	TAGLN	LINC01545	ITGA2
ASIC2	CKMT1B	NRG3	GPR124	CXCR4	FNBP12
ADCY8	MEG31	FUT9	EVA1C	ACSL1	MYO61
LRRTM4	MGAT4C	CAMK2G1	FAM124B	SPP1	OLIG1
CACNG8	BRINP1	ITM2C	EHD2	RAB32	SRCIN1
PHF20L1	SLC2A13	PPP2R2B	C1ORF64	CXCL16	SCD5
NAP1L3	DYNLL1	COL5A31	S1PR1	LYST	ZEB21
KCNQ5	SLC44A5	PHGDH	SLC5A6	KCTD12	CBR1
RP11-384F7.2	KIAA1456	LGR4	ABHD14B	AKR1A1	RNF144A
UNC5D	PDE1A	ARHGAP5	PTGDR2	HMGB1P21	TMEFF2
PAM	MPHOSPH8	MSI21	HERPUD1	AC091492.2	GLUL2
TMEFF2	DGCR51	MTM1	CLEC1A	LYZ	AKAP9
GRIA4	ERICH1-AS1	LINC00299	SLC16A4	NCOA4	ZNF536
ANKRD261	FMN1	NEAT1	TES	AGPAT9	NEAT17
NKAIN3	EIF4A2	ITSN1	ETS1	RP11-473O4.1	EDIL31
SLC44A5	KCNH5	ADD32	CD59	NCF2	MATN2
SERPINI1	PLEKHA5	RPL31P54	GPR133	ZNF490	MTURN
TRHDE	BDP11	PPP1R3C	RP11-693N9.2	FGL2	JAM3
DAAM11	LINC01122	ACADVL	GBP4	DDX39A	NDRG22
RBFOX21	STMN2	NAV2	CGNL1	CYTIP	ATP8A1
NTN4	NELL2	NKAIN4	FMOD	UBE2V1P6	PRRG1
ANO4	ENC11	FGF2	TDGF1	PLAU	SOX2-OT1
GNG4	NSF	PTN	MAST2	UTP14A	PIK3C2B
SRGAP1	ZNF385B	FNBP1	FAM26E	KLHL6-AS1	KLHL4
GRIA3	ACTG1	ABLIM11	LGALS3	FCGRT	DLG1
DNM1	SV2B	AP003025.2	VIM	CMTM6	FIS1
INPP5F1	CDH8	SLC16A9	FLNA	CXORF40B	TMEM98
WWP1	SYP	METTL7A1	TFRC	FCGR1A	SLC22A15
KCNQ1OT1	ATP2B11	ACO2	LZTS2	AC084082.3	KIDINS2201
MACROD2	ANO3	DCHS2	TINAGL1	LRMP	PPP2R3A
MAP24	RTN4	PARD3	ID31	NAA15	2022-03-01
NCAM11	SPON1	CEP350	ZNF408	ADAP2	PRUNE21
CHL1	RP1-34H18.1	LGI41	SLFN5	RAB39A	RP11-1055B8.3
CACNA1D	DAB1	ACOX2	VCL	CD69	GOLGA7
COL11A1	FRMPD4	LINC01354	XAF1	SNX9	FBXL7
ATRNL1	MAGI3	SPAG92	RPS28	HLA-DMB	CALD1
KMT2A	CHD5	PPFIA1	TRIP10	DR1	ZNF24
FRRS1L1	SRRM31	FAM118B	RP11-405M12.3	ITGB2	RP11-298D21.1
MCC	CNTN3	DDAH1	ISG15	CTD-2371O3.3	PDE1C1
LSAMP	THSD7A	DPP10	ZIC1	PILRA	HBS1L
RIMBP2	NDUFA4	SAT1	SLC30A1	RP11-483P21.2	RBP7
IL1RAPL1	PCDH9	SCG3	KDELC2	RP11-174G17.3	GRM3
LINC009662	RYR21	MGAT4C	RHOC	RPA2	ANKRD122
ATP8A2	FLRT2	DNAH7	2022-03-02	IL16	TALDO1
PCSK2	PSAP	FAM184A	RBM43	ZNF143	LGI3
NR3C2	MTCH1	RHOBTB31	PRX	RP11-160H22.3	DLC1
SNED1	DSCAM	ITGA7	UACA	TSPYL5	AMER21
PCDH11Y	COL11A1	GNA14	FAM46C	SCIN	TSEN15
CAMTA1	EPHA5	RYR32	SLC7A1	EIF3L	RP11-862L9.2
GRIA41	PCSK2	FAM227A	EDN1	SLC12A6	TUBA1A1
PLPPR1	LINC00599	GRIN2C	CEMIP	XIRP1	TMEM125
HS6ST3	MPHOSPH81	ACSL62	SLC4A2	B3GNTL1	NKTR
NRG3	AC007563.5	PIK3C2A	PROM1	NFKBID	IGSF8
CNTNAP5	GABRA1	WWOX	LAPTM4A	STK38L	AGAP1
CEMIP	RAB3B	H3F3B	FBXO25	LCP2	ZDHHC20
PIP5K1B	TESC	LINC00839	SGPP2	SNX29	ANAPC51
EVL2	SCN3A	FREM2	KLF6	ADORA3	HSD17B4
RP11-297M9.2	MAP21	OPHN1	HEXIM1	TPD52L2	APBB2
LINC00693	TSC22D1	CAT	MYO5C	AC007556.3	OSBPL1A
SGK1	YWHAB	RNF43	C10orf54	GRN	RP11-397C12.1
PDGFD	HSPA8	ERBB4	LIN9	ABCC4	RP11-946L20.2
APLP2	STX1A	RP11-106M7.1	PGR	MICAL1	DIP2B
TNIK	SLC24A2	GPRC5B	NES	MALT1	GATAD11
CACNA2D1	GRIK3	LRTOMT	SPARC	IL4R	SFRP4
UBASH3B	TRPC5	PBXIP1	RSU1	CPVL	HAGLR
RYR1	SYT7	ADD3	PXN	CD37	TRIM21
CACNA2D3	AHI11	TTYH11	MT1F	MYO1F	IKZF5
MYT1L2	NDST3	ZNF209P	MRPL1	GMEB1	AOX3P
RASSF8	UBB	GRAMD1C	MX1	CCR1	DICER1
MAN1A1	RHOBTB2	LIFR	RAI2	HIVEP3	GALNT5
SATB1-AS1	ELAVL4	ARHGAP51	RP11-714L20.1	GNB4	TMTC4
INPP5F	PART1	CDHR3	MGP	MYBPC3	TJP1
NRXN2	MYRIP	NTSR2	RBPMS2	CTSC	KCNQ1OT16
SEZ6L	GRIA21	MAML2	TMSB4X4	RPL18P10	CDR2L
RGS6	MAST3	NBPF11	PLA1A	ARID3B	SEC14L5
TIAM1	GNAS	DECR1	LMCD1	MILR1	FNBP1
LRRFIP11	RP11-32K4.1	ZFAND5	ANXA5	RNPEP	LAMP21
NRXN11	AK5	LRRC8A	GPX8	MAFB	YWHAQ
CACNA1B	TTC31	NWD1	SULT1B1	SLC26A2	OLIG2
MCTP1	CAMKK1	QKI	MT1M	PRRG4	PTBP2
UNC13C	PGK1	APC1	SIK2	CDC42-IT1	DNAJB2
PPARGC1A	ILDR2	COL28A1	S1PR3	RP11-448G15.3	LINC01299
PITPNC1	SLC35F3	CKB	IFI44	RP11-96D1.10	ANKIB1
MAGI1	SPOCK1	MEIS2	ASAP1-IT2	EVI2B	PTK21
MYT1L3	PLEKHA1	BAZ2B5	SLC19A3	TNFRSF11A	ZNF146
ATP1B1	SNHG141	PYGB	PARP9	PLCB2	CLK1
OLFM3	MKL2	FAM167A	TSKU	CREB3	SIRT2
PRR16	CACNA2D3	MAPK10	CD320	MAN1A1	RP1-223B1.1
NFIB	PPP3CA	RNA28S51	CRIP2	FAM135A	DSCAML1
BCL11A	PPIA	RP11-806K15.1	PROCR	C5ORF58	PTPRD2
LINC005993	LRRC7	EFHC2	TPM2	RRM2B	ENOPH1
KIAA11071	VWC2L	ADCY2	YBX3	LIMS1	2022-09-08
CDH4	DACH1	GAPDH	SLC39A8	RP11-442G21.2	AHR
ARNT2	GPC6	SLC15A2	BHLHE40	TGFBR1	RAB40B
HPCAL1	DMTN	HRSP12	ZBTB38	RP11-213H15.1	DST
RPH3A	RAB6B	TNIK1	PCAT19	RANBP2	QDPR1
UNC802	CHSY3	HGF	SAT14	RP11-515C16.1	MOB3B
KCND3	MAPK10	GRM3	DIO3OS	TAL1	DUSP10
PEX5L	FAM155A	LPIN1	TPT1	LINC00441	DNM3
MAP3K5	CPNE5	RAB34	SLC16A13	WDFY4	SORT11
NETO1	2022-09-11	PCDH9	TNFSF10	C1ORF186	KIF13A
CACNG82	HOMER1	MT-RNR24	TUBG1	EIF4E	KCNK10
CLVS1	CA10	TULP3	NXN	SNORA67	PTPRK
GOLIM4	PHYHIP	GPT2	PTH1R	MTHFD2	COL16A1
LARGE	SCN3B	GLUL1	UBE2L6	AMZ2P1	STK39
PWAR63	EPHA4	TLCD1	GPR85	MESDC1	DMRT2
KCNC21	KCNC2	DOCK4	TUBB4B	LSM3P2	NEAT1
MTSS1	DNAH6	ZBTB201	IFI6	RP11-415J8.3	MAP4K5
ZNF804B	DPY19L1	RLBP1	SCARB1	MGAT1	BOK
TMSB4X	PPFIBP1	MAST4	RP11-506B6.6	CTSS	CDH20
SYP2	CAMKK2	MKLN1	OCLN	PRKAB1	RBPJ
ATP1A3	DLGAP1-AS4	EPHX1	NAMPT	SH3TC1	RP13-93L13.2
SAT1	CCNI	GPR143	ACER2	MBD4	PTMA5
CDH8	RP11-30J20.1	AC074363.1	GNAI2	SMAP2	GPSM2
CADPS2	NUAK1	SAT11	IRF1	RHOG	AK5
HSP90AB1	SORCS3	F8	ITPR3	IRF8	NTM5
ENOX1	DMD	KIAA1161	RNASE11	SNORD56B	GCA
PALLD	EVL	RPS6KA2	RBCK1	TM6SF1	BMP8B
KCNH7	KIAA1211L	ZMAT11	NEDD9	VMO1	GPM6B
PDZRN4	CLMN	CAPN2	TBC1D4	CD163	MVB12B
CHD52	COL24A1	TMPRSS3	CSRP2	RP11-574K11.27	TPPP
TSPYL21	ARNTL2	INTU1	CP1	SGK1	SGK1
HMP19	NRXN1	RP11-437J2.3	SULT1C2	UHRF1BP1	ALCAM1
HDAC9	NEGR1	SORCS2	SLC38A11	CDCP1	SEMA6A
DCC	TMEM178B	FNBP11	NEAT112	RP11-762I7.4	PVRL1
HCN1	PDE3A	RP11-426D19.1	CXCL2	FCGBP	RDX1
AHI1	TARBP1	PHF21B	MT1L	S100A11	SRP72P2
RUNX1T1	DCLK1	NFIA	FAM107A2	ZNF217	DFNB31
SPTAN1	UNC13C	FABP5P4	TIMP1	BCAR3	ARAP21
LINC005994	NAPB	VAV3	COL4A2	SLC7A7	RP11-481J8.3
RARB	NELL1	LINC00461	MYL61	GTPBP4	LARP6
GABRD	ITGB8	TTLL4	S100A6	EIF3M	CCDC88A
PDE4B	NRCAM	SLC1A4	LINC00924	RP3-340N1.2	GPRC5B2
GRIA34	KCTD1	PDE7B	TSC22D3	NUP54	TCP11L2
SCN2A3	PARM1	RP11-1070A24.1	TNS2	HLA-DQA1	PRR18
CNTN3	FZD3	NADK2	IFNGR1	ARID5A	DNAJC6
ADRBK2	BAIAP2	FHIT	TCF7L1	RAPGEF2	GNAI1
EDIL3	YWHAZ	SIRPA	ADH1B	ALPK3	FANCB
GNAL	NREP	NCKAP5	MYL12B	RP11-360F5.3	BAZ2B
LPCAT4	GRIN3A	SERPINE2	RP11-553L6.2	RP6-159A1.4	FAM134B
AHI13	LAMA4	PCDHGA3	DLL4	IL10RB-AS1	RP11-35N6.1
ZNF292	PAK1	FYN	ARPC1B	FGD4	COBL
CCSER1	SULT4A1	LMO3	DOCK9-AS1	GNLY	SNX6
B4GALT6	MYO16	PHKA1	MT1A	C1ORF162	C9ORF3
GRM8	TUBA4A	DGKG	CNTLN	RNU6-786P	RNF130
CELF42	TENM3	SLITRK2	NR4A11	PTPRE	ALAD
USP11	HECW1	ZFYVE21	WNT11	CNOT6	CAPN3
NRXN1	TPI1	LRP1B	MMRN2	FCGR2A	MYO6
GRM5	STXBP1	AC074391.1	UBC2	GRB2	ZNF607
MPPED1	GSG1L	ABCD2	MT-RNR1	HS6ST1	NIPAL3
TRANK1	THRB	PSD3	SOX17	LINC01374	ZBTB20
SCAMP5	ANKS1B	ANKDD1A	PALMD1	AC127904.2	PAPL
TTC28	KCNH8	ENHO	PXDC1	GLUD1P3	ATG4C
ADAMTSL3	RASGEF1C	MAP3K5	C11ORF96	LINC00649	PLXDC2
CNTN6	SATB1	SLC30A10	SERPINB6	RP11-439A17.10	LIMCH1
KIAA1107	CDH20	ITGB4	LINC00571	ACTB	GPR62
GRIN12	NDRG4	CEP85L	FOXP1	RP11-701P16.2	FHIT
ADGRB3	ZNF804A	MRVI1-AS1	PTMA8	RNVU1-15	SEMA6A-AS1
TMEM66	CAMKV	RP11-436K8.1	ACTN4	TLR7	RP1-301L19.1
PRKG1	RIMS3	PRKD1	SOS1	STXBP2	NUDT16
PTPRN2	KLC1	RP11-582J16.4	CTNNB1	GGTA1P	TMCC2
ARL6IP1	ALOX12P2	LINC01314	MSX1	RP11-21M7.2	ANK3
SLC35F4	RPL31	MYO6	DDX47	SLC15A4	GSKIP
NBEA	MAGI2	GLI1	LY6E	HS3ST1	NFASC
PRKD1	PRKAR1B	RNF182	LNX2	LYVE1	ARHGAP21
EXT1	BCL11A	RP11-319G9.1	HERC2P9	MOB3A	CLEC12B
LRRFIP1	NPTX1	EPHB1	GGT1	RNVU1-19	CD9
KIAA1324	RASGRP1	GPM6B	HES12	CDC42SE1	NCAM2
ANKRD36	SRRM3	UNG	LAMC1	WDR91	FAM126A
FAM65B	SHISA9	NAT8L	CDA	SGPP1	FAM84B
GABRG2	TAGLN3	HOPX	PAPSS2	SPHK1	NKAIN2
CLSTN2	CAMK2D	FUT10	SLC16A2	ARHGAP26-IT1	LINC01411
DMD	CDH13	PHLPP1	MLIP	P2RY13	TMC7
NEGR11	GOLGA8A	RPL7L1P8	RGCC	LUZP1	PDE1A
TMEM132B	PDE7B	LFNG	OGN	CTB-114C7.4	ZNF281
PTPRO	ARHGAP26	RP11-563J2.2	ACVR1	RP11-8P11.4	RP11-81H3.2
PRKCB	SKP1	ACSS3	PON22	CTTNBP2NL	HSP90AA1
FMN1	MDH1	SOX6	ANKS1A	CSNK2A2	RMND5A
LANCL1	FOXP1	RP11-85O21.5	RBMS2	PLAUR	ABHD17B
ADAMTS19	ENPP7P4	ZSWIM6	RPS23	KDM7A	NPAS3
GRIN2B	KCNMA1	RP11-630A13.4	RP11-302L19.3	ELF1	LACC1
TSPYL2	NRN1	AC090625.1	ACSL5	PYCARD	THBS2
PNMA2	XKR4	SSPO	MIR143HG	HCK	DLG2
HMBOX1	CBLN2	ACP6	RPL131	CTD-2410N18.4	C1GALT1
CCNI	SRRM4	SLC35F1	EGFLAM	RP11-589N15.2	FEZ1
AK5	SYN3	TTC30A	HERC2P2	LYPLA1	RERE
MAML3	OIP5-AS1	SLC44A3	BMP4	SYAP1	LRRC63
SYN2	SCG5	SRGAP3	AFAP1L1	RP11-439L18.1	CDC42BPA
TMEM108	CCDC136	RP11-768G7.1	RPS193	EDEM1	DHCR24
DAPK1	ATP6V1B2	RHPN2	B3GNT2	MCM9	HSD11B1
MAN1A21	TSHZ3	PHACTR3	TRGC2	TMEM71	APP
CAMTA11	MEIS2	HTRA1	SLC3A2	TSR1	RP11-352M15.2
BICD1	CSGALNACT1	WWC1	APH1A	RUNX2	TBC1D5
GALNT13	CFL1	WDR60	GATA2-AS1	RP11-142E9.1	ANKRD65
NEBL	GRIK4	TOX	PARP14	ETF1	CFL2
LIMCH1	REEP5	HEPACAM	C8ORF4	DCTD	UBE2E2
CACNA1A	CDH10	NFIB	MXRA5	GNA13	RP11-259K15.2
PRNP	HS3ST5	NBPF19	CTGF1	RP11-638I2.10	CA10
OPCML	RALGPS2	SLC7A11-AS1	TMEM2	PARN	FAF1
GRIA2	ARAP2	AGBL2	CXORF36	AC006978.6	RP11-468H14.2
ATCAY	MAP2	CGRRF1	CHST12	CHST14	LRRC8D
RBFOX2	ITPR1	VAC14-AS1	PTTG1IP	AD000864.6	HECW2
STARD13	PCSK1	C14ORF159	GSK3A	C19ORF38	RP11-50D16.4
PCDH17	PREPL	RP11-598O12.1	RRAS	CELF2-AS1	AUTS2
DOK5	CTNND1	CASC10	MTUS12	FALEC	KIF2A
CTNNA2	HINT1	PCDHGA7	RPL13AP20	SYTL3	NEK7
DLGAP11	ALCAM	MAPK4	HSPA12B	DOK2	WDPCP
ANKRD12	UNC5C	FARP1	SPOCK21	MNDA	KIAA1598
LRRC7	RFTN1	FAM213A	ESM1	E2F3	PRRC2C
PPIP5K2	SERPINI1	APLNR	LRRC17	CD4	ASUN
TUBB2A	ADAMTS19	RP11-776H12.1	RPLP1	ERMAP	PDE6B
FOXG1	PLD5	FAM171B	SNAI2	DNAH1	KIF1B
GABRB1	PWAR6	LINC00899	TENC1	SRGAP2-AS1	STEAP1B
KCNJ3	MEF2A	WBP2NL	CEBPD	SLC2A9	RBM25
ITM2C	CLU	CNTFR	GPR4	RP11-41O4.1	TYMSOS
TRPC5	PCDH11X	RASSF4	AIF1L	TPM3P9	DDX17
2022-03-04	SETBP1	CA12	RP11-568K15.1	RNF122	LHPP
PDE1C	2022-03-01	ARL6IP6	KLF4	HNRNPRP1	RP11-143A12.3
FXYD6	TCEAL2	RP11-320H14.1	RPS29	LINC00987	ANKRD12
CLSTN3	GABRB2	C1ORF110	SUSD2	AKAP13	GALNT6
RNF180	EFNA5	ZNF816	EMP1	RNU4-2	ZNF585B
ZNF608	ANKRD32	RP11-420A23.1	BTG21	USP53	KLRC2
PARM1	AQP4-AS1	DOCK7	LMNA	WBSCR22	SRPK2
RIMS22	CAP2	RP11-504P24.8	GADD45B1	RP6-99M1.3	AGA
OIP5-AS1	TCEB2	LRRC3B	TMEM256P2	RP11-158K1.3	PLA2G16
CDC5L	KCNQ3	YAP1	ZFP361	MTHFD1L	DPYSL2
PPM1E	GRIA3	C17ORF70	PMEPA1	RP11-154D6.1	SWT1
GRIN11	SIPA1L1	ACSL6	H3F3B2	CARS2	KMT2E
SRRM42	GDA	ARHGAP32	FOXQ1	RP11-575A19.2	FAM229B
CDK14	SYN2	TTPA	SP1001	OS9	KCNMB4
RP11-766N7.3	GNAO1	RP11-360N9.3	CAPN12	CLEC4A	NAALADL2
ATP2B21	FRMD4A	CTA-243E7.1	NOS3	SCAMP2	AMD1
GRIN2B2	ADCY2	PLIN1	SWAP70	RP11-53B2.2	RP5-1039K5.19
KIF1A	PRKAG2	DNAAF5	SCN4A	FAM91A1	CACNA2D1
CAMK2D	RP11-739G5.1	PGM1	ZIC3	SERPINA1	RP11-411K7.1
NTRK2	KCNH3	PLIN4	MYH9	CYB561A3	SCHIP1
SPTBN42	ATP2A2	MT1G	FAM21A	ZNF415P1	PPP1R9A
SLC12A5	BEX2	TCF7L1-IT1	P2RY14	RP11-96D1.5	PCA3
PCDH7	MMP16	GAREML	RPS3	RP11-24F11.2	TSPAN5
GPR155	SPTBN4	MYH15	ZBTB10	VHL	SERINC5
KCNQ3	WBP2	ARHGEF26	RP11-752L20.3	FPR3	NLK
NPTXR	TMEM59L	ALG1L9P	RHOA	CLPB	NXPE3
ANKRD30BL	SUSD4	ERBB2	FHL2	CD274	PHIP
ZBTB16	VPS13A	USP40	KDR	CLINT1	ANKRD18A
TERF2IP	PVRL3	AC016716.2	RPL11	IRF5	FAM221A
IGSF11	SCN1A	ZNF521	CCDC141	LINC00264	DTNB
OSBPL6	NAT8L	SLC7A11	FKBP1A	CYTH4	BRCA1
KIF21A	INPP4B	ZFP2	UBE2S	BCAS2	XYLT1
SRRM4	RANBP17	OLFM2	AC007743.1	DAPP1	BOD1L1
RIMS2	MAP2K1	RGS9	RPL36	ZNF805	CFAP20
DGKG	LARP1B	HHIPL1	AKAP12	TMEM106A	CMTM5
LRRN3	CDH22	LGI1	SH2D3C	P4HA1	KIRREL3
ABI1	MAP1A	HHATL	CYB5R3	SLC50A1	FAM122B
LINC01122	UBC	TMEM220	OPA3	RP11-1082L8.3	SMOC1
KIAA1456	PCDH17	EMX2	HBB	TNFSF14	PPP1R8
MYT1L	CACNA1B	ADD3-AS1	ADAR	MLXIPL	IP6K3
CACNA1E	MYT1L	PPIAP19	HLA-F	GM2A	DYNC1LI2
NCALD	FOCAD	NHS	EFNA1	PTGES3P1	SLC12A2
TLN2	PLCXD3	SDC2	CCDC68	TAB3	PWWP2A
ATRX	MGLL	RND1	RPS27A	GGA3	KIAA1244
AFF2	CSMD3	KAL1	RP11-545A16.4	CTSL	HIST1H2AC
PDE8B	ROCK2	PLCG1	ST8SIA6	ESCO1	COL9A3
RP5-921G16.1	CDH9	LRRC75A	CFLAR	RP11-1008C21.2	C10ORF107
GPC6	FAT3	PPARGC1A	EIF3I	TLR4	FGF1
PCLO4	ATP6V1E1	PHYHD1	PODN	PDK4	SNX30
DGKB	KCNMB4	TMEM229A	FOS2	CNOT1	RP11-267C16.1
SUSD4	DSCAML1	ACKR3	SLC25A39	LINC00996	GRHPR
CDHR3	SRSF11	DOLK	RP11-744N12.3	SLC25A25-AS1	CPOX
DLGAP2	EPB41L2	PCDHGA10	PDK4	POU2F2	SLC35A5
NELL1	GABRB1	CTC-498M16.2	LINC00920	NEDD9	WNK1
FHOD3	HIVEP2	DAG1	SMIM10	EEPD1	YEATS2-AS1
GABRB2	KCTD8	TMEM47	RPL28	RP11-946L16.1	NIPAL4
AUTS2	MCHR2	GPR56	IFIH1	SLC43A2	CUTC
CCDC136	GULP1	PLCD1	ARHGEF15	RP11-142M10.2	LINC01549
MEF2C5	RAPGEF5	TMEM150C	INTS12	IGBP1-AS1	ADIPOR2
PLCB4	ITPK1	EHHADH	KLF9	RPS2	LPGAT1
SLC25A12	GRM5	MGC16275	EPB41L4A	CD300LB	ZSWIM5P2
NIPAL3	RASGRF2	LINC00391	FZD6	TBC1D14	RASAL1
FAM110B	KCNH1	DHTKD1	IFI161	RP11-81A1.7	LGR5
SHANK2	PCDH11Y	CHPT1	ISLR	RNF149	TTYH2
OSBPL3	UNC13A	RP11-437J2.4	CCM2L	SLC35A3	LURAP1L-AS1
PACRG	BICC1	SLC25A33	RPS11	DGKA	CA2
KCTD16	INA	KIAA1407	SKAP1	SNORA51	CPB2-AS1
AC005592.2	GHITM	CTD-2353F22.2	HYAL1	ACY3	OTUD6B
NCAM1	NCAM2	DTX1	MCL11	ACTG1P14	ZCCHC24
PARK2	STXBP6	RALGAPA2	PTEN	RP11-172E10.1	TJP2
MTUS1	MGAT5	MRAS	SLC9A1	SNRPD2P1	ENPP6
MAP25	FRRS1L	SOX21-AS1	ZFP36L14	RP11-126O1.4	C12ORF76
U91319.1	LRRK2	AC025811.3	CCDC88C	AF064858.6	TYMS
PPM1K	GABARAPL1	COLCA1	PLXDC1	TAGAP	VEZF1
TMEM130	LARGE	WNT7B	COX7A1	ZBTB21	RP11-1023L17.1
KIF3A	LMO7	SEMA3D	BTG2	C10ORF11	NUCKS1
MPP6	SEZ6L	C2ORF72	COLEC12	HSPA8P19	NACAD
SLC35F1	CAMK1D	RP11-315D16.4	KCTD12	ARHGAP15	SEMA4D
CORO6	LRRC28	NNT-AS1	GAPDHP29	PRR13	LINC01099
LRFN5	ARF1	NT5E	CD248	DNMBP	PHACTR3
OSBPL8	DGKG	RP11-120J1.1	RPL27A	CD226	AC026271.5
ELAVL3	SYNGR1	PCDHGC3	EHD1	ARPC1B	KIZ
SARAF	SNCA	PCDHGA5	FAM89A	CYP2R1	STMN4
MAP1B	GRM3	MRO	SEC14L1	HENMT1	SNX1
UNC5C	PAK7	ETAA1	PSMC3	AC244021.1	MYOT
SUPT3H	DLGAP1	AC004019.13	NUP210L	AP000640.10	TPPP3
FAM135B	RAB3A	HRH1	BTNL91	RASGEF1B	AZGP1
DKK31	MTUS2	ALDH2	ECM2	SEC24C	PEPD
PDE7B	SARAF	ELOVL2-AS1	TTLL1	PLVAP	PRCD
MAN1A2	NETO1	PTAR1	FLT4	UBE2F-SCLY	AIF1L
NPTXR1	LRRTM3	SLC2A12	CD63	CASP1	TP53INP2
FAR2	TANC2	RP5-858L17.1	CSRNP1	RNF20	FAM192A
FARP1	CACNA1E	DPYSL3	AC116366.6	PGM2	ADCY5
KIFAP3	WASF1	RP11-517I3.1	ITM2B	LPXN	RP11-1018N14.2
PWAR64	RBMS1	KIAA1671	RP11-340L3.1	TRAF6	ZNF559
AP001347.6	SRP14	PLTP	LRRC70	VAMP8	CEP97
ARHGAP20	AFF3	ADRB1	HSPA1A1	RP11-1020A11.2	MIR181A1HG
ZNF385B	DGKI	XRCC6P4	TRIM28	EGR3	CTC-203F4.2
SLC22A17	CELF4	RGN	ECSCR	RP11-573D15.9	CHCHD4
NMNAT2	NDFIP1	WDFY3-AS2	TSPAN14	AF127936.5	B3GNT7
PGM2L1	EXTL2	LINC00271	FMO2	RP11-117D22.2	PPP2R2A
BCL2	CORO6	FAM182A	SUV39H1	RP11-750H9.5	LINC00870
CACNA1C	CELF5	INHBB	ERVMER34-1	UBXN11	CTD-2380F24.1
IQCJ-SCHIP1	MIAT	RP11-52A20.2	ACKR1	RCOR1	ADSS
KHDRBS2	RFX3	RP11-116O18.3	ACTG2	RNF144B	KLHL2
KCNT1	SGCD	CYP2J2	PIK3R3	GPRIN3	WIPF1
NAV2	CAMK2G	ASAP3	ECE1	RP11-16E18.3	KIAA1324L
THY1	IDS	TRIM66	RPL35	SRGAP2B	AC011243.1
MAGI3	RAP1GAP2	SLC25A20	AKAP2	ATP6V0E1	RP11-161M6.2
EEPD1	KCNB1	ZNF516	CPAMD8	CORO1A	ACTL6A
MAST4	C1orf115	EYA2	ACTB2	GTF2E2	AC005220.3
GOT1	HSPH1	ZNF404	ARFGEF2	LINC01480	MIF4GD
ETV6	UBE2E3	RP11-90E5.1	IL15RA	MR1	HAS2
CHD5	FARP1	LETM1	RPGR1	SIGLEC10	CD2BP2
KCNQ1OT12	CACNA1C	PLEKHA7	ARRDC2	ARGFXP2	HMSD
DOK6	DIAPH2	AD000092.3	C12orf57	RP11-343N15.2	MMACHC
CELF4	PNMA2	SLC7A2	SOX13	AREL1	PDGFRA
CPLX2	PTCHD4	IFT43	AGRN	RP11-733O18.1	BEST1
LINC00461	TOLLIP	NQO1	PPFIBP18	WASF2	PLEKHH2
SH3PXD2A	GRIA1	ANKRD35	SLFN12	HK2	TMEM189
SLC8A1	UST	GPR19	ABLIM3	SYNE4	FOLH1B
MIR99AHG	CAMK2B	BBS2	RPL8	ADAM17	ZNF728
RNF150	PRMT8	EEF2K	PPP1R15A	YIPF1	COL9A2
PTPN13	PTPN13	SNTA1	GPER1	RBM47	RP11-546B15.1
CDR2	SLC6A7	SUGCT	RAC1	RNVU1-6	DNAJC22
RNPC3	CPLX2	FADS2	U47924.6	RP11-443B7.3	C11ORF71
ERC2	ARL4C	AASS	LINC00961	ZCCHC8	RP4-668E10.4
LARP1	ACTB	SMO	ATP1A23	CCL20	PEX16
EFR3B	TRPM2	RPL21P32	RPSAP51	ETF1P2	PRR5L
DCLK1	MOAP1	HKDC1	MT-TM	LINC01375	CHD1L
AC007563.5	KIAA0319	RP11-191H23.1	ANP32B	CTD-3252C9.4	RP11-407G23.7
EPHA3	SLC39A11	CD38	P4HA2	RP11-274J7.2	ST3GAL5
SETBP1	ADCY1	PCDHGB8P	PLOD1	TMEM52B	TMEM258
SH3RF3	RNF11	MTSS1L	SDCBP	HPS3	RN7SL419P
PHYHIPL	GDI1	RNU6-697P	ATAD2	FMN1	FAM13C
MLLT3	PRKD1	PON3	RPL38	SNORA40	SAMD4B
KCNJ6	ZFPM2	MUTYH	PML	OSM	BBX
ARHGEF3	RPL23	ALDH4A1	JUNB	ATP6V1B2	RP11-231C18.1
UCHL1	ETS2	HPS4	JUNB2	STX11	LTN1
PLEKHA5	NYAP2	RP1-167O22.1	PSMB8	CAPG	RP11-285F7.2
KCNB2	NFIB	FIRRE	TEAD2	CYTL1	C12ORF66
GPHN	GABRD	COLCA2	GSTP11	RP11-624C23.1	ZNHIT6
REEP1	RPH3A	TMEM136	CSNK1G3	CAPNS2	PCBP4
PRICKLE2	PLCH1	ATP13A4-AS1	CCDC3	RTTN	SH3PXD2A
PAK3	PLXNA4	MALRD1	TXNIP	RAB7B	OR2L13
FLRT2	NTRK3	SEMA4B	GSTP1	SLC16A3	RP11-288C18.1
BRINP2	DOCK4	GBA	C2ORF15	LY86	BNIP3L
SPOCK1	PPFIA2	ALDH7A1	TPM4	RP11-556E13.1	RP1-73A14.1
ADCY1	SYNJ2	RP11-203P2.2	RP11-1074O12.1	RP11-283G6.5	ITGB8
SCN3A	PDE8B	RP11-517I3.2	GJA4	MDM2	ACVR1C
CDH10	PKM	RP11-70L8.5	ACTG11	PCED1B-AS1	IFT80
SMARCA2	EML6	CXCL5	BIRC3	FMNL1	GREB1L
DKK3	NLK	SDC3	APOBEC3D	RP11-1149M10.1	ACER3
MAPK4	HDAC9	RP11-489D6.2	RPL13A	CALCR	NMUR2
PKNOX2	DYNLL2	TM9SF4	SNTB1	RIN3	CSE1L
NRG1	VPS41	FAM171A1	AKR1E2	GAL3ST4	EXOC6B
CLIP4	GABRB3	UBAC1	CCDC501	ZFPM2-AS1	RAP1GDS1
MIR181A1HG	AC091878.1	PTCH1	LINC00222	RP11-677N16.1	BTBD3
SLC2A13	LRFN2	AC072062.1	SVIL	ATP13A3	LRP6
RAB2A	GRIA4	RPE65	RBM17	ELL2	RP11-139H14.5
NTRK3	FAIM2	RPS20P33	ZMYM1	USP15	RP11-381K20.2
SORBS2	SLC38A1	AC012456.3	DEAF1	TNFAIP8L3	ANKRD40
FUT9	COX4I1	DHRS4-AS1	WIPI1	NPL	LACTB2
CSMD2	DIP2A	ARHGEF26-AS1	PABPC4L	RP11-445F6.2	AC004158.3
MAP2	C8orf34	SESN3	RPS5	RNVU1-20	BVES
ANKRD36C	CTSB	EYA1	SNX33	VMP1	LINC00706
KCNMB4	RAP1GAP	SLC25A43	ADIPOR2	RP11-815J21.3	RP11-760H22.2
SPAG16	RPS18	MINK1	FAM122C	GPR84	MBNL2
KCNMA1	SYN1	SALL2	SLFN12L	CD33	ECHDC1
DOCK3	KLHL5	ZNF221	STAT3	SIGLEC9	C11ORF39
PRKCE	XYLT1	FLJ16779	RP11-373D23.3	AC008592.5	PHLDA3
RALGAPA2	SLC12A5	CTD-2353F22.1	LAMA4	FCAR	CCNE2
IDS	SLC6A17	CERS1	AC104781.1	NAB2	ZNF415
ITM2B	OXR1	RP11-319G6.1	MYO1C	RP11-183I6.2	RP11-388P9.2
RGS7	BACH2	RP11-444D3.1	RPS16	TLR6	NSDHL
CTTNBP2	SERINC3	ZNF671	PSME1	IL13RA1	ZZZ3
OSBPL1A	PAM	CDH4	SNED1	CD180	ZNF826P
ANKS1A	TMEM130	ABCA7	EIF1	RP11-67L14.1	TRIM62
TMEM178B	SORL1	FBXO2	NYNRIN	CAP1	RP11-277P12.20
DOCK9	MLLT4	PFKM	RPS9	TLN2	RP11-809C18.3
KCNIP4	KCNA2	LINC00498	GPR108	IL10	RP11-320M16.2
CYP46A1	RUNDC3A	FGD6	TP63	DPYS	RP11-1023P17.2
RYR2	SH3RF3	GPR171	ITGB1	RP11-439A17.9	CKAP2L
KIDINS220	SLC39A10	TSHZ1	BTN3A3	GABPB1	RP13-93L13.1
CLVS2	EGR1	TOM1L2	PFN1	SRGAP2C	FBXL5
ANKH	LIN7A	RP11-326C3.11	GSTO2	SLC18A1	BTBD16
KCNH5	RPL21	MIR920	TAP1	LINC00964	DNM3-IT1
NDST3	STRBP	SRI	CPD	PDE3B	RP11-26M5.2
SCG5	NDFIP2	TET1	TRIM56	FBP1	CAPN13
VSNL1	TMEM132B	SRGNP1	ENPEP	ARHGAP9	RPLP1P6
NDFIP1	PJA2	MOCS1	RPL18	HLA-DRB6	SLC45A3
MPDZ	SERINC1	SLC2A10	TXLNA	FCGR2B	PALB2
NDRG4	ATP5A1	KCNA2	KIAA1683	PDPN	PTP4A2
NGFRAP1	SMPD3	SUOX	GPX1	AC007362.3	CPNE2
2022-03-01	GABARAPL2	MIR568	OPTN	RP11-356M20.3	UTP15
SYN3	RPS4X	RP11-393I2.4	ZNF823	CHSY1	ZC3H13
LCORL	CERS6	IL17D	POMP	LINC01268	PMP22
RAPGEF4	SLC30A3	ANGPTL4	ZNF442	ITGAL	ENOX2
THRB	DNM1	LINC01158	SLCO2A1	CTD-2647E9.3	ENDOD1
SAMD4A	ITM2C	PYGM	SHANK3	C10ORF128	SCARB2
NCOA2	SLIT3	EFHC1	NUDT2	IRAK3	PPP6C
GRIN1	TMEM232	SLC39A12-AS1	CSF3	PLEKHO1	RP11-523J2.1
TTBK2	RASAL2	IQCH-AS1	RPS12	SAT1	RP11-61I13.3
GPR137C	PDE10A	FJX1	SIK1	PAG1	SGMS2
TMTC2	DKK3	PCDHB4	BMP6	RP11-1082L8.4	PTPLB
TRAF3IP2-AS1	ADAM23	ATP13A5	TLN1	RP1-18D14.7	AGTPBP1
NEDD4L	PTK2B	SLC46A1	DMBT1	BACH1	CCDC160
RNF175	SCAI	ASAP2	MARVELD2	ANKRD10-IT1	NIFK-AS1
ESRRG	NAP1L2	ZNF827	LAMA5	GPR160	HS3ST5
CACNB4	CDK5R1	DCXR	NT5DC2	ARRB2	AGMO
PTPRS	PRICKLE1	DCUN1D1	C1QTNF1	CMTM7	CASP8AP2
RTN3	GUCY1A2	STK33	SERF2	RP11-4B16.4	BEST3
FRY	ATP5B	AC005197.2	PPP1R10	RP11-153M7.3	TRMT13
GALNT18	BEX4	CUBN	CX3CL1	SLC1A5	COLGALT2
PLPPR4	CACNA2D1	RP1-5O6.6	MT-ND4	AC004593.3	ZNF576
WASF3	USP11	MUT	SMAGP	AC003080.4	AC004603.4
LRRC8B	GCC2	IDH2	RN7SL2	CD80	LAYN
ITFG1	ZNF704	TP53BP2	SPTBN11	CEP170	RP11-953B20.1
ZEB1	GARNL3	SLC9A3R1	PSME2	TRIM38	SNX27
NEGR1	DGKH	LA16C-380F5.1	PECAM1	CAPZA1	CTD-2049O4.1
ELMOD1	TSPYL4	ME1	TMBIM61	BNC2	SPG20
CLEC16A	GUK1	RP11-159K7.2	SNRK	SIGLEC8	COX5BP6
REEP5	DCAF6	LINC01532	COX4I2	RP11-960L18.1	RNASEH2A
KIAA1109	FBXL2	HRNR	CAP1	RP11-82L18.2	RFFL
PTPRG	HTR1E	PLXNB1	RPL18AP7	RGS18	JMJD7-PLA2G4B
NALCN	TMEM178A	BCO1	TRGC1	GLIPR1	RP11-354P17.15
PLCB1	ATPIF1	KCTD21	RPL37A	RP11-705O1.8	SFT2D1
FNDC3A	PGM2L1	CTB-113D17.1	RP11-76C10.3	FAM149A	RAB6C-AS1
ADGRL2	RPL37A	CNTNAP3	PRSS23	OR2B11	MEX3C
SLC38A1	NRSN1	RIMKLBP2	FTL3	NLRP4	LINC01170
GARNL3	CDKL5	SLC35C2	SLC39A13	KYNU	USP32
CACNG3	CAMTA1	FLJ30679	SFTA1P	RP11-12O16.1	LINC00237
MGAT5	UQCRH	FEZF2	SPSB2	IL1RAP	AL109761.5
ACTG1	C11orf87	RP1-197B17.7	RP11-654A16.1	EML4	AC007106.1
CANX	SDK1	IFT27	HERC2	GCNT1P3	PGM3
SH3GL3	PPM1L	LINC00298	ALDH1A2	GMFG	LINC00601
SIPA1L1	C16orf45	SLC18B1	GCNT1	RGS17P1	NDE1
NDUFA4	RAPGEF4	ZNF717	TPM3	BTK	C1ORF140
CUX2	KIF5A	LINC00595	CRISPLD2	CAPZB	DPF2
RP11-382A20.3	PTPRO	ORAI3	MYLK2	EMB	TJAP1
PRKCA	SOD1	FZD8	RPS4X	EBI3	MCM7
SHC3	CNKSR2	LRRC43	C1R	AF127577.13	MUSK
MAP1A	RPS14	BHMT2	PVRL2	AC002480.3	GALR1
CAMK2N1	SORBS1	TMEM9	RPS20	SUCNR1	EMC3-AS1
CCDC91	OSBP2	CTC-559E9.1	ANKRD26P4	UGCG	ABHD6
PTPRB	SH3GL2	DKK3	SYDE1	FCGR2C	MURC
ITSN1	AC074363.1	GLI2	MT-ND21	RP1-261D10.1	CTA-228A9.3
HECTD2	PTPRN2	COPS7B	RP5-1009E24.8	TXLNB	HPN
DAAM1	KIRREL3	AC114877.3	FRMD3	DCSTAMP	VRK2
HECW2	LMO3	FKBP9	EPHA2	MAP2K3	CHN2
ARHGAP5	MICAL2	NOTCH2	TPM11	MORC1	RP11-115D19.2
ZNF483	CCDC3	GRID1-AS1	RP11-466F5.6	RPS6KA1	CDC42EP1
ZCCHC11	TMEM30A	ADAM20P1	PARVB	HCST	CHADL
OXCT1	ZMAT4	C1ORF228	MGLL	SUSD3	AFMID
UBA6-AS1	ARHGAP32	NDUFAF6	AC083843.1	CDV3	ENOX1-AS2
BEX1	GRIN1	LINC00943	RPLP2	CNPY3	RP11-243A14.1
CAMKV	ITPR2	ATP6AP1L	CTD-2583A14.11	BMS1P4	ZNF506
KCNH1	USMG5	RP11-263K19.4	D21S2088E	CIITA	CTD-2058B24.2
MMP16	CTNNB1	MTMR1	CD46	RPL21P123	INPP1
MAP7D2	CEMIP	SIRPB3P	RAB13	TFEC	SPG20-AS1
LUZP1	SLC24A3	TMEM72	OAS2	RP11-238K6.1	ZIM2-AS1
MIAT	NIPAL2	CTC-457E21.1	RPL23	RP11-114F10.3	ERMP1
RANBP17	NDUFA1	LINC00654	BMP2	PSMD8P1	RP11-298E2.2
INPP4A	GNG7	RP11-245J24.1	KL	COTL1	SPDL1
MBOAT2	SLIT2	UFL1-AS1	ZEB1	RN7SKP296	TMCC3
SCLT1	ASTN2	NME9	PRRX1	RNU6-128P	NHLH2
TFDP2	CACNB4	C8ORF37	NEURL1B	SUSD6	NEK3
PHF14	CNRIP1	RP11-528A10.1	RPL19	TRA2B	SPSB1
HSD17B12	FAM134B	PCDHGA2	RP11-152C15.1	SPTLC2	RP11-390E23.6
CEP112	RPL15	RP1-155D22.2	ATP5E	RP11-196G18.1	RP1-265C24.5
FRRS1L	PRICKLE2	GLUD2	HEBP2	SP3	SNRPF
ATP6V1A	GLS	AMZ2	MT-TV	CTC-428H11.2	FRK
RASA1	RPS27	RNF170	MT-CO32	CCRL2	CNTF
RCAN2	COX7C	ANKRD45	STARD13-AS	AMELX	NR0B1
ST8SIA1	FGF12	RBM26-AS1	SERPINH1	TMC8	ZNF175
SPATS2L	SLC25A3	MASP1	POLR2L	HNRNPA1P71	TMEM139
LINC00657	LINC01322	CLRN1-AS1	ANTXR2	LINC00484	LIN54
CYFIP2	SSBP3	OXTR	SHC2	CTD-2262B20.1	PLEKHB1
NSF	ABCC8	GS1-39E22.2	RPL3	RP11-484N16.1	RP11-9G1.3
SPECC1	CHL1	KIAA0319	RP11-401P9.6	ADAMTSL4-AS1	NFYB
ARHGAP44	COX6C	RP11-119F7.5	WEE1	SIPA1L2	CDC42EP2
ATP5B	ENOX1	SCN11A	GSN1	RP11-16C1.2	FCHO1
GAS7	GRIN2B	HSBP1L1	PAQR5	CARD11	RP11-303E16.3
RASAL2	DOK6	FGGY	MT-TK	CASS4	TSPAN15
EVL	ARL15	CTB-50L17.14	CALD11	ELF4	RP11-603B24.1
NPAS2	RCAN2	THBS3	RP11-444E17.6	PSTPIP2	FOXO4
BEND6	NAV3	SYCP2	MVP	CCL22	ZFP3
GIT2	NUCKS1	RP11-10C8.2	HES4	TLR3	ZSCAN12P1
PDS5B	LINGO1	RP11-968O1.5	BRD2	GPR65	RASSF2
TUBA1A	SHC3	PCDHGB1	RPS8	ALPK2	NENF
AKAP6	AES	LINC01376	AC017104.2	OTUD1	LDLRAP1
AMMECR1	CACNA1A	NACC2	CDC37	SP140	TMEM151A
FAM189A1	STXBP5-AS1	PIR	CES1	IGSF10	AL138751.1
GLG1	SSX2IP	PNPLA7	IL6ST1	NANOGP4	CIR1P2
PHTF1	MAPK1	OSBPL2	RP11-358D17.2	AC074289.1	RP11-96D24.1
2022-03-06	ZNF365	RP11-731J8.2	ANPEP	STK4	GZF1
CACNB2	HERC1	SCRG1	MT-CO21	RASSF5	RP11-344A5.1
GPR158	RPS12	ITPKB	MANBAL	SP140L	PACRG-AS1
ABLIM2	NAP1L1	TGFBR3	RP11-392P7.1	B4GALT1	CLCN3
MDH1	DSTN	PEX11A	MT-CYB1	LRRFIP1	C7ORF25
SLC6A17	NAP1L3	MUL1	SLC22A2	CD28	YPEL2
RNF157	NBEA	TFAP2C	RSAD2	IFNGR2	MIPEP
DSCAML1	PDZRN3	CRYZ	INSR	VAV1	NKAIN1
GRID1	ASAP1	GOLIM4	RP11-3K16.2	EIF2AK3	ITGAE
TRIO	PTEN	LANCL2	RNF152	LINC-PINT	CUEDC1
LRRTM3	PCMT1	NPFFR1	CFL1	AAED1	URI1
HSP90B1	CA11	CLDN12	RP3-486I3.4	C5AR2	PDIK1L
SYP	CDC14B	SEC14L2	IGFBP1	DKC1	KIF1C
GAPDH	BTBD9	ADA	PTMS	TLR10	CCDC25
PTPRJ	YPEL3	FRMPD2	RPL7P19	ZMYND15	MTMR2
EPHA5	PBX1	RP11-44N22.3	NKD1	RP11-53B2.1	PCNA
MARK1	EPHA6	AC099754.1	SRP141	RP5-1033H22.2	TCFL5
BLCAP	PPP2R2C	EFNA5	CARD6	OGFRL1	ANP32C
BACH2	KIAA1109	ASRGL1	FURIN	LINC00152	C1ORF122
MICU1	APLP1	AC013267.1	PHF10	TGFBI	OTUD7B
NF1	DGKZ	CXCL3	RP11-268J15.5	CH17-118O6.4	CCDC121
AEBP2	DPYSL2	RP11-139K1.2	IFI35	CITED2	FAM69A
ABR	SIRPA	SYPL2	CAPNS1	RP11-876N24.3	RP11-498C9.15
C16orf45	KIAA1549L	LINC00886	GATAD2A	AC092652.1	RP11-407G23.4
SPTBN4	XKR6	RP11-424M22.3	SLC20A2	MS4A6A	DNAJC21
RGS7BP	STXBP5	GNG12-AS1	PDCD4	RP11-81A22.4	POPDC3
FAIM2	RPL13A	RP4-683L5.1	CBLN3	ADPGK	SENP2
PTPN4	RAC1	CLEC16A	EIF4G2	CSF2RB	PEX5L-AS2
ALDOA	DLGAP4	RP11-15A1.3	CTA-29F11.1	RP11-274J7.3	RP11-299G20.5
DDX24	CTDSPL	KIAA0195	SOCS2	EIF4A3	RP11-66B24.7
ARID5B	TPPP	RP1-93H18.1	RHOB1	RP11-318K15.2	AC079117.1
CACNG2	ATP5E	CYB5B	BCL7B	SYNPO2L	AFG3L1P
RUNDC3B	MAP3K5	C2ORF42	KIRREL	RP11-289H16.1	CACNG4
TMEM59L	BMPER	NFATC4	TUBB	MIR5690	PDHB
SAMD12	DYNC1I1	ZNF81	CNKSR3	GHRLOS	CTD-2058B24.3
CERS6	MAN1A1	LDHD	ARHGAP10	ZNF267	RP11-340F14.6
COG5	TMEM160	RP11-3D4.4	GAPDH1	ATF6	GNAZ
HSP90AA1	PAK3	CHDH	MLKL	UBASH3B	FAM218A
FAM168A	KIF5C	RP11-275H4.1	TSPAN9	SPRED1	RP11-159M11.2
MEG8	SPATS2	PAXIP1-AS2	HMGB1	MIR222HG	LINC01546
TTTY14	TOMM20	PPARA	RP11-48B3.4	TLR8	CTD-2213F21.2
DANT2	NTRK2	RP11-226L15.5	SYT15	MB21D1	GDNF-AS1
PAIP2	COX5B	BCKDHB	PTN2	ABL2	PPA1
EEA1	CACNG8	PARP3	SMPD4P1	RP11-467H10.2	HHIP-AS1
ATP6V0A1	CLCN4	RP11-268P4.5	ARAP3	HAMP	NDUFS7
PLEKHA1	MCF2L2	LYPLAL1-AS1	DSTN	LPL	TMEM87A
WSB1	PRKAR1A	LINC01422	WARS	CFLAR-AS1	WRB
AC034220.3	GNAL	PCDHGA6	TBX2	2022-03-03	EPN2
USP22	TMEM108	GPC4	BMPR2	RP11-165F24.3	SUGT1
PKN2	BRINP2	AC011747.4	FZD10-AS1	AC013286.1	RP11-98J23.2
SLC4A8	MTATP6P1	KNDC1	RPL34	F13A1	AC000068.5
CALM3	TTC39C	AC012370.3	RARRES2	AC008703.1	GDNF
AIG1	PACSIN1	TEX15	CTA-212A2.1	CDC42EP3	TAOK1
SLCO3A1	SLC4A10	INTS3	EEF2	ARL5A	SNHG18
HIVEP3	CNTN4	GJB2	RASIP1	MYO7A	RP11-946P6.4
AES	LINC-PINT	RN7SL297P	NCL	RP11-53B2.6	RP11-716H6.2
NAP1L1	C14orf2	OTX1	RP1-283K11.3	C9ORF66	AGPAT4
PRKAR2A	GPR158	LINC01266	GRP	STK10	MKRN3-AS1
SRRM3	CDH2	AP000462.1	KIF5B	RP11-107E5.3	DYNC1I2P1
RNF24	RUNDC3B	RP11-229D13.3	SNHG8	RP11-187O7.1	WDR89
ELAVL4	PTPRG	AGFG2	RP11-492E3.2	RP11-325F22.2	NKX6-2
TPST1	NR2F1-AS1	SRPX	EEF1D	RP11-750I4.2	LCORL
DYNLL2	AC005592.2	RAPGEF3	FMO3	FHOD1	PPP1R21
GABBR1	KIAA1107	BBS4	MT-ND3	RP11-946L16.2	ZBTB6
RPL37A	NDUFB2	GSTM5	SPRY4-IT1	CTC-436P18.3	DUSP7
TNRC6A	ST8SIA1	IGSF1	IQGAP1	AC007879.5	RP11-384C4.3
GFOD1	PID1	MROH7	PTPN14	SERPINB9P1	PPM1D
ITPR1	RPS27A	KLF15	DACT2	APAF1	MAPK8IP1
SSBP2	NR3C1	RP3-453C12.14	OAZ1	EMR4P	TACR3
STXBP5-AS1	STMN3	RGMA	PYGO2	FAIM3	LHFPL3-AS1
CSRNP3	TLN2	NEK11	PHACTR2	RP11-12A2.1	KCTD9P4
AFF3	KIAA0930	FERMT2	DEK	AC010733.5	RP11-91I20.3
SPIN1	VPS13D	WDR49	U73166.2	TMED5	TPRN
VWA8	PRDM2	BDH2	CMTM8	CLEC9A	EVI2A
EPB41L3	RPLP2	RP4-631H13.6	GNAS4	ISG20L2	AP000255.6
MGEA5	ARID1B	BMP7	ARHGEF17	RNU6-151P	RP11-124A7.1
ATG7	PEA15	RP11-679C8.2	SLFN13	RP11-76E17.3	TRAM1L1
MYCBP2	AEBP2	RP11-617F23.1	GNB2L1	NFAM1	CLCN4
DENND5B	CADM3	TMEM241	NOC3L	NCF4	LINC01482
NLGN4Y	FMN2	RNY3P3	RP11-394O4.5	ARRDC3	ATG3
TMEM232	FAM13A	ENKUR	MT-ND51	PLD4	S100B
FAM19A5	TRIM37	CBX3P3	PKHD1	LINC01091	PCDH15
SCAI	PPA2	GPR75	FOXC2	ANKRD44-IT1	LDLRAD4
TSC22D1	NLRP1	RP11-298I3.1	CAST1	MASTL	HPN-AS1
SYT11	GABRG2	TMEM56	MXRA7	RP11-317B3.2	PYROXD1
KHDRBS3	ANKRD30BL	C2ORF82	LINC01139	RP5-1011O1.3	GPR17
SULT4A1	MORF4L1	SEMA4A	2022-06-02	VASH1	TBC1D15
EML6	KIF3A	RP11-574K11.8	AC013463.2	RP11-53B2.4	RP11-750B16.1
COX4I1	BAALC	RP4-625H18.2	HSPA1B2	KIAA0226L	NIP7P3
APBA1	LRRN2	AGL	NDUFB8P2	NAP1L4P1	LINC01105
SH3KBP1	TMOD2	FAM198A	CBFA2T3	SUMO4	SOSTDC1
LIN7A	CEND1	EPHX2	TPI1	SWAP70	WSCD1
CELF5	ARHGAP10	AC011516.2	ZNF407	BACH1-IT2	PALM2
TTN-AS1	MACROD2	LINC00500	SMG1P4	LY96	LINC01445
NR2F1-AS1	AP001347.6	SOX9-AS1	CCNI1	EHD4-AS1	GAS7
WNK2	RPL34	ARHGAP5-AS1	IER2	SIGLEC14	NIPA1
MAP9	EIF1	RP11-577N1.2	CNN2	RNU6-892P	OMG
RPS6KA3	WDR17	RP11-281A20.2	MT-ND1	DOCK11	PTPRD-AS1
METTL15	RPS6	ARRB1	MRPS24	FRRS1	AMPD3
SCN8A	ACTN1	LGR6	DACH1	MIR221	DAAM2
KLC1	MED13L	TCF7L2	APOD2	H2AFY	RP4-687K1.2
ARL15	ATP6AP2	LRP4	BAMBI	RNU6-1280P	FBXO7
AUH	GAS7	ACAA2	MT-ATP6	LINC01059	MIB1
ATP1A1	MED12L	ERLIN2	ZNF274	RP11-128B16.3	FBXO32
ATP6V1B2	GUCY1B3	POU3F2	SPINK8	CTB-41I6.1	PAXBP1
RPL34	SSBP2	LINC01114	CCNL1	HEXB	RP11-149I23.3
GNB1	KCND3	TNC	ORC5	RP11-61F12.1	PIGN
CLTC	RPL35	AC008067.2	DEGS2	CTD-2165H16.3	RP11-548P2.2
TLK1	SCAMP5	LRAT	FAM213A	DEF6	MRPL52
ODF2L	GABBR2	TKT	RNU6-490P	TNFRSF12A	MXI1
LRRFIP2	RNF144A	RP11-64B16.4	CMPK2	TNFRSF1B	RP5-1198O20.4
PJA2	SV2A	RP3-414A15.12	EIF3A	DDX21	EXOC5
PDXK	ATXN1	PLOD2	TBPL1	AC009505.2	RP11-556I13.1
NPTN	MIR124-2HG	ROBO3	SHISA5	CD164	PAXBP1-AS1
YWHAB	RAP1GDS1	FGFRL1	ARL13B	MARK2P8	COL9A1
MAGED1	SYT4	BAI1	APOL1	RAB20	SPG21
CDK8	NPAS2	RNU6ATAC12P	KTN12	POPDC2	CCDC150
PREPL	GALNT18	KCNJ10	TUBD1	COL8A2	TSIX
PLD3	NOL4	ADCYAP1R1	FAM162B	CYCSP1	SAPCD2
CAP2	BNIP3	HS2ST1	RPL4	RP11-177H13.2	KB-7G2.9
BEX2	GNB1	RP11-185E8.2	IRGM	FMNL3	RP11-339B21.8
ZYG11B	SPATS2L	DPY19L3	RPL35A	SASH3	RAD51AP1
PRKAR2B	SCN8A	GPD2	ZNF394	GYPC	LANCL1-AS1
HOOK3	RPL27	ELMO2	PCK1	RP11-342M21.2	SRD5A3
G3BP2	PPM1E	HAP1	SEPW1	SPN	ST3GAL6-AS1
NAPB	PPP3CB	ADI1	TRAPPC2B	CD300LF	KRT18P26
LINC00599	RPL32	CYP1D1P	GJA5	CREG1	RP11-203J24.8
PEBP1	CLTC	AP000462.2	DDX11	CCDC147-AS1	LINC00161
MPHOSPH8	KIF1A	LPAR3	PIK3C2A	STAMBPL1	C2ORF88
MORF4L2	ADRBK2	AMT	CCL19	CBWD2	CDK17
EPB41L1	APBA2	HSDL2	TESK1	SPATA13	TIAF1
ADAM22	RPS6KC1	AC110754.3	ABLIM12	C1ORF132	FMO4
RAB6B	ATP6V1A	KCTD15	RP11-422P24.9	CTD-3247F14.2	TARSL2
DOPEY1	PI4KA	STRIP2	BATF2	FAM46A	PCGF6
REPS1	ABR	NTNG2	ACTN1	ITM2B	RP11-387A1.6
SMYD3	AUTS2	ANKFN1	LSMEM1	IFNE	RP1-146A15.1
AMPH	EIF4G2	ARSJ	ATP8B1	ZNF655	CPB2
ASTN1	SCG2	CCDC163P	EIF2AK2	ARPC3	SPPL3
FAM49A	RBFOX2	PCDHGA4	GUK1	RP11-162J8.2	KEL
RTF1	BLCAP	ZIC5	TUBA1B7	NFATC2	CENPI
TCEAL2	PACRG	FAM181B	CXCL12	LIPM	FAM219A
ADK	GLCCI1	FSIP2	RHOBTB1	NPM1P25	AKTIP
PDZRN3	HCN1	DBP	SORBS21	SIRPB1	MKRN3
LONRF2	ZBTB16	PCDHGA12	RAMP2-AS1	TMEM156	ASB13
	ST8SIA5	AC009501.4	ASS1	USP6	TAS2R39
	USP22	RP11-495P10.10	CSDE1	RP11-705C15.3	RPS6KC1
	KIF3C	PDE4DIP	HNRNPA1P54	RP1-225E12.2	ST3GAL5-AS1
	ZMYND8	MOK	CXCL11	NPC2	KRT8P1
	MARK1	POU2F1	RN7SL51P	RN7SL288P	AC093590.1
	HIVEP3	UG0898H09	RAMP3	M6PR	RP11-390B4.3
	MBOAT2	RNU6-116P	HSP90B1	CHD1	SFTPC
	MYH10	RFX2	MYL6	AC098614.2	SERAC1
	ATP1B3	B3GALT5	ITGA10	MIR646HG	RALA
	GDAP1	EMID1	DDX51	ELMO1-AS1	CTD-2576D5.3
	MEG8	PLSCR4	H2AFZ	KDM6B	CCDC13-AS1
	ELL2	KIF24	CDK2	LINC01136	HAUS2
	SOBP	DOK5	HNRNPH11	MYO9B	RP11-151G12.2
	RPS24	CLPTM1	CTD-2363C16.1	DUSP8P5	CHST6
	ACSL3	GGACT	FOXL1	MFSD1	CTC-459F4.1
	ENO1	C20ORF194	PABPC11	NCOA3	ANKS6
	ANKRD36B	FEZF1-AS1	CTBS	TET2	KBTBD2
	ZBTB18	OSTM1-AS1	PCDH1	NRBF2	MTRR
	MAP7D2	GPC5-AS2	ADD1	PLBD1	RASGRP3
	EID1	TPP1	RNA5SP111	RP11-13N12.1	RP11-66B24.1
	EFR3A	RPS12P26	PLEKHG1	ADAM9	RP11-374A22.1
	ATP6V0A1	CYBRD1	DANCR	PSMA1	TPTEP1
	EXT1	FAM168A	GRB10	RP11-10L12.2	KLHL31
	PDE2A	IL17RB	RHOB	HAUS8	SHB
	YWHAE	RP11-577N1.1	ADAMTS9	RP11-345I18.1	RAB28
	OSBPL3	BOC	STARD8	TREML1	SET
	MAPK4	SLC25A29	RP11-390K5.6	GNAI3	APIP
	CLEC16A	GAS8	DYRK3	ARHGAP30	HSD17B3
	RP5-921G16.1	RP11-167H9.3	SNAI1	PARP4	CRADD
	ARHGAP44	CYP51A1P3	DDIT3	HCAR2	ARHGEF37
	CTNNAL1	RP1-253P7.4	MT-TF	NR4A2	RICTOR
	CYP46A1	RP4-673D20.4	AGTRAP	RNA5SP237	RTN4
	MLLT3	ACSF2	ANO2	NUFIP2	ZNF682
	NUDCD3	CASC2	RP3-348I23.3	STAB1	PNPT1
	UBL3	AC016907.3	CH507-9B2.3	VNN1	CSRP2BP
	CSRNP3	MCCC2	SNHG5	SPI1	DNTT
	CEP126	AC007879.4	FLVCR2	ANXA5	CDC42SE2
	CTTNBP2	MYOM1	AC006116.19	CTB-41I6.2	PTMA
	RAPGEF2	RP11-722E23.2	RAB37	RPS20P15	TMED4
	TPST1	SLC44A2	RP11-670E13.3	SLC37A2	RP11-346D14.1
	NR3C2	AKR7A2	PAWR	SRGAP1	DHFRL1
	GRAMD1B	GPR87	SLC6A6	SMLR1	RP13-36G14.4
	RPLP1	DMGDH	RP11-803D5.4	LINC00854	ZNF841
	SNCB	ZNF680	LINC00882	RP11-712P20.2	FANCL
	PRRC2B	RP11-651K21.1	ING1	RP11-53B2.5	ELP5
	NPTXR	TST	AHNAK	RP11-583F2.5	TGFB3
	KIF21A	NDUFS3	FSTL1	ATP5J2P6	FLNC
	RASA2	ID2-AS1	NDUFAF3	RP11-126O1.5	GJC2
	ITM2B	AC004004.2	SLC19A1	HMGB3P4	DIMT1
	ELAVL2	PCDHGA9	TIPARP	MIR4420	NCAPD2
	RP11-166D19.1	TMEM132A	HPCAL1	DUSP2	CENPB
	SLF1	WI2-1896O14.1	EOGT	RP11-34E5.4	CTC-366B18.4
	MORF4L2	NEK1	RPS21	RP11-492I2.1	WDR44
	BRAF	GAS2L1	NID2	ATF7IP2	NBR1
	NLGN4Y	ZFHX4	GBP1P1	RP11-631M6.2	AP002954.3
	GOLGA8B	RP11-131L23.2	ADPRM	MAPKAPK2	C11ORF54
	KCNJ6	ASTN1	DPEP2	RILPL2	TNR
	FUT9	MAOB	RPL7P28	PELI1	SBDS
	RPS15	TCTN1	FDPSP8	ALOX5	XXBAC-BPG55C20.7
	DAPK1	DSC1	RP11-474D1.3	RP11-244M2.1	APBA3
	DNAJA1	LINC01351	RELA	WDR1	FAR1
	GNPTAB	RN7SL582P	DDN	AK3P5	IKZF2
	ZFYVE28	ZBTB7C	THAP3	CPED1	DIXDC1
	FAM217B	GOLGA2P5	MT-TQ	LRRK1	ZNF268
	EXOC4	LINC00092	NAPA-AS1	RP11-652L8.4	AGPAT4-IT1
	RPL37	AC016716.1	RP11-1084I9.1	RN7SL368P	FKBP7
	SPAG16	C16ORF89	TOPORS	C4ORF45	EFS
	KIFC2	PPP1R3G	COL6A2	LINC01366	AC109496.1
	MPP6	ENTPD2	CTSV	HMHA1	NAP1L6
	RNF187	NBPF26	APOL4	TNF	EBAG9
	FRY	AC010975.2	RP11-301L8.2	RC3H1	MND1
	FAM81A	PCSK5	MYOCD	GPR132	ZNF652
	PDS5B	ZMYND12	SGOL2	APOBEC3C	ANP32BP1
	ELMOD1	EGFR	RP11-758P17.3	DNAJC2	THAP5
	BICD1	SLC9A8	JUND	STK17B	APBB1
	PTPN5	IQCH	PLOD3	IL1RL2	ATE1
	ZNF483	PHEX	MT-RNR2	C20ORF197	AC084149.2
	EEF1A2	LDHAL6EP	SOS1-IT1	LINC00852	SGPL1
	AC007246.3	MKLN1-AS	C1ORF54	KCNK13	GABRQ
	ATP2C1	NDP	ATP8B5P	ITGB3	KAT2B
	UGGT2	RP11-354M20.3	RP11-138I17.1	DNAJC10	LINC00909
	FARS2	PCDHGB7	ALS2CL	SDCBP	TEKT3
	OCIAD1	DCT	KDELC1P1	CTD-2270F17.1	COL8A1
	FAM49A	LCNL1	GADD45B	RP11-1024P17.1	FAM222A-AS1
	TRERF1	RP11-768G7.2	PTGDR	NAA20	RP11-218F4.1
	RPS28	TNNT1	COL24A1	RP11-170L3.2	RN7SKP56
	ATXN7L3B	RP11-567G24.3	EML1	ALOX15B	RP5-1044H5.1
	MICU1	VEGFB	IL18R1		MAP7D1
	CIT	TRIM8	COL27A1		MTFR1
	C16orf52	SUCLG2-AS1	ATP7B		SLC3A1
	BSN	RAMP1	C1ORF35		SMIM6
	IQSEC1	VWA3A	TMOD3		USH1C
	CEP112	ZFHX2	PIBF1		ANGPTL2
	SPTBN1	RP11-57H12.3	IGSF9		SMIM5
	NDUFA10	ADCY8	ERRFI1		RAB11B-AS1
	PRKCE	COQ10A	FZD10		CPB1
	APBB1	RP11-109I13.2	RP11-252I14.1		COMMD3
	AIG1	PSMG3-AS1	PCBP3		RNF141
	GLRB	PRDM5	MIR22HG		DTD2
	MGST3	HERPUD2	MEGF6		TAS2R40
	RHBDD2	FAT3	ACN9		TBC1D32
	KIFAP3	GCDH	CD151		PAQR6
	RPL13	CHRNB1	BCL2L10		ZSCAN29
	NFAT5	TRDN	BLOC1S3		POU2AF1
	LRRFIP1	PTPLAD1	CTR9		RN7SL413P
	HNRNPDL	RP11-39M21.1	LINC01388		KLRC3
	MYO5A	RP11-569G13.2	CEP89		PHYHIPL
	PLCL2	RP11-147L13.15	ANXA2P2		TTC23L
	CYTH1	CACNB1	CENPP		NFYA
	STMN4	MRPL35P1	FLNB		LINC01232
	STOX2	RP11-26J3.1	IYD		CCNJP2
	EPB41L3	BNIP3P32	SLC10A3		RP11-10L12.4
	FTX	LSAMP-AS1	RP11-293A21.1		TP53TG5
	WDFY3	AADAT	CKMT2		RP11-131P10.2
	ATP9A	GREB1	LINC00998		CLASP2
	PCDH10	C5	NSUN6		INSL3
	CPE	DIAPH3	PCGF2		RP4-630C24.3
	RAB2A	RP11-360N9.2	FAM134C		ZNF572
	NCKAP1	RP11-145O15.3	TNFRSF10D		ARMC1
	WBSCR17	AQP1	ARHGAP42		C2ORF27A
	DANT2	CTC-498M16.4	NBEAL1		SYS1-DBNDD2
	RP11-707M1.1	FKBP10	RP1-142L7.5		VAMP3
	G3BP2	ROPN1B	MT-TL1		DYSF
	RTF1	AC009120.4	ZNF257		RP11-863H1.1
	NUDT3	DPP8	ADIRF-AS1		AC091814.2
	PKNOX2	SARDH	WBSCR16		MSH4
	RBM5	RP11-5P4.1	RP11-777B9.1		C1ORF106
	SRGAP3	CTAGE14P	MRGPRF		STK31
	RUFY3	HADHAP1	OBFC1		ST13
	MTURN	ABCA12	LDLR		POLR1B
	ABI2	LCTL	RP11-181E10.3		THBS4
	OSBPL6	APEH	KIAA0355		LPAL2
	SNED1	SLC25A53	KRTCAP3		CACNG5
	NFIX	RPS16P5	VIT		MEGF11
	RP11-123M6.2	EFR3B	FGD5		PTPRD
	SMARCA2	PLCD4	RP11-158I3.3		DLL1
	DNAJC6	PCDHB5	RP3-365O12.2		C11ORF98P1
	ST8SIA3	PEX12	LAMA3		NDUFS5P1
	C11orf80	FXYD3	RP11-93B14.9		TMEM230
	TSPAN13	WDR17	CA5B		FAM131B
	APLP2	ANO8	BACE2		ANAPC5
	NDUFS1	RP11-317N12.1	PTGES		NPC1
	NDUFV1	CNTFR-AS1	FHL3		KCTD4
	PRKAR2B	RP11-39M21.2	KANK2		CTC-369A16.2
	LONRF2	PTCHD1	QRFPR		HEBP1
	ADD2	LRP1	MTRNR2L10		LINC00883
	UQCRB	PMM1	RP11-327L3.3		IFNA11P
	SEC62	PTPN9	TNIP1		PPM1B
	WSB1	LINC01241	RP11-315D13.1		FXR1
	ARHGEF7	DHODH	TMEM45B		PTPN11
	MIPOL1	LDHB	VWA2		TXNL1
	HLF	LINC01550	SLFN11		RP11-662G23.1
	2022-09-07	MLYCD	DIO3		SAP18
	SIK2	TRAF3IP2	FOXL2NB		CTD-2517O10.6
	2022-09-08	LINC00900	A4GALT		CLIP2
	MAGI1	SSPN	PPARD		SPATA7
	USP25	VANGL2	CFAP45		POLR2M
	CPLX1	GJA1P1	RP1-142L7.9		PRKCQ
	INPP5F	XYLT2	FES		RP11-296E7.1
	SATB1-AS1	RP4-657E11.10	TESC		ANKS1B
	MAP3K13	SYTL4	IGFBP3		SOX3
	ARHGAP21	FAM71F2	NAGS		RP11-343J18.1
	MNAT1	RMST	LMO2		RP11-380M21.2
	ATP6AP1	TMEM164	UPB1		VSTM2B
	DDX24	CTH	NTAN1		ZDHHC11
	SYBU	BMPR1A	HELZ2		COX6CP13
	RPS19	ADAMTSL5	ISM1		ZGRF1
	RP5-1187M17.10	PPP1R26	PKIG		RP11-262H14.3
	RPL38	RP11-482D24.2	RP11-363E7.4		HTATIP2
	ZNF91	LINC01473	OST4		KLRC4-KLRK1
	RPL3	RAB30	SLC12A7		PEX5L-AS1
	HNRNPK	NR2E1	HSF1		RP11-283I3.2
	MT3	SLC27A1	TTN		GDE1
	RASGRF1	CDH26	S100A16		SLC35D2
	TRIM44	CYP7B1	JUN		DUSP16
	GABRA2	NINL	RN7SKP203		RP11-272L13.4
	EXOC6	MTHFD1	ZCCHC14		ZNF565
	ABLIM2	IL9	LAMB2		ZNF664
	SNRPN	FOXRED2	FAM129B		RP11-267C16.2
	LDHB	RP11-218C14.8	GIPC3		RP11-338N10.1
	RPS8	SYNE1	ACE		ZNF577
	PLXNA2	CCNJL	SAV1		SCDP1
	PCNXL2	KATNAL2	KCNE4		TWF1P1
	FHL1	MFAP5	STRA6		WDR20
	NEDD4L	RP11-560I19.1	MT-ATP8		HDAC11
	MFSD6	RP11-427J23.1	NLRC5		MTND5P11
	SPOCK2	IGFN1	PKN3		AKNAD1
	PFDN5	METRN	NFE2L1		UBE4B
	SAMD12	PPP1R3D	PES1		RP1-232L24.3
	FAM13B	SEC14L6	RUVBL2		RP11-257I14.1
	FEZ1	CMBL	TAF13		AK7
	ZFAND5	MST1	SLC38A3		STK32A
	CCDC30	RP5-1120P11.1	HRC		NKX2-2
	ATP6V0B	HADHB	FOXL2		ENOSF1
	CHGB	BNIP3P33	POLRMT		RP11-14N4.1
	NEK10	POLL	TNXB		SPECC1
	SYT13	ABCC11	RP11-420L9.5		RP11-283C24.1
	HMP19	PTPRA	NHSL2		KCNJ2-AS1
	UBA6-AS1	EVC2	RPL12L3		CPPED1
	PLEKHB2	OLAH	GPIHBP1		ARHGAP11A
	DCLK2	PPP2R5A	JAG2		GAB2
	PTPRN	CDH2	CCNY		RP11-196E1.3
	TASP1		LINC01515		RP11-406O23.2
	FHOD3		CTD-2135D7.5		FAM177A1
	ARNT2		PROSER2		ANKRD28
	LRRC8B		F2RL3		MTF1
	MAP1LC3A		MT-TG		RP11-446H18.5
	TTLL11		FBXO39		MGA
	ATP8A2		RP11-569G9.7		PRR26
	UNC79		LZTS1		KATNAL1
	RNF157		C2CD4B		YBEY
	TERF2IP		MT-TY		ZNF271P
	NISCH		DCBLD1		NAPEPLD
	SHANK2		LMNTD1		FCRLA
	LMTK2		MT-TD		C9ORF170
	SLC22A17		MT-TR		MEX3A
	RABGAP1		BTBD6		RAB3IP
	KSR2		SLC16A6		FAM73A
	TMEM131		RP11-757G1.6		GDF6
	SYNJ1		ADAMTS9-AS1		CTD-2170G1.2
	OPTN		STC2		ZNF738
	KCNQ2		ABO		RP11-10B2.1
	PPP2R5C		RALB
	SUGP2		SLC35A4
	GPC1		RP11-149P24.1
	AMPH		SYNPO
	GFOD1		TRAM2
	FBXL16		SIX1
	SLC23A2		ULBP2
	ICA1L		HIST1H1D
	VGLL4		NKX6-1
	DZIP3		AP006216.5
	TACC1		LRG1
	TLK1		MAGEA12
	SCRN1		IMPDH1
	KCNT1		RP11-253E3.3
	2022-03-06		LINC00992
	GNB5		MT-TA
	DYNC2H1		AC025335.1
	ANKRD17		AC005753.1
	RAD9A		ADAMTS8
	PLEKHA6		TMEM179B
	KLHL32		RP1-193H18.3
	ENSA		RN7SL752P
	RSRP1		HPGD
	PLD3		RP4-539M6.22
	GRINA		LXN
	ATP5I		HRCT1
	FAM168B		MYADM
	HNRNPA2B1		RP11-589C21.6
	ETV5		AXIN2
	ANO5		USHBP1
	HSPA12A		CNOT6L
	SNU13		AC141928.1
	PPP2R1A		RP11-254F7.2
	ATL1		EEFSEC
	SRSF5		LRRC37A11P
	PKD1		CCDC101
	CLTA		XPNPEP2
	CNTNAP1		KIF25
	PAFAH1B1		RP11-573D15.2
	MAPK9		HIST1H2BC
	RANGAP1		MX2
	B4GAT1		RP11-3P17.3
	ATCAY		RAB44
	STAU2		HTR1F
	AKAP11		LTF
	MAPRE2		SPESP1
	GOT1
	ACTR2
	DYNC1H1
	HSP90B1
	SEZ6L2
	REEP2
	NCEH1
	NR2F1
	TSPYL2
	KCNAB2
	MAP9
	RAB11FIP4
	MTPN
	MPRIP
	NAPEPLD
	NDUFS2
	EPB41L1
	TPM1
	RNF145
	SYT16
	KIAA0513
	CLSTN3
	ARL6IP5
	LPCAT4

## Sheet: Table S5
Table S5. The associations between the gene expression of 15,633 genes and the first principal component of effect sizes for functional brain measures (funcPC1).
genes	r	p	p_bonferroni
COL10A1	0.5458	1.06233e-17	1.66075e-13
APOC1	0.528327	1.70381e-16	2.66357e-12
CAMK4	0.520016	6.0357e-16	9.43561e-12
BFSP1	0.512888	1.73796e-15	2.71695e-11
EHBP1L1	0.505813	4.8467e-15	7.57685e-11
LOC100507351	0.490459	4.14351e-14	6.47754e-10
EPHA5	0.484321	9.48604e-14	1.48295e-09
SOWAHA	0.482196	1.2588e-13	1.96789e-09
PRPH2	0.477533	2.32621e-13	3.63656e-09
ASPHD2	0.468443	7.49883e-13	1.17229e-08
PTPN3	0.46814	7.79279e-13	1.21825e-08
CDH8	0.465854	1.04005e-12	1.62591e-08
IQCJ	0.459488	2.2979e-12	3.59231e-08
KCTD4	0.455358	3.80961e-12	5.95557e-08
ISG15	0.447429	9.86811e-12	1.54268e-07
ADM5	0.447351	9.95943e-12	1.55696e-07
SAPCD2	0.444516	1.39134e-11	2.17508e-07
LIMD2	0.443834	1.50709e-11	2.35603e-07
CAMK2D	0.44278	1.70489e-11	2.66525e-07
PNMT	0.441553	1.96685e-11	3.07478e-07
TNFSF13B	0.440573	2.20369e-11	3.44503e-07
FAM19A1	0.440491	2.22463e-11	3.47777e-07
RMI2	0.439854	2.39497e-11	3.74406e-07
HTR1A	0.439807	2.40792e-11	3.7643e-07
TGFBR3L	0.438384	2.83727e-11	4.4355e-07
LRRC7	0.437111	3.28409e-11	5.13401e-07
FILIP1L	0.435606	3.90024e-11	6.09724e-07
TLL1	0.434995	4.18163e-11	6.53714e-07
MSANTD1	0.432105	5.80057e-11	9.06803e-07
CREG1	0.431268	6.37371e-11	9.96402e-07
PCDH19	0.430676	6.81199e-11	1.06492e-06
TNFRSF11A	0.430493	6.95302e-11	1.08697e-06
PYDC1	0.427641	9.55893e-11	1.49435e-06
CENPW	0.42656	1.07759e-10	1.68459e-06
SERPINF1	0.426209	1.12027e-10	1.75132e-06
NELL1	0.423532	1.50421e-10	2.35154e-06
SNX7	0.423063	1.58351e-10	2.4755e-06
ARL9	0.422915	1.60931e-10	2.51583e-06
KIRREL3	0.421274	1.92493e-10	3.00925e-06
C14orf132	0.420109	2.18448e-10	3.415e-06
CACNB3	0.419615	2.30444e-10	3.60254e-06
SCN3B	0.419551	2.32033e-10	3.62737e-06
SLC22A10	0.418333	2.64642e-10	4.13715e-06
DLL3	0.418116	2.7092e-10	4.2353e-06
TP53I11	0.416141	3.34874e-10	5.23508e-06
NPPA	0.41609	3.36689e-10	5.26346e-06
SLC39A4	0.415647	3.53019e-10	5.51874e-06
SUSD1	0.415349	3.6443e-10	5.69713e-06
FUOM	0.414441	4.01458e-10	6.27599e-06
TBC1D26	0.41442	4.02344e-10	6.28985e-06
PKIB	0.413842	4.27828e-10	6.68823e-06
B9D1	0.412372	4.99935e-10	7.81549e-06
EPB41L4B	0.41163	5.40606e-10	8.45129e-06
C1R	0.410314	6.20882e-10	9.70624e-06
SHISA9	0.409908	6.47858e-10	1.0128e-05
YPEL1	0.409853	6.51652e-10	1.01873e-05
PLPPR4	0.409022	7.10819e-10	1.11122e-05
HAMP	0.408878	7.2158e-10	1.12805e-05
BATF3	0.408742	7.31904e-10	1.14419e-05
F12	0.408233	7.71831e-10	1.2066e-05
YWHAZ	0.408124	7.80635e-10	1.22037e-05
SEMA3D	0.407839	8.04155e-10	1.25714e-05
CAPN12	0.407589	8.25353e-10	1.29027e-05
PLPPR2	0.407339	8.47091e-10	1.32426e-05
SLC29A3	0.404695	1.11353e-09	1.74077e-05
CD200	0.404643	1.11949e-09	1.75009e-05
ZNF521	0.403821	1.21835e-09	1.90464e-05
GALNT18	0.403009	1.32405e-09	2.06989e-05
MARCH1	0.40261	1.37926e-09	2.1562e-05
DHDH	0.402224	1.4348e-09	2.24302e-05
SLC27A3	0.402045	1.46124e-09	2.28436e-05
GPR88	0.40203	1.46357e-09	2.28799e-05
EXOC6	0.400997	1.62602e-09	2.54196e-05
SORBS2	0.399323	1.92709e-09	3.01262e-05
MKL2	0.399039	1.9832e-09	3.10034e-05
ZNF436	0.398549	2.08379e-09	3.25759e-05
CPNE6	0.398259	2.14571e-09	3.35438e-05
ZNF677	0.398194	2.15977e-09	3.37637e-05
FOXRED2	0.397714	2.26693e-09	3.54388e-05
TRIM24	0.396507	2.55896e-09	4.00042e-05
NECAB2	0.39585	2.73296e-09	4.27243e-05
DPYSL4	0.395143	2.93313e-09	4.58536e-05
RRAGD	0.394637	3.08471e-09	4.82232e-05
ZRANB3	0.394114	3.2497e-09	5.08026e-05
FGD3	0.39318	3.56559e-09	5.57409e-05
GPRIN1	0.392174	3.9387e-09	6.15737e-05
IL13RA2	0.391953	4.02585e-09	6.29361e-05
MESP1	0.391573	4.17953e-09	6.53386e-05
NPTXR	0.391511	4.20524e-09	6.57405e-05
NOL4	0.391066	4.39346e-09	6.86829e-05
RSPH9	0.390957	4.44078e-09	6.94227e-05
DRD2	0.39065	4.57696e-09	7.15516e-05
LOC100129291	0.390151	4.80683e-09	7.51451e-05
TNNT1	0.389973	4.8919e-09	7.64751e-05
RPL39L	0.388963	5.40013e-09	8.44202e-05
DACT1	0.388423	5.69276e-09	8.89949e-05
ATF7IP2	0.388412	5.69852e-09	8.9085e-05
RFTN1	0.387591	6.17344e-09	9.65094e-05
TMEM158	0.387409	6.28335e-09	9.82276e-05
CALHM6	0.387244	6.38549e-09	9.98244e-05
LOC729683	0.386234	7.04255e-09	0.000110096
LAMB1	0.386221	7.0514e-09	0.000110235
CAMKV	0.38561	7.4813e-09	0.000116955
TLN2	0.384399	8.40777e-09	0.000131439
GPR155	0.383947	8.78161e-09	0.000137283
MYB	0.383162	9.46918e-09	0.000148032
PDZD2	0.382708	9.88965e-09	0.000154605
AMZ2P1	0.382309	1.02745e-08	0.000160622
NPTX2	0.382241	1.03422e-08	0.00016168
DDX54	0.382229	1.03537e-08	0.00016186
CARTPT	0.382143	1.04387e-08	0.000163188
FAM172A	0.380769	1.19004e-08	0.000186039
MYLIP	0.379965	1.2844e-08	0.00020079
MGP	0.379516	1.34031e-08	0.000209531
HOPX	0.379412	1.35353e-08	0.000211598
ACVR2A	0.378669	1.45197e-08	0.000226987
HIST1H2BK	0.378478	1.4785e-08	0.000231134
SAMD5	0.378368	1.49394e-08	0.000233548
CCL28	0.378294	1.50439e-08	0.000235181
CGREF1	0.378239	1.51213e-08	0.000236391
C2CD2L	0.378069	1.53652e-08	0.000240204
HPCAL4	0.37759	1.60748e-08	0.000251298
LRCOL1	0.377045	1.69207e-08	0.000264521
HDC	0.377013	1.69701e-08	0.000265294
HTR2C	0.376464	1.78678e-08	0.000279328
ATP2B4	0.376145	1.84095e-08	0.000287795
GLT8D2	0.375312	1.9901e-08	0.000311112
RASGEF1B	0.375184	2.01407e-08	0.00031486
CDH3	0.375036	2.04203e-08	0.00031923
CYTOR	0.37501	2.04697e-08	0.000320003
LY6E	0.3748	2.08743e-08	0.000326328
PPP1R1A	0.374369	2.17303e-08	0.00033971
MLIP	0.374354	2.17592e-08	0.000340161
TMSB10	0.374217	2.2039e-08	0.000344536
FAM212B	0.373988	2.25141e-08	0.000351963
COP1	0.373668	2.31936e-08	0.000362585
TK1	0.373101	2.44445e-08	0.00038214
ZNF706	0.37275	2.52526e-08	0.000394773
LOC102724156	0.372154	2.66835e-08	0.000417143
KCNA4	0.371429	2.85311e-08	0.000446027
IKBIP	0.371096	2.94198e-08	0.000459919
KIF21B	0.370922	2.98936e-08	0.000467327
C9orf16	0.370875	3.00222e-08	0.000469336
C1QB	0.370331	3.15618e-08	0.000493405
RAB27B	0.368992	3.56788e-08	0.000557767
TYRO3	0.368943	3.58397e-08	0.000560282
DGKB	0.368378	3.77366e-08	0.000589936
ST6GALNAC5	0.368212	3.83116e-08	0.000598926
ARL16	0.368194	3.8375e-08	0.000599917
GPM6A	0.368158	3.85021e-08	0.000601904
DECR2	0.367838	3.96411e-08	0.000619709
ENTPD6	0.367786	3.98285e-08	0.000622639
OBSCN	0.367636	4.0377e-08	0.000631214
C5orf30	0.367619	4.04389e-08	0.000632182
LOC93622	0.367535	4.07499e-08	0.000637043
MOB1B	0.367044	4.26095e-08	0.000666114
ELFN2	0.366875	4.3266e-08	0.000676377
ATOH7	0.36668	4.40407e-08	0.000688488
IL1B	0.366676	4.40562e-08	0.000688731
PKIA	0.366569	4.44826e-08	0.000695397
LY6H	0.366188	4.60445e-08	0.000719813
NR2F2	0.36612	4.63316e-08	0.000724301
NUPR2	0.365824	4.75864e-08	0.000743919
CLEC9A	0.365226	5.02303e-08	0.00078525
HNRNPC	0.365048	5.10411e-08	0.000797925
GLRA2	0.364792	5.22351e-08	0.000816592
NELL2	0.364685	5.27375e-08	0.000824445
CYP1B1	0.364404	5.40894e-08	0.000845579
CTXN1	0.363301	5.972e-08	0.000933603
LRRC3B	0.363006	6.13219e-08	0.000958645
RASAL1	0.36256	6.38171e-08	0.000997653
GPR6	0.362379	6.48603e-08	0.00101396
ASCL2	0.362094	6.65329e-08	0.00104011
VPS37B	0.361982	6.71979e-08	0.0010505
BDKRB2	0.361933	6.74938e-08	0.00105513
ZCCHC12	0.361803	6.82784e-08	0.0010674
RCN1	0.361454	7.0441e-08	0.0011012
ZCCHC18	0.361246	7.17534e-08	0.00112172
PTPRR	0.361232	7.18445e-08	0.00112315
SYTL2	0.360431	7.71445e-08	0.001206
PHF14	0.36037	7.75626e-08	0.00121254
CNRIP1	0.360202	7.87305e-08	0.00123079
RILPL2	0.360173	7.89298e-08	0.00123391
DNAL4	0.360063	7.97044e-08	0.00124602
PCLO	0.359647	8.2696e-08	0.00129279
GPR34	0.359516	8.36594e-08	0.00130785
CRMP1	0.35908	8.69526e-08	0.00135933
ADGRL3	0.358986	8.76722e-08	0.00137058
PHF20L1	0.358712	8.98244e-08	0.00140422
TSTD1	0.358541	9.11899e-08	0.00142557
KIAA1211L	0.358092	9.48647e-08	0.00148302
PYCARD	0.357959	9.59859e-08	0.00150055
DIRAS3	0.35791	9.64027e-08	0.00150706
NDN	0.357765	9.76414e-08	0.00152643
NPY1R	0.357459	1.00302e-07	0.00156802
NNAT	0.356953	1.04852e-07	0.00163915
TMEM249	0.356501	1.09091e-07	0.00170541
HTR3B	0.355769	1.16304e-07	0.00181819
DLGAP3	0.355689	1.17123e-07	0.00183099
PTGER4	0.355402	1.20088e-07	0.00187733
WDR25	0.354467	1.30283e-07	0.00203672
ERFE	0.354322	1.31937e-07	0.00206258
SLC22A9	0.354068	1.34881e-07	0.00210859
LTBP4	0.353453	1.42262e-07	0.00222399
TTC9B	0.353271	1.44532e-07	0.00225947
SPATC1L	0.352886	1.49427e-07	0.00233599
SYNPR	0.352461	1.55018e-07	0.00242339
ZNF845	0.352142	1.59342e-07	0.00249099
RNF7	0.351729	1.65122e-07	0.00258135
SNAPC5	0.35148	1.68698e-07	0.00263725
TMEM173	0.351096	1.74356e-07	0.0027257
SERTM1	0.351006	1.7572e-07	0.00274703
GABRB3	0.350909	1.77193e-07	0.00277006
VASN	0.350862	1.77905e-07	0.00278119
ECHDC3	0.350512	1.83328e-07	0.00286597
BTC	0.350226	1.87885e-07	0.00293721
IGSF22	0.349604	1.9816e-07	0.00309783
NEDD4L	0.349315	2.03115e-07	0.00317529
NLGN1	0.34852	2.17355e-07	0.00339791
TSPOAP1	0.348494	2.17835e-07	0.00340542
MYO7A	0.348482	2.18076e-07	0.00340918
ZNF831	0.348274	2.2196e-07	0.0034699
RGS14	0.34824	2.22597e-07	0.00347986
CHAF1B	0.348101	2.25264e-07	0.00352155
CNTN1	0.347177	2.43651e-07	0.003809
CACNA1F	0.347096	2.45317e-07	0.00383503
CEP83	0.346968	2.47998e-07	0.00387696
NWD2	0.346942	2.48543e-07	0.00388548
NUMBL	0.346917	2.49062e-07	0.00389359
SNHG8	0.346359	2.61118e-07	0.00408205
CEBPA	0.346341	2.61518e-07	0.00408832
NAV3	0.34597	2.69837e-07	0.00421836
SCN9A	0.345861	2.72328e-07	0.0042573
CDC42SE2	0.34586	2.72358e-07	0.00425777
C1QA	0.345758	2.74721e-07	0.00429471
JPT1	0.345155	2.89033e-07	0.00451846
GRM1	0.344652	3.0152e-07	0.00471367
ADGRB3	0.344621	3.02309e-07	0.004726
STX1A	0.344573	3.0353e-07	0.00474508
SLC8A2	0.344441	3.06919e-07	0.00479807
ZNF350	0.344304	3.10479e-07	0.00485372
LRRC61	0.344239	3.12173e-07	0.00488019
MET	0.343622	3.28741e-07	0.0051392
PRKCD	0.343558	3.30529e-07	0.00516716
CALB1	0.34342	3.34351e-07	0.00522692
LRRC56	0.343266	3.38693e-07	0.00529479
LIG1	0.343175	3.41272e-07	0.00533511
RIMBP2	0.343096	3.43535e-07	0.00537048
RASL11B	0.343075	3.44131e-07	0.0053798
PGM2L1	0.34277	3.53037e-07	0.00551902
CCNF	0.342682	3.55643e-07	0.00555977
SNCG	0.342632	3.57108e-07	0.00558267
FAM71F1	0.342323	3.66454e-07	0.00572877
ENC1	0.342117	3.728e-07	0.00582799
TYRP1	0.341692	3.86227e-07	0.00603789
NEURL1B	0.341681	3.8656e-07	0.0060431
DHX58	0.341629	3.8823e-07	0.00606921
ERLIN1	0.341487	3.92859e-07	0.00614157
ZNF215	0.341283	3.99557e-07	0.00624628
CYS1	0.340772	4.16896e-07	0.00651734
MPV17L2	0.340687	4.19817e-07	0.00656301
MAST3	0.34062	4.22169e-07	0.00659976
FAM220A	0.340555	4.24441e-07	0.00663529
FBXO44	0.340383	4.30544e-07	0.00673069
SCN2A	0.340137	4.39408e-07	0.00686926
TEKT2	0.339885	4.48639e-07	0.00701357
EPHA5-AS1	0.339846	4.50082e-07	0.00703614
PNCK	0.33851	5.02499e-07	0.00785557
C1orf194	0.338319	5.10487e-07	0.00798044
CORO1A	0.338255	5.13158e-07	0.0080222
TCAP	0.338151	5.17548e-07	0.00809083
SRD5A3	0.337601	5.41481e-07	0.00846497
ARHGAP28	0.337035	5.67192e-07	0.00886691
TRPV2	0.336975	5.69965e-07	0.00891026
CSGALNACT1	0.336766	5.79774e-07	0.00906361
LINC00900	0.336735	5.8125e-07	0.00908669
TRIB3	0.336621	5.86693e-07	0.00917178
PTHLH	0.336077	6.1335e-07	0.0095885
ZDHHC14	0.33563	6.3611e-07	0.0099443
MYRIP	0.335582	6.38598e-07	0.0099832
ATP23	0.335508	6.42449e-07	0.0100434
SH3GL3	0.335419	6.47142e-07	0.0101168
MAL2	0.335003	6.69405e-07	0.0104648
HBZ	0.334983	6.70463e-07	0.0104813
TMEM107	0.334869	6.76703e-07	0.0105789
ERC2	0.334851	6.777e-07	0.0105945
TNNI3	0.334264	7.10755e-07	0.0111112
GSG1L	0.334153	7.17203e-07	0.011212
TRIM27	0.333849	7.35029e-07	0.0114907
LINGO2	0.33383	7.36186e-07	0.0115088
TP53I3	0.333822	7.3665e-07	0.011516
DGKA	0.3337	7.43945e-07	0.0116301
RAPGEF4	0.333699	7.44023e-07	0.0116313
FANCL	0.333393	7.62646e-07	0.0119224
TUSC3	0.333288	7.69139e-07	0.012024
PYGL	0.333009	7.86716e-07	0.0122987
TMEM215	0.333005	7.86963e-07	0.0123026
YJEFN3	0.332852	7.96729e-07	0.0124553
GRM8	0.332672	8.08383e-07	0.0126374
GUCY1A1	0.33267	8.08467e-07	0.0126388
UNC13B	0.332573	8.14823e-07	0.0127381
FZD2	0.332354	8.29321e-07	0.0129648
LY86-AS1	0.332279	8.34353e-07	0.0130434
DCC	0.33225	8.36269e-07	0.0130734
FOLR2	0.332134	8.44152e-07	0.0131966
IL12RB2	0.331987	8.54151e-07	0.0133529
NRP2	0.331853	8.63454e-07	0.0134984
DIAPH2	0.331652	8.77498e-07	0.0137179
NPY5R	0.331354	8.98741e-07	0.01405
AKAP5	0.331349	8.99114e-07	0.0140559
P2RY6	0.331338	8.99862e-07	0.0140675
VAV1	0.331149	9.13617e-07	0.0142826
PPP3CB	0.331016	9.23442e-07	0.0144362
CEBPD	0.330878	9.33658e-07	0.0145959
C16orf58	0.330842	9.36375e-07	0.0146383
THTPA	0.330753	9.43101e-07	0.0147435
SPICE1	0.330405	9.69669e-07	0.0151588
ING2	0.330322	9.76118e-07	0.0152597
TMEM91	0.330088	9.94581e-07	0.0155483
SKAP2	0.329585	1.03529e-06	0.0161847
CLUL1	0.329581	1.03561e-06	0.0161897
PACRG	0.329433	1.04787e-06	0.0163814
RAB11FIP1	0.329423	1.04874e-06	0.0163949
TERF1	0.329047	1.08059e-06	0.0168929
CAMK2N1	0.32894	1.08988e-06	0.017038
MATN2	0.328561	1.12315e-06	0.0175582
GALNT14	0.328323	1.14461e-06	0.0178937
CNGB1	0.328245	1.1517e-06	0.0180044
LRRTM1	0.328134	1.16192e-06	0.0181643
PID1	0.328031	1.17139e-06	0.0183123
CEP72	0.327864	1.18701e-06	0.0185566
RNASE6	0.327727	1.2e-06	0.0187596
ZNF876P	0.32753	1.21885e-06	0.0190543
PLCH2	0.327431	1.22839e-06	0.0192034
NUS1	0.327356	1.23571e-06	0.0193179
RAP2B	0.327167	1.25433e-06	0.019609
CAVIN3	0.327119	1.2591e-06	0.0196834
VSIG4	0.326889	1.28225e-06	0.0200453
FRMD6	0.326784	1.29291e-06	0.0202121
CMTM8	0.326375	1.33521e-06	0.0208734
MAPK1	0.326256	1.34781e-06	0.0210704
TMEM18	0.326204	1.35333e-06	0.0211566
CELF4	0.326108	1.36359e-06	0.0213169
RPL36	0.325838	1.39296e-06	0.0217761
RIMS1	0.325607	1.41845e-06	0.0221747
KLHL35	0.325593	1.42004e-06	0.0221995
SLC15A3	0.325402	1.44145e-06	0.0225343
STUM	0.325391	1.44278e-06	0.0225549
LRCH2	0.325347	1.44778e-06	0.0226331
ROBO1	0.325256	1.45812e-06	0.0227948
WDR92	0.325212	1.46317e-06	0.0228738
MGST1	0.324949	1.49368e-06	0.0233507
LRRC73	0.324785	1.51292e-06	0.0236515
BAIAP3	0.323999	1.60897e-06	0.025153
STYK1	0.323697	1.64736e-06	0.0257532
C2orf80	0.323576	1.66293e-06	0.0259965
MRPS6	0.323567	1.6641e-06	0.026015
TAC3	0.32354	1.66764e-06	0.0260702
GPNMB	0.32335	1.6926e-06	0.0264604
SRRD	0.323142	1.72017e-06	0.0268915
SHANK2	0.322944	1.74694e-06	0.0273099
C2CD4C	0.322746	1.7741e-06	0.0277345
PTPRA	0.322599	1.79442e-06	0.0280522
CELF5	0.322093	1.86646e-06	0.0291783
PPP4R4	0.322006	1.87907e-06	0.0293756
TMEM242	0.321923	1.8912e-06	0.0295652
C2orf81	0.32192	1.89158e-06	0.0295711
CA4	0.321812	1.90762e-06	0.0298218
FAM110C	0.321781	1.91222e-06	0.0298938
MARCKS	0.321779	1.91241e-06	0.0298968
NDUFB1	0.321739	1.91838e-06	0.02999
CACNG3	0.321501	1.95415e-06	0.0305492
TOX3	0.321333	1.9796e-06	0.0309472
P2RY12	0.319824	2.22427e-06	0.034772
E2F5	0.319801	2.22827e-06	0.0348345
ANK3	0.31961	2.26117e-06	0.0353489
GABRA5	0.319571	2.26794e-06	0.0354548
RIN1	0.3194	2.29797e-06	0.0359241
NHP2	0.319256	2.32351e-06	0.0363234
KCNG1	0.319141	2.34418e-06	0.0366466
JPH4	0.319041	2.36221e-06	0.0369284
CAMK1	0.319022	2.36574e-06	0.0369836
HDGFL3	0.318938	2.38108e-06	0.0372234
CFD	0.318733	2.41877e-06	0.0378127
PLPPR5	0.318729	2.41949e-06	0.0378239
PLB1	0.318602	2.44316e-06	0.038194
SLBP	0.318549	2.45313e-06	0.0383498
CPLX3	0.318544	2.45411e-06	0.038365
B3GALNT1	0.318396	2.48204e-06	0.0388017
GMFB	0.31834	2.49265e-06	0.0389676
FAM171B	0.318322	2.49612e-06	0.0390218
CERS6	0.317988	2.5608e-06	0.040033
PPM1M	0.317988	2.5608e-06	0.040033
P2RY13	0.317974	2.56359e-06	0.0400766
RUNX1T1	0.317835	2.59091e-06	0.0405037
HECTD2	0.317753	2.60713e-06	0.0407572
RXYLT1	0.317469	2.66425e-06	0.0416502
KCNH2	0.317415	2.67534e-06	0.0418236
ATOX1	0.317283	2.70246e-06	0.0422475
EPHA3	0.3167	2.82525e-06	0.0441671
MZT1	0.316549	2.85775e-06	0.0446752
RTN4R	0.316524	2.86339e-06	0.0447634
YWHAH	0.316446	2.88037e-06	0.0450289
RCSD1	0.316375	2.89603e-06	0.0452736
FAM149A	0.315837	3.01677e-06	0.0471612
ACP1	0.315784	3.02896e-06	0.0473517
RIIAD1	0.315653	3.05918e-06	0.0478241
NSUN6	0.315535	3.08665e-06	0.0482536
NICN1	0.315344	3.13153e-06	0.0489552
LMO1	0.315317	3.13799e-06	0.0490562
CDC6	0.315176	3.17173e-06	0.0495837
SLA	0.315156	3.1764e-06	0.0496567
ZSCAN18	0.315029	3.20708e-06	0.0501362
PDE2A	0.314996	3.21526e-06	0.0502642
ITPKA	0.314949	3.22663e-06	0.0504419
GSS	0.314865	3.24725e-06	0.0507643
COG1	0.314862	3.24789e-06	0.0507742
CD68	0.314827	3.25649e-06	0.0509087
LINC00260	0.314794	3.2648e-06	0.0510385
C17orf51	0.314715	3.28436e-06	0.0513444
HMGB1	0.314599	3.31311e-06	0.0517938
PDCD2L	0.314396	3.3644e-06	0.0525957
C8orf44	0.314391	3.36572e-06	0.0526163
EXD3	0.314306	3.38718e-06	0.0529518
KLF10	0.314214	3.41078e-06	0.0533207
TENM3	0.314191	3.41679e-06	0.0534146
GRIK2	0.313889	3.49545e-06	0.0546444
PALMD	0.313872	3.49989e-06	0.0547138
GHR	0.313854	3.50468e-06	0.0547887
IPO5P1	0.313626	3.5654e-06	0.0557378
COCH	0.313157	3.69344e-06	0.0577395
TMEM200A	0.313011	3.7343e-06	0.0583782
MBLAC2	0.312917	3.76055e-06	0.0587887
TDRKH	0.312696	3.82362e-06	0.0597746
GTF2H5	0.312564	3.86172e-06	0.0603702
CXorf57	0.312349	3.92449e-06	0.0613515
ONECUT1	0.312269	3.9478e-06	0.0617159
SAMD9	0.312242	3.95585e-06	0.0618419
NCAM2	0.312079	4.00452e-06	0.0626026
SIN3A	0.312048	4.01385e-06	0.0627485
ZWILCH	0.311946	4.04472e-06	0.063231
RAE1	0.311506	4.17976e-06	0.0653421
CDK17	0.311462	4.19354e-06	0.0655575
CANX	0.311375	4.22081e-06	0.065984
CNTN3	0.311195	4.27794e-06	0.0668771
WDR54	0.311099	4.30866e-06	0.0673572
SOX4	0.311084	4.31366e-06	0.0674354
SEMA4F	0.311054	4.32326e-06	0.0675855
SPRN	0.311053	4.32367e-06	0.067592
SYT5	0.310928	4.36396e-06	0.0682219
SCN3A	0.310921	4.36649e-06	0.0682614
RNASEH2A	0.310843	4.39187e-06	0.0686581
ARL10	0.310703	4.4379e-06	0.0693777
PKD2L1	0.310507	4.50303e-06	0.0703959
GTF2IRD2	0.310358	4.55324e-06	0.0711808
PPIL6	0.310353	4.555e-06	0.0712083
ST8SIA3	0.310124	4.63335e-06	0.0724332
GNPTAB	0.309998	4.67683e-06	0.0731129
DENND1C	0.309911	4.70709e-06	0.0735859
WNT4	0.309899	4.71117e-06	0.0736497
PTPRG	0.309897	4.71207e-06	0.0736639
CRNKL1	0.309753	4.76267e-06	0.0744548
BTG3	0.309647	4.80037e-06	0.0750442
PCDH11Y	0.309472	4.86307e-06	0.0760243
FAM49A	0.309439	4.87476e-06	0.0762071
HMGCR	0.309296	4.92701e-06	0.077024
KRT83	0.309262	4.93933e-06	0.0772165
CPNE7	0.30907	5.00999e-06	0.0783212
CYBB	0.308995	5.03794e-06	0.0787582
RRAS2	0.308825	5.10163e-06	0.0797537
TMOD1	0.308614	5.18193e-06	0.0810092
B3GAT1	0.308245	5.32525e-06	0.0832496
ARPP19	0.3081	5.38259e-06	0.084146
NBDY	0.30787	5.47441e-06	0.0855815
INSM1	0.307656	5.56135e-06	0.0869405
MAP1LC3A	0.30765	5.564e-06	0.086982
LOC101927027	0.307593	5.58741e-06	0.0873481
SPPL3	0.307519	5.61789e-06	0.0878244
PTPRO	0.306707	5.96366e-06	0.0932299
EFNB2	0.306633	5.99608e-06	0.0937366
RTL6	0.306633	5.99608e-06	0.0937366
DPF1	0.306243	6.17006e-06	0.0964565
A1BG	0.306156	6.20943e-06	0.097072
FNIP2	0.306077	6.24548e-06	0.0976357
PARVB	0.305819	6.3645e-06	0.0994962
DBP	0.305711	6.41477e-06	0.100282
FBXO17	0.305679	6.42998e-06	0.10052
PABPC1L	0.305385	6.56972e-06	0.102704
RITA1	0.305329	6.59651e-06	0.103123
LONRF2	0.305185	6.66616e-06	0.104212
MX2	0.305169	6.67436e-06	0.10434
EXOC3-AS1	0.30509	6.71297e-06	0.104944
ANKRD30B	0.30495	6.78186e-06	0.106021
CYP26B1	0.304859	6.82687e-06	0.106724
BLOC1S4	0.304751	6.8806e-06	0.107564
DDX20	0.3046	6.95702e-06	0.108759
ZNRF1	0.304404	7.05685e-06	0.11032
HPCA	0.304216	7.15399e-06	0.111838
ALYREF	0.304118	7.20541e-06	0.112642
ITFG1	0.303859	7.34241e-06	0.114784
LSM3	0.303462	7.55682e-06	0.118136
RFC5	0.303417	7.58172e-06	0.118525
FKBP1A	0.303386	7.59883e-06	0.118793
ZWINT	0.303007	7.81007e-06	0.122095
GABRG1	0.302878	7.88368e-06	0.123246
ASH2L	0.30287	7.88812e-06	0.123315
STRN4	0.302815	7.91925e-06	0.123802
GNG2	0.302699	7.98635e-06	0.124851
TMEM198	0.302637	8.02236e-06	0.125414
CRYM	0.302604	8.04117e-06	0.125708
HCST	0.302451	8.13054e-06	0.127105
CENPVL3	0.302372	8.17711e-06	0.127833
UBL5	0.302315	8.21086e-06	0.12836
NRXN2	0.301722	8.57009e-06	0.133976
ICAM5	0.301604	8.64321e-06	0.135119
IL1RAPL2	0.301511	8.70149e-06	0.13603
MUM1L1	0.301324	8.81917e-06	0.13787
SAP30BP	0.301301	8.83398e-06	0.138102
PTCHD1	0.30121	8.89182e-06	0.139006
NUDT2	0.30099	9.03379e-06	0.141225
HACD2	0.300918	9.08018e-06	0.14195
MGAT4B	0.300883	9.10304e-06	0.142308
DCAF4	0.300628	9.27146e-06	0.144941
SH2B3	0.300509	9.35112e-06	0.146186
PSME1	0.300471	9.37636e-06	0.146581
CD53	0.300444	9.39469e-06	0.146867
SHISAL1	0.300274	9.50974e-06	0.148666
TLE1	0.300199	9.56111e-06	0.149469
PRMT6	0.299967	9.7213e-06	0.151973
MB21D2	0.299787	9.84745e-06	0.153945
CCR1	0.299781	9.85202e-06	0.154017
TMEM263	0.299713	9.89963e-06	0.154761
CYP1B1-AS1	0.299638	9.95299e-06	0.155595
IL33	0.299312	1.0188e-05	0.159269
DPP10-AS1	0.299306	1.01918e-05	0.159328
IMMP2L	0.29897	1.04399e-05	0.163207
RIPOR2	0.298905	1.04882e-05	0.163963
FAM174B	0.298841	1.05358e-05	0.164707
TNFAIP8L1	0.29849	1.08028e-05	0.168881
UHRF2	0.298478	1.08118e-05	0.169021
C11orf95	0.298416	1.08598e-05	0.169771
SPATS2L	0.298079	1.11233e-05	0.17389
MEST	0.298073	1.11284e-05	0.17397
BSN	0.297868	1.12915e-05	0.17652
FAM184A	0.297744	1.13917e-05	0.178087
ANKRD19P	0.297731	1.14022e-05	0.178251
FBXO34	0.297661	1.1459e-05	0.179139
SPATA33	0.297591	1.15161e-05	0.180031
PTGER3	0.297535	1.15617e-05	0.180744
TMEM53	0.297481	1.16064e-05	0.181443
ZNF23	0.297371	1.16975e-05	0.182867
XK	0.297167	1.18674e-05	0.185523
CD8A	0.297087	1.19351e-05	0.186582
TRAPPC2L	0.296532	1.24129e-05	0.194051
SHISA7	0.296342	1.25811e-05	0.196681
ANKRD6	0.296128	1.27725e-05	0.199673
CYP4X1	0.296116	1.27831e-05	0.199838
PKIG	0.296035	1.28569e-05	0.200992
KIF22	0.29601	1.28793e-05	0.201342
BRINP3	0.2952	1.36355e-05	0.213164
ADNP	0.295148	1.36853e-05	0.213943
RNF150	0.295142	1.36916e-05	0.21404
MYH7	0.294915	1.39116e-05	0.21748
TUBB	0.29449	1.4333e-05	0.224068
DERL2	0.294389	1.4435e-05	0.225663
TKFC	0.293915	1.49228e-05	0.233288
LOC441052	0.293729	1.51176e-05	0.236333
METTL26	0.29363	1.52235e-05	0.237988
LPL	0.293588	1.52677e-05	0.23868
SUMO2	0.293512	1.53495e-05	0.239959
CD24	0.293359	1.55144e-05	0.242537
UNC5B-AS1	0.293189	1.56994e-05	0.245429
UNC13A	0.293168	1.57222e-05	0.245785
MACROD2	0.293004	1.59038e-05	0.248624
PBX4	0.292777	1.61573e-05	0.252587
PRKN	0.292748	1.61895e-05	0.25309
KIRREL2	0.29269	1.62554e-05	0.254121
DCAF11	0.292662	1.62877e-05	0.254626
OTUB2	0.292484	1.64904e-05	0.257794
KCNN3	0.292413	1.65724e-05	0.259077
USP32P1	0.292308	1.66939e-05	0.260976
MPP2	0.292022	1.70298e-05	0.266227
RGS18	0.291626	1.75038e-05	0.273637
RAET1E-AS1	0.291576	1.75653e-05	0.274598
DCAF7	0.291545	1.76032e-05	0.275192
EFNB3	0.291292	1.79145e-05	0.280057
VLDLR	0.290969	1.83195e-05	0.286388
UCHL3	0.29084	1.84845e-05	0.288969
TMEM108	0.290491	1.89356e-05	0.29602
CTXND1	0.290259	1.92414e-05	0.300802
TOMM6	0.290218	1.92966e-05	0.301664
GABRB1	0.290187	1.93381e-05	0.302313
FYB1	0.289937	1.96747e-05	0.307575
MEIS3	0.289922	1.96941e-05	0.307878
SSSCA1	0.289766	1.99081e-05	0.311224
NPM3	0.289491	2.02885e-05	0.31717
MMD	0.289396	2.04211e-05	0.319242
C21orf2	0.289129	2.07996e-05	0.325159
ST20	0.28911	2.08274e-05	0.325594
CHST1	0.289101	2.08404e-05	0.325797
UPP2	0.288831	2.123e-05	0.331888
SNX32	0.288789	2.12924e-05	0.332864
LRRC42	0.288466	2.17692e-05	0.340318
DDRGK1	0.288338	2.19615e-05	0.343325
PHF13	0.288216	2.21457e-05	0.346203
ETNPPL	0.287944	2.25623e-05	0.352716
OTUD1	0.287605	2.30904e-05	0.360972
YIPF1	0.287572	2.31437e-05	0.361805
TRAIP	0.287223	2.37014e-05	0.370524
CDC42	0.287083	2.39289e-05	0.37408
UROS	0.287004	2.40582e-05	0.376103
PLXNC1	0.286628	2.46825e-05	0.385861
RBP4	0.286442	2.49981e-05	0.390795
LST1	0.286403	2.50643e-05	0.39183
MYO16	0.286395	2.50776e-05	0.392038
ZNF226	0.286141	2.55146e-05	0.39887
RGS8	0.286117	2.55573e-05	0.399538
SVOP	0.285961	2.58289e-05	0.403783
LOC105373383	0.285873	2.59839e-05	0.406207
CHMP1A	0.285839	2.60435e-05	0.407138
RNASEH2C	0.285828	2.60641e-05	0.40746
DOC2A	0.285789	2.6133e-05	0.408537
MAPKAPK5	0.2855	2.66505e-05	0.416628
TXLNB	0.285224	2.71539e-05	0.424496
MHENCR	0.285116	2.73524e-05	0.4276
CYP46A1	0.285009	2.75524e-05	0.430726
BRWD1	0.284817	2.79123e-05	0.436353
WASF1	0.284676	2.81802e-05	0.440541
CXADR	0.284608	2.83089e-05	0.442552
SLIT1	0.284597	2.83312e-05	0.442901
SNCA	0.284573	2.83759e-05	0.4436
HACD4	0.284419	2.86731e-05	0.448246
PLCB2	0.284084	2.93301e-05	0.458517
CHTF18	0.284043	2.94097e-05	0.459761
KLK10	0.283998	2.94998e-05	0.46117
NAT14	0.283962	2.9572e-05	0.4623
GASAL1	0.283826	2.98445e-05	0.46656
RAB36	0.283704	3.00905e-05	0.470405
MFSD4A	0.283691	3.01168e-05	0.470815
LOC100506100	0.283665	3.01694e-05	0.471638
CX3CR1	0.283579	3.03436e-05	0.474362
TMEM132A	0.283522	3.04603e-05	0.476186
CITED4	0.283497	3.05135e-05	0.477018
AIF1	0.283481	3.05455e-05	0.477517
OPTN	0.28328	3.09611e-05	0.484014
LRRC27	0.283012	3.15244e-05	0.492821
ARF3	0.283004	3.15409e-05	0.493078
DNAH5	0.282952	3.16509e-05	0.494798
TCEA3	0.282907	3.17474e-05	0.496308
PDCD5	0.282667	3.22625e-05	0.504359
DCAF15	0.282417	3.28082e-05	0.51289
LYRM2	0.282321	3.30197e-05	0.516197
PTTG1	0.282245	3.31893e-05	0.518848
ALPL	0.282196	3.32989e-05	0.520562
NANOS1	0.281936	3.38817e-05	0.529672
PCK2	0.281934	3.38876e-05	0.529764
FARSB	0.281846	3.40879e-05	0.532896
SFTPD	0.281664	3.45039e-05	0.5394
PEA15	0.281655	3.45248e-05	0.539727
APRT	0.281517	3.48462e-05	0.544751
DHRS2	0.281401	3.51157e-05	0.548963
TMEM132D	0.281366	3.51978e-05	0.550247
GNB2	0.28133	3.52831e-05	0.551581
L3MBTL4	0.281259	3.54514e-05	0.554212
FNBP1L	0.281251	3.54698e-05	0.554499
SCARA5	0.281121	3.57778e-05	0.559314
PAK1	0.280774	3.66157e-05	0.572413
SEMA4A	0.28066	3.68948e-05	0.576777
LMF1	0.280445	3.74268e-05	0.585094
TBC1D24	0.280339	3.76923e-05	0.589244
ABCC12	0.280236	3.79497e-05	0.593268
FARP1	0.280001	3.85491e-05	0.602639
P2RX5	0.279828	3.89928e-05	0.609574
MIR7-3HG	0.279807	3.90465e-05	0.610414
SSTR1	0.279656	3.94412e-05	0.616585
CPNE8	0.279574	3.96554e-05	0.619932
LTK	0.27949	3.98774e-05	0.623404
ZNF829	0.279451	3.99803e-05	0.625012
OXCT1	0.279363	4.02144e-05	0.628672
SCIN	0.279337	4.02835e-05	0.629753
WAC-AS1	0.279279	4.04394e-05	0.63219
OTUD4	0.279274	4.04533e-05	0.632407
SMC6	0.279122	4.08615e-05	0.638787
ANKS1B	0.279101	4.09176e-05	0.639665
TMEM106C	0.278611	4.22646e-05	0.660723
MRPL28	0.278552	4.24314e-05	0.663329
NDUFAF8	0.278307	4.3123e-05	0.674142
SHF	0.27805	4.38589e-05	0.685647
BORCS7	0.278049	4.38627e-05	0.685705
HMGB3	0.277781	4.46448e-05	0.697932
STIM1	0.277737	4.47745e-05	0.69996
ZCCHC17	0.27766	4.50004e-05	0.703491
ZFP69	0.277488	4.55136e-05	0.711515
WFS1	0.277321	4.60167e-05	0.719379
LOC728715	0.27719	4.64142e-05	0.725593
TUBB8P12	0.277023	4.69266e-05	0.733604
PXMP4	0.276847	4.74726e-05	0.74214
PALM2	0.276823	4.75453e-05	0.743276
FABP7	0.276815	4.75696e-05	0.743655
ARHGAP33	0.276625	4.81676e-05	0.753004
ACTR3B	0.276611	4.82126e-05	0.753708
TMEM160	0.276573	4.83316e-05	0.755567
USP25	0.276559	4.83767e-05	0.756274
DPP10	0.276209	4.94982e-05	0.773805
SCG3	0.275517	5.17885e-05	0.80961
CDH4	0.275372	5.22814e-05	0.817315
FAM105A	0.275144	5.30648e-05	0.829562
HILS1	0.275091	5.32489e-05	0.83244
NOV	0.275083	5.32759e-05	0.832862
ITGB7	0.27502	5.34968e-05	0.836315
MYCBP2	0.274917	5.38547e-05	0.841911
KLK5	0.274846	5.41053e-05	0.845827
AP3B2	0.274721	5.45452e-05	0.852705
GRIK1	0.274309	5.60266e-05	0.875863
EIF4EBP1	0.274241	5.62771e-05	0.87978
TYROBP	0.273932	5.74152e-05	0.897572
MRVI1-AS1	0.273821	5.78318e-05	0.904085
NHLRC1	0.273673	5.83884e-05	0.912785
FLJ20021	0.273584	5.87277e-05	0.91809
VEZT	0.273357	5.95966e-05	0.931673
DRC1	0.273237	6.00632e-05	0.938968
PIM2	0.273183	6.027e-05	0.942202
MTMR3	0.273143	6.04269e-05	0.944653
PANX2	0.273112	6.05485e-05	0.946555
DNAJC12	0.273103	6.05841e-05	0.947111
RASA4CP	0.27306	6.07518e-05	0.949733
ASMTL-AS1	0.273008	6.09558e-05	0.952922
ARHGDIB	0.272621	6.25007e-05	0.977074
ZNF572	0.27252	6.29098e-05	0.983469
SNHG12	0.272406	6.33743e-05	0.99073
ASS1	0.272164	6.43721e-05	1.00633
BIRC3	0.27206	6.48035e-05	1.01307
GOLT1A	0.27191	6.54338e-05	1.02293
STK25	0.271868	6.56087e-05	1.02566
ZNF286A	0.271845	6.57072e-05	1.0272
KCNJ5	0.271673	6.64398e-05	1.03865
TMEM17	0.271566	6.68953e-05	1.04577
WDR86	0.271421	6.75222e-05	1.05558
NEUROD1	0.271409	6.75729e-05	1.05637
PTBP3	0.271404	6.75954e-05	1.05672
TNKS2	0.271358	6.77982e-05	1.05989
C1S	0.271117	6.88556e-05	1.07642
DUSP5P1	0.271073	6.90505e-05	1.07947
FAM241B	0.270996	6.93901e-05	1.08477
DDN	0.270889	6.98703e-05	1.09228
MPP3	0.270666	7.08756e-05	1.108
PPM1J	0.270638	7.09992e-05	1.10993
C1QC	0.270626	7.10582e-05	1.11085
EXPH5	0.270605	7.11526e-05	1.11233
PDE4C	0.270597	7.11881e-05	1.11288
ZBTB18	0.270583	7.12531e-05	1.1139
C16orf70	0.270502	7.16206e-05	1.11964
LINC01750	0.270488	7.1686e-05	1.12067
PA2G4	0.270348	7.23309e-05	1.13075
TOPBP1	0.270274	7.26735e-05	1.13611
RHBDD2	0.27025	7.27881e-05	1.1379
CLIP3	0.269944	7.42249e-05	1.16036
PRICKLE2	0.269924	7.43172e-05	1.1618
BDNF	0.269835	7.47428e-05	1.16845
PCDH11X	0.269716	7.53138e-05	1.17738
CASC15	0.269687	7.54509e-05	1.17952
C6orf118	0.26962	7.57761e-05	1.18461
EEF1AKMT1	0.269538	7.61717e-05	1.19079
APBB1IP	0.269334	7.71725e-05	1.20644
UTP11	0.269176	7.79538e-05	1.21865
TTPAL	0.269164	7.80117e-05	1.21956
ZNF391	0.269046	7.85996e-05	1.22875
PTPN9	0.268776	7.99592e-05	1.25
SSR4	0.268556	8.10867e-05	1.26763
SLC7A4	0.268546	8.11401e-05	1.26846
TUBB6	0.268487	8.14413e-05	1.27317
SLC25A23	0.268477	8.14949e-05	1.27401
SOX11	0.26836	8.21007e-05	1.28348
EDNRB	0.268287	8.24865e-05	1.28951
CALHM2	0.26818	8.30446e-05	1.29824
WNT7B	0.268179	8.30514e-05	1.29834
FNDC9	0.268175	8.30719e-05	1.29866
ASTN1	0.26813	8.33113e-05	1.30241
TRIM14	0.268007	8.39642e-05	1.31261
CYTH4	0.267955	8.42406e-05	1.31693
YDJC	0.26774	8.53966e-05	1.335
CASK	0.267724	8.54807e-05	1.33632
ZNF682	0.267552	8.64185e-05	1.35098
EFCAB1	0.267442	8.70229e-05	1.36043
ISOC1	0.267437	8.70514e-05	1.36087
METTL9	0.267127	8.87726e-05	1.38778
SNRPC	0.267078	8.90492e-05	1.39211
ME3	0.267047	8.92243e-05	1.39484
HSD11B1L	0.26694	8.9825e-05	1.40423
EPHA4	0.266837	9.04148e-05	1.41345
CCDC68	0.266445	9.26738e-05	1.44877
SF3B3	0.266382	9.30453e-05	1.45458
DEGS1	0.266334	9.33267e-05	1.45898
TTC8	0.26616	9.43527e-05	1.47502
DRAIC	0.266009	9.52571e-05	1.48915
SLC27A2	0.265981	9.54203e-05	1.49171
APTR	0.265971	9.54825e-05	1.49268
NEK10	0.265884	9.60053e-05	1.50085
ORC6	0.265777	9.66565e-05	1.51103
EGR3	0.265624	9.75896e-05	1.52562
IFT22	0.265489	9.84189e-05	1.53858
RFPL1S	0.26533	9.94083e-05	1.55405
RGS22	0.2653	9.95943e-05	1.55696
LINC00950	0.265269	9.97888e-05	1.56
POC1A	0.265258	9.98537e-05	1.56101
NSFL1C	0.265257	9.98618e-05	1.56114
MEA1	0.265213	0.000100138	1.56546
GABRE	0.265177	0.000100366	1.56903
GGCX	0.265131	0.000100652	1.57349
TNIK	0.265073	0.000101021	1.57925
RAB40B	0.264955	0.00010177	1.59097
KIF2A	0.264911	0.000102051	1.59536
WNT10B	0.26482	0.000102632	1.60445
MAPK3	0.264712	0.000103334	1.61542
CAV2	0.264587	0.000104141	1.62804
TSPYL2	0.264461	0.000104963	1.64089
HCG23	0.264376	0.000105526	1.64969
LINC00665	0.26409	0.000107431	1.67946
OGG1	0.263658	0.000110362	1.72528
PLPP5	0.263534	0.00011122	1.73871
TFPT	0.263513	0.000111364	1.74096
ASIC4	0.263203	0.000113532	1.77484
FAM160A2	0.263199	0.000113559	1.77527
SDS	0.263094	0.000114303	1.7869
ILF3-AS1	0.263084	0.000114377	1.78805
MAGIX	0.263006	0.000114931	1.79672
AHR	0.262995	0.000115014	1.79802
ANXA11	0.262919	0.000115553	1.80644
APOE	0.262729	0.000116928	1.82794
ZNF578	0.262686	0.000117239	1.8328
MST1R	0.262558	0.000118177	1.84745
FRRS1L	0.262537	0.000118329	1.84983
FABP3	0.262426	0.00011915	1.86266
LOC644189	0.262405	0.000119303	1.86506
C1QL2	0.262124	0.0001214	1.89785
C3	0.262101	0.000121576	1.9006
MED8	0.26188	0.000123245	1.9267
NT5DC3	0.26184	0.000123552	1.93149
AP3M2	0.261748	0.000124257	1.94252
NT5C3A	0.261681	0.000124776	1.95063
NPTX1	0.261651	0.000125006	1.95423
TMEM59L	0.26159	0.000125478	1.9616
NOVA2	0.261367	0.000127218	1.9888
C2orf74	0.261354	0.00012732	1.99039
ADAMTS8	0.261333	0.000127483	1.99294
MAGEH1	0.261301	0.000127738	1.99693
RHEBL1	0.261187	0.000128641	2.01104
MILR1	0.261059	0.000129663	2.02702
SPRED1	0.26087	0.000131184	2.05081
BARD1	0.260844	0.000131394	2.05408
SLC16A2	0.260555	0.000133754	2.09097
FCGR1B	0.260175	0.000136915	2.14038
CLEC4G	0.260166	0.000136991	2.14158
WDR77	0.260061	0.000137877	2.15544
STMN1	0.25993	0.00013899	2.17283
CHSY3	0.259929	0.000139001	2.17301
PUS7L	0.259861	0.000139578	2.18202
PLPPR3	0.25979	0.00014019	2.19158
LY86	0.259716	0.000140826	2.20154
ALOX5	0.259495	0.000142753	2.23166
PELI1	0.259486	0.000142833	2.2329
HRASLS	0.259339	0.00014412	2.25303
EBLN3P	0.259289	0.000144567	2.26002
RPS17	0.259274	0.000144693	2.26199
ZBTB48	0.258943	0.000147661	2.30839
HMGCS1	0.258866	0.000148353	2.31921
PHACTR3	0.258735	0.000149545	2.33784
LOC728392	0.258472	0.000151967	2.37571
DDX10	0.25843	0.000152365	2.38192
TRAPPC5	0.258415	0.000152497	2.38399
SAMD14	0.258376	0.000152859	2.38965
TAMM41	0.258306	0.000153514	2.39988
GNG4	0.258211	0.000154414	2.41396
CA10	0.25791	0.00015727	2.4586
MARCH4	0.25767	0.000159582	2.49475
POLR2L	0.257652	0.000159758	2.4975
TBPL1	0.257547	0.000160782	2.5135
CNIH2	0.257463	0.000161608	2.52641
NRXN1	0.257459	0.000161646	2.52701
NYAP2	0.257429	0.000161939	2.53159
OAF	0.257392	0.000162309	2.53738
PSORS1C1	0.257363	0.000162591	2.54178
JMJD1C-AS1	0.257007	0.000166148	2.5974
GRIA1	0.25689	0.000167328	2.61584
SH3KBP1	0.256831	0.000167934	2.62532
GLRA3	0.256571	0.000170594	2.66689
PHYHIPL	0.256522	0.000171103	2.67486
CLBA1	0.256352	0.000172871	2.7025
LINC01547	0.256285	0.000173578	2.71354
ZNF727	0.256253	0.000173918	2.71887
C2orf73	0.256211	0.000174355	2.7257
CHCHD6	0.256211	0.000174355	2.7257
MTHFD1L	0.256105	0.00017548	2.74327
ARMC10	0.256031	0.000176265	2.75555
NR2F1	0.255988	0.000176721	2.76268
XKR4	0.255951	0.000177123	2.76897
NECTIN1	0.255859	0.000178111	2.7844
APBA1	0.255755	0.000179229	2.80189
UBALD1	0.255629	0.000180595	2.82324
LINC00643	0.255566	0.000181288	2.83408
MBOAT7	0.255484	0.000182183	2.84807
HGH1	0.255466	0.000182383	2.85119
GPD2	0.255447	0.000182597	2.85453
WDR6	0.255282	0.000184418	2.883
RGS10	0.255243	0.00018485	2.88976
MEIG1	0.255237	0.000184922	2.89089
BEGAIN	0.255153	0.000185863	2.9056
PSME2	0.255106	0.000186386	2.91378
ARHGAP6	0.255041	0.000187115	2.92517
BCR	0.254823	0.000189583	2.96375
DUSP14	0.254816	0.000189672	2.96514
C2orf69	0.254746	0.000190472	2.97765
HIST1H2BI	0.254722	0.000190739	2.98183
SYN2	0.25448	0.000193538	3.02558
RAB32	0.254375	0.000194762	3.04472
ZNF883	0.254375	0.000194762	3.04472
PET100	0.254321	0.0001954	3.05468
RSPH1	0.254052	0.00019857	3.10425
ZBTB44	0.253999	0.000199204	3.11416
TFEC	0.25398	0.000199436	3.11779
CSF1R	0.25389	0.000200508	3.13455
TTL	0.253791	0.000201711	3.15335
FNDC3B	0.253776	0.000201883	3.15604
CCDC6	0.253774	0.000201915	3.15653
FAM45BP	0.253643	0.000203504	3.18137
TCTEX1D2	0.253604	0.000203978	3.18878
DPYSL3	0.253395	0.00020654	3.22885
RTN4RL1	0.253386	0.000206653	3.2306
LYRM9	0.253363	0.000206941	3.23511
RNF181	0.253297	0.000207761	3.24792
DRAXIN	0.253232	0.000208567	3.26053
SEC24D	0.253189	0.000209101	3.26887
MAP2K1	0.253147	0.000209636	3.27724
AP3S1	0.253138	0.000209749	3.27901
BABAM2	0.253055	0.000210791	3.2953
RIPK2	0.252985	0.000211674	3.3091
FLOT2	0.252828	0.000213665	3.34022
BCL2	0.252715	0.000215107	3.36277
KLHDC8B	0.252518	0.000217649	3.4025
SLC17A7	0.252507	0.0002178	3.40487
TMEM176B	0.252453	0.000218491	3.41566
ARFGEF3	0.252355	0.000219776	3.43576
HBQ1	0.252258	0.000221052	3.45571
NR2C2AP	0.252184	0.000222026	3.47094
FXYD6	0.252045	0.000223866	3.4997
TAF10	0.251904	0.000225755	3.52922
LINGO3	0.251865	0.000226277	3.53739
GPC4	0.251794	0.000227238	3.5524
PRSS35	0.25169	0.000228642	3.57435
SELENOW	0.251479	0.000231527	3.61947
MED4	0.251377	0.000232938	3.64152
ACADL	0.251358	0.000233189	3.64545
RLBP1	0.251312	0.000233835	3.65555
SCAPER	0.251132	0.000236346	3.6948
AHRR	0.251024	0.000237857	3.71842
KHDRBS1	0.250963	0.000238717	3.73186
BAIAP2	0.25094	0.000239047	3.73702
SUSD3	0.25061	0.000243768	3.81083
BLM	0.250538	0.000244798	3.82693
NKAIN1	0.25051	0.000245211	3.83338
AGRN	0.250366	0.000247305	3.86611
C11orf97	0.250301	0.000248253	3.88094
NR2F2-AS1	0.250293	0.000248367	3.88272
C19orf57	0.250218	0.000249472	3.9
CACNA1G	0.250074	0.0002516	3.93326
LINC00484	0.250016	0.000252467	3.94681
EXTL3	0.249902	0.000254171	3.97345
MCTP1	0.249638	0.000258162	4.03585
RSPO3	0.249583	0.000258991	4.04881
LCN15	0.249493	0.000260379	4.0705
EXT1	0.249279	0.000263676	4.12204
CEP170B	0.249258	0.000263998	4.12708
GLOD4	0.249242	0.000264239	4.13085
PLXDC2	0.249231	0.000264421	4.13369
HIST1H2BN	0.249193	0.000265006	4.14283
CDC40	0.249095	0.000266545	4.16689
TYMP	0.249095	0.000266545	4.16689
SMIM19	0.249082	0.000266748	4.17007
MORN3	0.248908	0.000269483	4.21283
HEBP1	0.248839	0.000270572	4.22986
LILRB4	0.24872	0.000272473	4.25957
SSH2	0.248563	0.000274991	4.29894
FGL2	0.248116	0.000282291	4.41305
DDX25	0.248018	0.000283923	4.43857
CRABP2	0.247489	0.000292836	4.5779
TRIM11	0.247456	0.000293413	4.58692
OSBPL10	0.247358	0.000295082	4.61302
MYL6B	0.247297	0.000296133	4.62944
ACTR5	0.247269	0.000296626	4.63715
COPZ1	0.247193	0.000297952	4.65788
PDE4B	0.247177	0.000298222	4.66211
GNG10	0.247147	0.000298741	4.67022
FUCA1	0.247044	0.000300552	4.69853
CYGB	0.246994	0.000301416	4.71204
SEMA6B	0.24694	0.000302374	4.72701
GGCT	0.246845	0.000304044	4.75313
CES4A	0.246841	0.000304113	4.7542
PPP1R14C	0.246633	0.00030783	4.8123
EVI2B	0.246533	0.000309622	4.84032
VPS37D	0.24649	0.000310393	4.85238
CSMD3	0.246379	0.000312411	4.88392
DKFZP586I1420	0.24625	0.000314749	4.92047
TSG101	0.246096	0.000317581	4.96474
LCN12	0.24607	0.000318059	4.97222
R3HDM4	0.246057	0.000318299	4.97596
PRAF2	0.245911	0.000321015	5.01843
PDYN	0.245907	0.000321088	5.01956
CDK20	0.245802	0.000323049	5.05022
RIOX2	0.245788	0.000323316	5.0544
CDK5R1	0.245779	0.000323486	5.05706
PLCG2	0.245744	0.000324143	5.06733
PHPT1	0.245621	0.000326464	5.10362
NIT2	0.245486	0.000329023	5.14362
C1orf53	0.245327	0.000332074	5.19131
NLE1	0.245293	0.000332722	5.20145
TNFAIP8L2	0.245273	0.000333097	5.2073
TXN	0.245174	0.000335025	5.23745
CAMK2A	0.24508	0.000336838	5.26579
PUM1	0.245044	0.000337545	5.27685
SBF2	0.245012	0.000338178	5.28674
CCDC189	0.244915	0.000340083	5.31652
ZDHHC16	0.244615	0.000346013	5.40922
ZNF681	0.244606	0.000346194	5.41206
SGSM2	0.244549	0.000347335	5.42989
LSM4	0.244519	0.000347933	5.43924
PPP5D1	0.244495	0.000348428	5.44697
CSF2RA	0.244439	0.000349549	5.4645
RCN2	0.244435	0.000349628	5.46573
B3GNTL1	0.244387	0.000350596	5.48086
KLHL26	0.244282	0.000352723	5.51413
EID2B	0.244241	0.000353567	5.52732
DNLZ	0.244129	0.000355845	5.56292
CCDC90B	0.244027	0.000357949	5.59581
SSBP4	0.243939	0.000359769	5.62427
LAPTM5	0.243893	0.000360709	5.63897
HSPB11	0.243776	0.000363165	5.67735
LRRC36	0.243707	0.000364602	5.69982
TDG	0.243562	0.000367656	5.74757
WIPI2	0.243461	0.000369797	5.78104
DRG2	0.243413	0.000370817	5.79698
GSTO2	0.243064	0.00037831	5.91411
FOXJ3	0.242953	0.000380734	5.95202
CTR9	0.242944	0.000380932	5.95512
RTBDN	0.242883	0.000382264	5.97594
FSIP1	0.24284	0.000383202	5.9906
FAR2P1	0.242819	0.000383658	5.99772
KIF26B	0.242784	0.000384427	6.00975
SNAP29	0.24278	0.000384513	6.01109
FBXO2	0.242776	0.000384599	6.01243
CDH9	0.242764	0.000384884	6.01689
ACTN1	0.242568	0.00038922	6.08468
ABI2	0.242269	0.000395941	6.18975
ASH1L-AS1	0.242228	0.000396851	6.20397
SNX13	0.242191	0.000397704	6.21731
PDS5A	0.242174	0.000398087	6.2233
PTGES	0.24214	0.000398854	6.23529
LSM7	0.242131	0.000399061	6.23852
TIMM10	0.242122	0.000399268	6.24175
ALOX5AP	0.242012	0.000401787	6.28114
DLG2	0.241943	0.000403366	6.30582
STAP2	0.241536	0.000412836	6.45386
SESN3	0.2414	0.000416048	6.50408
INAFM1	0.241238	0.000419903	6.56434
PAK3	0.241205	0.000420709	6.57694
CPNE5	0.241194	0.000420957	6.58082
ST6GALNAC6	0.241184	0.000421205	6.5847
FUT9	0.241089	0.000423478	6.62023
C5orf42	0.240975	0.000426233	6.6633
PPP1R32	0.240935	0.000427208	6.67854
CPT1C	0.240892	0.000428247	6.69479
RAD1	0.240787	0.000430809	6.73483
DNAAF4	0.240583	0.000435847	6.81359
SATL1	0.240401	0.000440356	6.88409
RAD17	0.240344	0.000441782	6.90638
MGAT5B	0.240331	0.000442107	6.91146
CALM3	0.240242	0.000444354	6.94658
BCRP2	0.240137	0.000447004	6.98802
DYDC2	0.240093	0.000448122	7.00548
LINC02076	0.239944	0.000451919	7.06485
ACVR2B	0.239918	0.000452582	7.07522
PPM1N	0.23966	0.000459233	7.17919
WDR17	0.239625	0.000460143	7.19341
SLF1	0.23951	0.000463152	7.24045
LINC01736	0.239391	0.000466282	7.28938
MAN1A1	0.239354	0.000467238	7.30433
ACKR1	0.239335	0.000467751	7.31235
TPM3P9	0.23913	0.000473188	7.39735
ABHD17C	0.239049	0.000475372	7.43149
SP5	0.238909	0.000479138	7.49036
KCTD2	0.238855	0.000480575	7.51282
ABR	0.238741	0.000483672	7.56124
PTAFR	0.238557	0.000488709	7.63999
DOK6	0.238534	0.000489351	7.65002
CA11	0.238411	0.000492752	7.70319
LOXL3	0.238328	0.000495056	7.73921
DPH5	0.238306	0.000495669	7.7488
ZNF793	0.238113	0.000501077	7.83334
KCTD12	0.238069	0.000502319	7.85275
ACAP3	0.237779	0.00051057	7.98175
GAL3ST4	0.237748	0.000511462	7.99569
TMEM238	0.237525	0.000517893	8.09623
TMSB4Y	0.237412	0.000521175	8.14753
LOC105376064	0.237399	0.000521553	8.15344
ANO3	0.237339	0.000523297	8.18071
KDM1B	0.23724	0.000526229	8.22653
OLFM1	0.237216	0.000526916	8.23728
TUBB2A	0.237215	0.000526954	8.23788
SH2D5	0.237032	0.000532369	8.32252
DCTPP1	0.236975	0.000534069	8.3491
RASL10A	0.23694	0.000535114	8.36544
SLC39A3	0.236921	0.000535696	8.37454
MED27	0.236912	0.000535968	8.37878
RPAIN	0.236799	0.000539355	8.43174
C2orf15	0.236712	0.000541977	8.47273
MNDA	0.236682	0.00054288	8.48684
DKFZp779M0652	0.236651	0.000543824	8.5016
COA7	0.236541	0.000547178	8.55403
SIVA1	0.236382	0.000552065	8.63043
ADAP2	0.23637	0.000552424	8.63605
GNAZ	0.236358	0.000552784	8.64167
ALG1L	0.236336	0.000553463	8.65229
RASAL3	0.236313	0.000554184	8.66355
PPP1R1B	0.236308	0.000554344	8.66605
SLC2A5	0.236099	0.000560827	8.7674
RPL12	0.236094	0.000560989	8.76994
TIMM17B	0.235935	0.00056599	8.84812
HSP90B1	0.235873	0.000567953	8.87881
SCPEP1	0.235867	0.000568117	8.88137
N4BP2L1	0.235818	0.000569676	8.90574
HIST1H2BM	0.235667	0.0005745	8.98116
CMSS1	0.235657	0.00057479	8.98569
MTMR12	0.235551	0.000578195	9.03892
ARID5A	0.235423	0.000582331	9.10358
VASH1	0.235385	0.000583548	9.12261
ADGRV1	0.235326	0.000585483	9.15285
TMEM176A	0.235269	0.000587339	9.18187
MEDAG	0.235223	0.00058882	9.20502
USP46	0.235131	0.000591833	9.25213
CEP128	0.23512	0.000592216	9.25812
HIST1H2BC	0.234923	0.00059872	9.3598
DNAJC2	0.234884	0.000600012	9.37999
NPDC1	0.234872	0.0006004	9.38605
DHRS12	0.234715	0.000605638	9.46794
PARP6	0.234682	0.000606769	9.48562
DLK2	0.234647	0.000607946	9.50402
POLR3GL	0.234617	0.00060895	9.51971
SSTR2	0.23455	0.000611225	9.55528
PSD	0.234232	0.000622052	9.72454
CCDC32	0.234222	0.000622409	9.73012
CTNNB1	0.234137	0.000625312	9.77551
DDA1	0.234137	0.000625312	9.77551
CHGB	0.233995	0.000630255	9.85277
CALB2	0.233944	0.000632016	9.8803
PNMA8A	0.233917	0.000632966	9.89516
EEF1AKMT4	0.233876	0.000634416	9.91783
PCDHGA12	0.233712	0.000640156	10.0076
LOC105372480	0.233545	0.000646083	10.1002
HHLA3	0.233488	0.000648116	10.132
SYP	0.233484	0.000648255	10.1342
REXO5	0.233462	0.000649042	10.1465
NRG4	0.233242	0.000656963	10.2703
HIST1H2BG	0.233202	0.000658417	10.293
ENSA	0.233201	0.000658464	10.2938
TRIM22	0.233171	0.000659545	10.3107
TP53BP1	0.233158	0.000660015	10.318
LOC101927420	0.233137	0.000660769	10.3298
TMED10	0.233111	0.000661712	10.3445
PGBD5	0.233093	0.000662372	10.3549
KCNG3	0.233019	0.000665068	10.397
CBX2	0.232906	0.000669203	10.4617
SLC16A8	0.23282	0.000672403	10.5117
CDC42EP4	0.232541	0.000682769	10.6737
NSD3	0.232449	0.000686224	10.7277
SDHAF1	0.232405	0.000687884	10.7537
LINC02482	0.232345	0.000690136	10.7889
LCLAT1	0.232124	0.000698569	10.9207
VHL	0.232112	0.000699015	10.9277
CTNND2	0.232102	0.000699412	10.9339
TBC1D9	0.231879	0.000707999	11.0681
SYTL5	0.231717	0.0007143	11.1667
WIZ	0.231692	0.000715263	11.1817
WDR66	0.231653	0.000716784	11.2055
RPL21	0.231622	0.000718004	11.2246
SIGLEC11	0.231463	0.000724285	11.3227
CCDC85A	0.231353	0.000728655	11.3911
GRM5	0.231136	0.000737312	11.5264
ERI3	0.231135	0.000737364	11.5272
CARD17	0.23107	0.000739974	11.568
TPM1	0.230936	0.000745431	11.6533
GEMIN8P4	0.230889	0.000747329	11.683
PSMG3-AS1	0.230864	0.000748332	11.6987
PSMD8	0.230476	0.000764339	11.9489
GPM6B	0.230451	0.000765363	11.9649
SRSF12	0.230422	0.00076655	11.9835
VSTM2L	0.230229	0.000774639	12.1099
DAPL1	0.230197	0.000776004	12.1313
NDUFC2	0.230191	0.000776277	12.1355
LGALSL	0.230156	0.000777754	12.1586
LINC00507	0.230146	0.000778137	12.1646
CHID1	0.230137	0.000778521	12.1706
UQCR11	0.230056	0.00078198	12.2247
UBA52	0.230032	0.000782971	12.2402
SMAD2	0.230025	0.000783301	12.2454
MRAS	0.229964	0.000785895	12.2859
DNAJC14	0.229894	0.000788886	12.3326
PSTK	0.229863	0.000790218	12.3535
DYRK2	0.229432	0.000808862	12.6449
ATAD3A	0.229355	0.000812275	12.6983
GTF2F2	0.229287	0.000815243	12.7447
C6orf52	0.229215	0.000818451	12.7948
SH3RF1	0.229063	0.00082519	12.9002
FCGR2A	0.228965	0.000829595	12.9691
ASB5	0.228769	0.000838411	13.1069
TLR4	0.228752	0.000839174	13.1188
CACNA2D1	0.22875	0.000839292	13.1206
CHPF	0.22872	0.000840643	13.1418
RRP7BP	0.228616	0.000845361	13.2155
FIGNL2	0.228468	0.000852125	13.3213
ATP5IF1	0.228436	0.000853615	13.3446
MIIP	0.22842	0.000854331	13.3558
NUCB2	0.228296	0.000860079	13.4456
PHYHIP	0.228273	0.000861161	13.4625
RAD23B	0.228178	0.000865561	13.5313
C12orf45	0.228134	0.000867618	13.5635
VIM	0.228124	0.000868102	13.571
PRDM10	0.228116	0.000868466	13.5767
GPR27	0.228111	0.000868708	13.5805
PIK3R2	0.228059	0.000871136	13.6185
SLITRK1	0.227954	0.000876072	13.6956
YLPM1	0.227951	0.000876194	13.6975
FBXW9	0.227747	0.000885897	13.8492
PDGFD	0.227678	0.000889174	13.9005
TSEN34	0.227551	0.000895262	13.9956
SREK1IP1	0.227524	0.000896572	14.0161
KLRC3	0.227476	0.000898884	14.0522
ITGAX	0.227463	0.000899509	14.062
PMVK	0.227447	0.000900261	14.0738
ERICH6-AS1	0.227399	0.000902581	14.1101
RFC3	0.227283	0.000908249	14.1987
SLC25A14	0.227107	0.000916875	14.3335
NOL4L	0.227055	0.000919427	14.3734
LCP1	0.22696	0.0009241	14.4465
MTA3	0.226884	0.000927893	14.5058
FZD1	0.226868	0.000928666	14.5178
RPL27	0.226851	0.000929505	14.5309
LOC145783	0.226834	0.000930344	14.5441
DNAJB5	0.226758	0.00093416	14.6037
NMT2	0.226496	0.000947337	14.8097
ZNF575	0.226347	0.000954914	14.9282
MTMR9	0.226303	0.000957165	14.9634
CCS	0.226302	0.000957231	14.9644
RGMB	0.226106	0.000967288	15.1216
ARPC2	0.225966	0.00097454	15.235
KCNB2	0.225957	0.000975012	15.2424
PUSL1	0.225949	0.000975416	15.2487
GLUD2	0.225899	0.00097805	15.2899
GPN2	0.225817	0.000982317	15.3566
HSD17B14	0.225778	0.000984356	15.3884
H2BFS	0.225772	0.000984696	15.3937
CITED1	0.225745	0.000986125	15.4161
GREB1L	0.225741	0.000986329	15.4193
PGRMC1	0.225698	0.00098858	15.4545
DACH2	0.22569	0.00098899	15.4609
LMO3	0.225554	0.000996185	15.5734
GRIN2B	0.225536	0.000997148	15.5884
RNF2	0.225482	0.00100004	15.6337
ELOB	0.225339	0.00100766	15.7527
NKAIN4	0.225322	0.00100856	15.7669
CDC42P3	0.225312	0.00100912	15.7756
LMAN2L	0.225285	0.00101058	15.7984
ACKR3	0.22527	0.00101135	15.8104
LRFN2	0.225264	0.0010117	15.8158
LIPT2	0.225176	0.00101645	15.8901
RAVER2	0.22513	0.0010189	15.9285
CD84	0.225066	0.00102242	15.9835
ZNF577	0.225044	0.00102362	16.0022
LOC728485	0.224744	0.00104002	16.2586
GRIA2	0.224632	0.00104626	16.3562
DPM2	0.224586	0.00104878	16.3956
CCR5	0.224556	0.00105044	16.4215
SLC30A3	0.224545	0.00105109	16.4317
SLC4A3	0.224516	0.00105268	16.4565
FAM117B	0.224348	0.00106212	16.6041
HIST1H2BL	0.224302	0.00106468	16.6441
NPHP1	0.224192	0.00107091	16.7415
RPS18	0.224125	0.00107473	16.8013
ARPC4	0.224029	0.0010802	16.8868
AP1S1	0.223998	0.00108198	16.9146
ICAM3	0.223984	0.0010828	16.9273
PSMB2	0.223885	0.00108845	17.0157
SURF6	0.223875	0.00108905	17.0251
PYCR1	0.223748	0.00109638	17.1398
LOC441666	0.22368	0.00110029	17.2009
CABYR	0.223656	0.00110173	17.2233
SOBP	0.223652	0.00110195	17.2268
LRMDA	0.223627	0.00110339	17.2492
RARA-AS1	0.223626	0.00110346	17.2504
FCHSD2	0.223607	0.00110459	17.2681
PAFAH1B3	0.223607	0.00110459	17.2681
PINLYP	0.223594	0.00110535	17.28
COL12A1	0.223547	0.00110808	17.3226
SMG8	0.223512	0.00111013	17.3546
CALU	0.223436	0.00111462	17.4248
RPS19	0.223398	0.00111683	17.4594
LOC729970	0.223329	0.00112088	17.5228
GOLGB1	0.223319	0.0011215	17.5323
PMF1	0.223312	0.00112188	17.5383
GSTM5	0.223236	0.00112641	17.6092
PPFIA2	0.223189	0.00112919	17.6526
EDF1	0.22314	0.00113212	17.6984
ZDHHC12	0.222946	0.00114377	17.8806
ATP6V1C1	0.222912	0.00114581	17.9124
SELENON	0.222897	0.00114674	17.927
LOC645166	0.222724	0.00115719	18.0904
PCDHGC5	0.222722	0.00115735	18.0929
GUK1	0.22263	0.00116297	18.1807
SPACA9	0.222623	0.00116336	18.1868
RELN	0.222606	0.00116439	18.203
RGS12	0.222433	0.00117507	18.3699
SLC29A4	0.222163	0.00119182	18.6318
ALKAL2	0.222046	0.00119914	18.7461
C1orf50	0.22196	0.00120461	18.8317
SPIN1	0.221909	0.00120781	18.8817
RPGRIP1L	0.221817	0.00121365	18.9729
SPRED3	0.221677	0.00122258	19.1126
CD83	0.221586	0.0012284	19.2036
LSP1	0.221527	0.00123224	19.2636
ENOX1	0.221485	0.00123492	19.3054
LOXL1	0.221474	0.00123567	19.3172
LOC100507387	0.221436	0.0012381	19.3552
CFAP44	0.221342	0.00124424	19.4512
MARCH3	0.221259	0.00124965	19.5358
MANEAL	0.221164	0.00125584	19.6326
ERI2	0.221134	0.0012578	19.6632
CD33	0.221084	0.00126113	19.7152
MRTO4	0.220849	0.00127667	19.9581
HES4	0.220826	0.00127822	19.9824
MIEN1	0.220792	0.00128047	20.0176
GLIS3	0.220735	0.00128428	20.0772
C8G	0.220708	0.00128611	20.1057
PCDH18	0.220692	0.00128715	20.1221
AKR7A2P1	0.220354	0.00131004	20.4799
SMPD3	0.220222	0.00131909	20.6213
TMEM130	0.220183	0.00132176	20.663
SLC4A10	0.220083	0.00132864	20.7706
PALM	0.220035	0.00133195	20.8224
ZNF33B	0.219958	0.00133735	20.9068
CHRM3	0.219861	0.00134412	21.0126
PRNP	0.219823	0.00134675	21.0537
KIAA1257	0.219713	0.00135447	21.1745
COPE	0.219673	0.0013573	21.2187
CMTM7	0.219661	0.00135812	21.2316
MYL5	0.21963	0.00136032	21.2659
VPS13A	0.21961	0.00136169	21.2873
STX12	0.219446	0.00137337	21.4699
UNC5D	0.219406	0.00137623	21.5147
TRAPPC9	0.219324	0.00138207	21.6059
KRBOX4	0.219301	0.00138374	21.6321
CRELD2	0.219267	0.00138616	21.6699
SYT17	0.219231	0.00138877	21.7107
KLHL2	0.219227	0.00138905	21.715
SHC1	0.219209	0.00139036	21.7354
PTBP2	0.219045	0.00140216	21.92
CREG2	0.218946	0.00140943	22.0336
POP4	0.218733	0.00142501	22.2771
PTPRC	0.218687	0.00142845	22.3309
A1BG-AS1	0.218672	0.0014295	22.3474
DHX36	0.218609	0.0014342	22.4208
CAPN10	0.218509	0.00144161	22.5367
CARMIL3	0.218487	0.00144325	22.5624
CD247	0.218474	0.00144422	22.5775
TMEM234	0.218276	0.00145908	22.8098
FAS	0.218208	0.00146416	22.8892
ZC3H12B	0.218141	0.00146926	22.9689
SLFN11	0.21784	0.0014922	23.3275
CHODL	0.217553	0.00151446	23.6755
EBAG9	0.217444	0.00152296	23.8084
TMC4	0.217392	0.00152702	23.8719
ATP9A	0.217374	0.00152845	23.8942
PTRH1	0.217262	0.00153723	24.0314
IQCA1	0.217221	0.0015405	24.0827
OXTR	0.217212	0.00154122	24.0939
EXO5	0.217138	0.00154708	24.1855
ZBTB8A	0.21711	0.00154934	24.2209
ZC3HAV1	0.217002	0.00155792	24.355
ORC3	0.216949	0.00156217	24.4215
ABI1	0.216939	0.001563	24.4345
AFF2	0.216874	0.00156821	24.5158
MRC1	0.21681	0.00157332	24.5957
RASIP1	0.216775	0.00157615	24.6399
MRPL3	0.216753	0.00157793	24.6677
TNFRSF4	0.216745	0.00157856	24.6776
FAM102B	0.216726	0.00158013	24.7022
HPGDS	0.216679	0.00158391	24.7613
WDR13	0.216629	0.00158802	24.8255
THRA	0.216459	0.00160188	25.0422
PTCH1	0.216371	0.00160912	25.1554
FOXN3-AS1	0.216326	0.00161286	25.2139
TMEFF2	0.216302	0.00161479	25.244
FKBP1B	0.216231	0.00162069	25.3362
PRRC2B	0.216164	0.00162628	25.4236
PRORSD1P	0.216095	0.001632	25.513
NUDT16L1	0.216016	0.0016386	25.6163
CLTCL1	0.215994	0.00164045	25.6451
SLC26A8	0.215952	0.00164393	25.6995
SWSAP1	0.215941	0.00164491	25.7148
CHL1	0.215879	0.00165014	25.7967
LYN	0.215873	0.00165058	25.8035
TOLLIP	0.215871	0.0016508	25.8069
CD74	0.215801	0.0016567	25.8992
MFSD4B	0.21577	0.00165934	25.9404
C12orf73	0.215724	0.00166318	26.0005
VPS26B	0.215708	0.00166461	26.0229
ANKLE2	0.215533	0.00167953	26.2561
CETN2	0.215422	0.00168898	26.4039
POLR2G	0.215321	0.0016977	26.5402
GAR1	0.215307	0.00169894	26.5595
DNAH2	0.215294	0.00170006	26.577
ZNF331	0.215162	0.00171154	26.7565
ADAM28	0.215079	0.00171878	26.8696
PAK4	0.215076	0.001719	26.8732
SARNP	0.215031	0.00172297	26.9353
FAM151B	0.214987	0.00172684	26.9957
KCNMB4	0.214943	0.00173071	27.0562
CDKN2D	0.214788	0.00174445	27.271
RNASET2	0.214651	0.00175655	27.4601
VPS37C	0.214638	0.0017577	27.4782
PLD6	0.214588	0.00176222	27.5488
VAMP2	0.214471	0.00177268	27.7123
ZNF335	0.21436	0.00178273	27.8695
PCDH1	0.214285	0.00178954	27.9759
TRIM71	0.214281	0.00178989	27.9814
ZNF84	0.214267	0.00179119	28.0016
CX3CL1	0.21418	0.00179909	28.1251
TIMP2	0.214175	0.00179956	28.1325
SMARCA1	0.214172	0.0017998	28.1362
POLR2I	0.214168	0.00180015	28.1418
FAM117A	0.21414	0.00180275	28.1824
TRPC4	0.21414	0.00180275	28.1824
SLC52A2	0.214105	0.00180595	28.2324
LOC399815	0.214057	0.00181034	28.3011
NISCH	0.213976	0.00181772	28.4165
SLC35A2	0.213908	0.00182405	28.5154
KDM4D	0.213843	0.00183005	28.6091
FBLN5	0.213829	0.00183137	28.6297
GRM7	0.213794	0.00183461	28.6805
EIF6	0.213748	0.00183882	28.7463
HTR7P1	0.213693	0.00184401	28.8275
DENR	0.213435	0.0018682	29.2056
RYBP	0.213414	0.00187016	29.2362
SPCS3	0.213407	0.00187077	29.2458
OST4	0.213393	0.00187212	29.2669
WDR97	0.213299	0.00188108	29.407
FBXL18	0.213269	0.00188392	29.4512
ASCC3	0.213246	0.00188613	29.4859
LOC285097	0.213226	0.00188799	29.5149
LOC105378853	0.213177	0.00189268	29.5883
NT5DC2	0.213163	0.00189404	29.6096
WDR62	0.213163	0.00189404	29.6096
SYK	0.213142	0.00189603	29.6406
RBM24	0.213137	0.00189652	29.6483
BEX1	0.21308	0.00190198	29.7337
STOML1	0.213038	0.00190596	29.7959
PHOSPHO2	0.212938	0.00191558	29.9462
EFR3B	0.212811	0.00192787	30.1384
ST8SIA4	0.212779	0.00193102	30.1876
SYT1	0.212637	0.00194493	30.4051
HLA-DMB	0.212618	0.0019467	30.4328
BYSL	0.212532	0.00195523	30.5661
RSF1	0.212372	0.00197096	30.8121
ARRDC1	0.212209	0.0019872	31.0659
MPEG1	0.212164	0.00199173	31.1368
METTL5	0.212151	0.00199303	31.157
LRFN4	0.212084	0.00199966	31.2606
AUNIP	0.212004	0.00200774	31.3869
C9orf40	0.211991	0.00200904	31.4074
MAEL	0.211924	0.00201585	31.5137
SLC30A10	0.211915	0.00201677	31.5281
PRKDC	0.211889	0.00201939	31.5691
COQ7	0.211761	0.00203242	31.7729
CSPG4P1Y	0.211505	0.00205859	32.1819
CABCOCO1	0.211402	0.0020693	32.3493
NUBPL	0.211286	0.00208128	32.5366
HOOK1	0.211251	0.00208492	32.5936
MIR4435-2HG	0.211097	0.00210106	32.8459
NUDT11	0.211014	0.00210979	32.9823
THUMPD2	0.210974	0.00211403	33.0486
ZNF263	0.210949	0.00211663	33.0892
EXOSC4	0.210892	0.00212266	33.1836
JCAD	0.210872	0.00212486	33.218
NUDT18	0.210765	0.00213616	33.3947
CUL7	0.21064	0.00214961	33.6048
RUNDC3A	0.210589	0.00215503	33.6896
TCTE1	0.210553	0.00215893	33.7506
ATP2C1	0.210473	0.0021676	33.8861
GTF2E2	0.210441	0.00217096	33.9386
KLF8	0.210355	0.00218037	34.0858
SST	0.2103	0.00218629	34.1783
ANGEL2	0.210298	0.00218658	34.1827
FAM171A2	0.21023	0.00219393	34.2976
SUGT1P3	0.21018	0.00219945	34.384
FBXL2	0.210045	0.00221425	34.6154
CTC1	0.209796	0.00224182	35.0463
FAM133A	0.209795	0.00224196	35.0486
DONSON	0.209794	0.00224211	35.0508
FAM13C	0.2096	0.00226371	35.3886
ARHGAP29	0.209458	0.00227979	35.6399
CDH10	0.20945	0.00228067	35.6536
BBC3	0.209446	0.00228111	35.6605
ZNF229	0.209301	0.00229759	35.9182
CCDC71L	0.209244	0.00230409	36.0198
FDXR	0.20919	0.00231031	36.1171
CDKL5	0.209098	0.00232087	36.2822
DTNBP1	0.20906	0.0023252	36.3498
MFSD12	0.209021	0.00232968	36.4198
CENPT	0.208972	0.00233536	36.5087
SEZ6	0.208946	0.00233836	36.5556
CACNA1H	0.208907	0.00234287	36.626
PDXP	0.208905	0.00234317	36.6307
CCDC117	0.208791	0.00235643	36.838
C20orf27	0.208573	0.00238193	37.2367
ACSL4	0.20856	0.00238346	37.2606
ACOT2	0.208525	0.00238758	37.3251
TRAPPC6B	0.208465	0.00239462	37.4351
SIN3B	0.208447	0.00239677	37.4687
NEBL-AS1	0.208442	0.00239738	37.4783
METTL6	0.208232	0.00242236	37.8687
LOC389831	0.208213	0.00242468	37.9051
C1QL1	0.208086	0.00243992	38.1433
NETO2	0.207852	0.00246813	38.5843
SAMD12	0.207816	0.00247255	38.6534
SELENOM	0.207814	0.00247286	38.6583
HLA-DRA	0.207748	0.00248093	38.7843
CTSO	0.207667	0.00249076	38.938
NDUFA11	0.207627	0.00249569	39.0151
RPA2	0.207618	0.0024968	39.0325
B4GALT2	0.207521	0.00250877	39.2196
PCDH15	0.207494	0.00251213	39.2721
LYPD8	0.207443	0.00251838	39.3698
NUDT4	0.207351	0.0025298	39.5483
MRPL10	0.207347	0.00253028	39.5559
RFX3	0.207322	0.00253334	39.6038
THNSL1	0.207277	0.002539	39.6921
SGCD	0.207268	0.00254013	39.7098
GRK6	0.207224	0.00254563	39.7959
RAD18	0.20715	0.00255488	39.9405
SLC1A6	0.207014	0.00257201	40.2082
DUSP3	0.207005	0.00257315	40.2261
ANKRD20A5P	0.206992	0.00257479	40.2517
SIPA1L1	0.206837	0.0025945	40.5599
PDGFRA	0.206808	0.00259813	40.6166
JUND	0.20678	0.00260177	40.6734
MAZ	0.206676	0.00261502	40.8806
RAB12	0.206667	0.00261618	40.8988
TM7SF2	0.206548	0.00263151	41.1383
TIMM13	0.206452	0.00264389	41.332
GFPT1	0.20636	0.00265582	41.5185
SCGN	0.206343	0.00265801	41.5527
KDM3B	0.206257	0.00266916	41.7269
SNX3	0.206186	0.00267848	41.8726
NR0B1	0.206171	0.00268051	41.9045
FRY	0.20612	0.00268714	42.0081
AGBL4	0.206082	0.00269208	42.0853
NKAIN2	0.206068	0.00269396	42.1147
THY1	0.205889	0.00271759	42.4841
B3GNT4	0.205735	0.00273813	42.8051
UMPS	0.205734	0.0027383	42.8078
THNSL2	0.20569	0.00274419	42.8999
CFAP70	0.205666	0.00274732	42.9488
LIX1L	0.205612	0.00275462	43.0629
BEX2	0.205517	0.00276735	43.262
TBCB	0.205387	0.00278506	43.5388
ITGAM	0.205358	0.00278893	43.5993
ERCC2	0.205157	0.00281633	44.0278
NTRK3	0.205131	0.00281989	44.0833
ZZZ3	0.205007	0.00283701	44.3509
COPS8	0.204924	0.00284847	44.5301
DUSP9	0.204831	0.00286141	44.7325
TMEM150C	0.204766	0.00287044	44.8735
RRAGB	0.204608	0.00289256	45.2194
PRKAR2B	0.204595	0.00289438	45.2478
DISP2	0.204579	0.00289656	45.282
OLFM3	0.204557	0.00289966	45.3304
DOK4	0.204544	0.00290149	45.3589
EPCAM	0.204535	0.00290276	45.3789
MORN4	0.204442	0.00291593	45.5848
MAPK8IP1P2	0.204423	0.00291868	45.6278
LRRC2	0.204391	0.00292309	45.6967
LOC389906	0.204353	0.0029286	45.7829
MAF	0.204345	0.00292971	45.8001
LINGO1	0.204245	0.00294391	46.0222
NNMT	0.204244	0.0029441	46.0251
CCEPR	0.204102	0.00296431	46.3411
PCDH20	0.204091	0.00296599	46.3673
SMIM29	0.204052	0.00297158	46.4547
WSB2	0.20404	0.00297326	46.4809
KIF16B	0.203979	0.00298204	46.6182
ACSM5	0.203972	0.00298316	46.6357
DEDD2	0.20396	0.00298484	46.662
TCTN1	0.20395	0.00298634	46.6855
S100P	0.203933	0.00298878	46.7235
FAM47E	0.203811	0.00300644	46.9997
TMIGD3	0.203784	0.0030104	47.0616
CADM3	0.203759	0.00301399	47.1177
HMGCLL1	0.20374	0.00301682	47.162
MCM3	0.203679	0.00302572	47.301
RAN	0.203637	0.00303179	47.3959
MVD	0.203606	0.00303635	47.4672
ADCY7	0.203569	0.00304187	47.5535
ZNF583	0.203491	0.00305331	47.7324
PPP1R9B	0.203466	0.00305694	47.7892
GRIK5	0.203383	0.00306921	47.981
ATL1	0.203172	0.00310065	48.4725
SRR	0.20314	0.0031055	48.5482
HMGN2	0.203037	0.00312086	48.7884
TNR	0.202934	0.00313649	49.0327
KLHL42	0.202914	0.00313943	49.0787
ARMCX2	0.202912	0.00313982	49.0848
CEP57L1	0.202883	0.00314413	49.1522
HIST1H4K	0.202873	0.0031457	49.1768
DCLK2	0.202852	0.00314885	49.2259
NXN	0.202838	0.00315101	49.2597
ATP6V0A4	0.202812	0.00315494	49.3212
TTLL1	0.202786	0.00315888	49.3828
GLUD1	0.202782	0.00315947	49.392
GRP	0.202779	0.00315987	49.3982
NPAS3	0.202761	0.00316263	49.4414
ZMAT1	0.202732	0.00316717	49.5123
RPL29	0.202725	0.00316816	49.5278
FAR2P2	0.202651	0.00317944	49.7041
ARRB2	0.202494	0.0032035	50.0804
PSD3	0.202457	0.0032093	50.1709
ITGB2	0.202409	0.0032167	50.2867
ESYT3	0.202297	0.00323397	50.5567
LOC644936	0.202288	0.00323538	50.5787
WDR3	0.202286	0.00323578	50.585
SUMF1	0.202255	0.00324062	50.6606
RPL37	0.202244	0.00324223	50.6858
HTR4	0.20223	0.00324445	50.7205
CAMSAP1	0.202064	0.00327039	51.126
SLC26A1	0.20204	0.00327425	51.1864
CUL2	0.201979	0.00328383	51.3362
WDR31	0.201929	0.0032916	51.4575
HIST1H2BE	0.201907	0.00329508	51.5119
LOC554206	0.201865	0.00330184	51.6176
PPCS	0.201783	0.00331478	51.82
RNF219	0.201723	0.00332426	51.9682
ZNF184	0.201723	0.00332426	51.9682
CAP1	0.201692	0.00332922	52.0457
PIGV	0.201692	0.00332922	52.0457
ATAD5	0.201615	0.00334164	52.2399
CPSF6	0.201556	0.00335098	52.3859
EARS2	0.20146	0.0033664	52.6269
WNT2B	0.20146	0.0033664	52.6269
GALNT17	0.201348	0.0033846	52.9115
MICALL2	0.201331	0.00338733	52.9541
ANOS1	0.201305	0.00339153	53.0198
LPCAT3	0.201248	0.00340079	53.1645
IGFBP5	0.201247	0.003401	53.1678
ZNF541	0.201066	0.0034304	53.6274
PPP3R1	0.201016	0.00343868	53.757
SYNGR3	0.20098	0.00344465	53.8502
DMTN	0.200921	0.00345425	54.0003
C5orf49	0.200845	0.00346688	54.1977
SMARCAD1	0.200719	0.00348772	54.5236
ULK2	0.200613	0.00350544	54.8005
TMEM116	0.200355	0.00354876	55.4778
CYFIP2	0.200317	0.00355512	55.5771
TWIST1	0.200279	0.0035617	55.6801
MBD4	0.200224	0.00357094	55.8245
KCTD17	0.200135	0.00358616	56.0624
SLC26A4-AS1	0.200098	0.00359235	56.1592
PPAT	0.200043	0.00360188	56.3082
STAG3	0.200013	0.00360699	56.388
ARSJ	0.199988	0.00361121	56.454
HIST1H2BD	0.199969	0.00361455	56.5062
ZMIZ2	0.199878	0.00363016	56.7503
MIF	0.199829	0.00363866	56.8832
NEK6	0.199747	0.00365279	57.1041
SLC10A4	0.19972	0.00365751	57.1779
C1QTNF4	0.199681	0.00366427	57.2835
PANK3	0.199619	0.0036751	57.4528
TXNL4A	0.199585	0.00368098	57.5447
UBXN2B	0.199585	0.00368098	57.5447
USP18	0.19947	0.00370117	57.8603
LAIR1	0.199438	0.00370686	57.9493
ABCC6	0.199375	0.0037178	58.1204
SMAD1	0.199251	0.00373978	58.4639
HRH1	0.199247	0.00374047	58.4747
OPHN1	0.199226	0.00374414	58.5321
RPL32	0.199142	0.0037591	58.7661
ZBTB24	0.199133	0.00376072	58.7913
LINC01485	0.199114	0.00376418	58.8454
LOH12CR2	0.199068	0.00377227	58.9719
PHF24	0.198969	0.00379012	59.2509
MAPK11	0.198918	0.00379919	59.3927
TLR2	0.198913	0.00380012	59.4073
LINC01197	0.198861	0.00380945	59.5531
MPL	0.198847	0.00381201	59.5932
C11orf1	0.198813	0.00381809	59.6882
PITPNM2	0.198494	0.00387601	60.5937
IFNGR2	0.198431	0.00388765	60.7756
GABBR1	0.19836	0.00390074	60.9803
AQP4	0.198321	0.0039079	61.0922
SDF2L1	0.198094	0.0039499	61.7487
PIK3CD	0.198082	0.00395207	61.7826
ZFR	0.197915	0.0039833	62.2709
CADM1	0.19791	0.00398427	62.2861
ACOX3	0.197894	0.00398719	62.3317
DBN1	0.197874	0.00399108	62.3926
SERP1	0.197509	0.00406001	63.4701
PYCR3	0.197506	0.00406075	63.4817
PLD3	0.197499	0.00406199	63.501
NCAN	0.197462	0.00406916	63.6132
TMIE	0.197451	0.00407114	63.6442
ME1	0.197442	0.00407288	63.6713
LOC642852	0.197423	0.0040766	63.7295
GNAI1	0.197408	0.00407933	63.7722
RPL35	0.197342	0.00409201	63.9704
CRIP2	0.197305	0.00409923	64.0833
GET4	0.197302	0.00409973	64.0911
UG0898H09	0.197161	0.00412699	64.5173
APOPT1	0.197116	0.00413578	64.6547
FAM50B	0.197096	0.00413955	64.7136
DCP2	0.197078	0.00414308	64.7687
TXNDC16	0.197057	0.00414711	64.8317
GNB1L	0.197029	0.00415265	64.9184
ACBD6	0.197016	0.00415518	64.9579
ADGRB1	0.197011	0.00415619	64.9737
SNRNP27	0.196996	0.00415896	65.0171
TEK	0.19695	0.00416807	65.1594
RPL41	0.196921	0.00417364	65.2465
ZNF818P	0.196798	0.00419777	65.6238
CHMP2A	0.196766	0.00420415	65.7234
AK5	0.196627	0.00423152	66.1514
SMIM14	0.196547	0.00424746	66.4005
COMMD7	0.196466	0.00426344	66.6504
PTCH2	0.196465	0.0042637	66.6545
ICA1L	0.196444	0.00426784	66.7191
TUBB4B	0.196402	0.00427638	66.8526
CTDSPL2	0.196117	0.00433371	67.7488
THRB	0.196102	0.00433659	67.7939
ZFR2	0.19608	0.00434105	67.8636
FSCN1	0.196065	0.0043442	67.9129
FILIP1	0.195971	0.00436315	68.2092
UFC1	0.195945	0.00436843	68.2917
SHANK1	0.195886	0.00438059	68.4818
EGLN1	0.195733	0.00441193	68.9717
IL13RA1	0.195728	0.00441299	68.9883
FXYD7	0.195707	0.00441726	69.055
HIST1H4J	0.195649	0.00442927	69.2429
RTN1	0.19564	0.00443115	69.2721
NAA10	0.195611	0.00443703	69.3641
RUBCNL	0.195518	0.00445635	69.6661
LINC00320	0.195483	0.00446361	69.7797
PRKD1	0.195478	0.00446469	69.7965
BCAR1	0.195457	0.004469	69.8639
GSKIP	0.195457	0.004469	69.8639
BMS1P14	0.195456	0.00446927	69.8681
PUM3	0.195422	0.00447628	69.9777
TREM2	0.195326	0.00449629	70.2906
DTX1	0.19527	0.00450796	70.4729
LRRTM4	0.195228	0.00451693	70.6132
PRRT1	0.195222	0.00451802	70.6302
C12orf75	0.195098	0.00454421	71.0397
LIN7B	0.195093	0.00454531	71.0568
YWHAB	0.195092	0.00454558	71.0611
KIF3B	0.195044	0.00455572	71.2195
FRG1	0.194974	0.00457055	71.4513
DNAJC24	0.194957	0.00457412	71.5073
SYF2	0.194827	0.00460172	71.9386
FIG4	0.194813	0.00460476	71.9862
SPATA5L1	0.194813	0.00460476	71.9862
CLEC4A	0.194779	0.00461196	72.0988
BRMS1L	0.194766	0.00461474	72.1422
SYCN	0.194667	0.00463614	72.4768
EXOSC10	0.194563	0.00465847	72.8259
GDE1	0.194563	0.00465847	72.8259
LTA4H	0.194555	0.00466015	72.8521
IGF1	0.194551	0.00466099	72.8653
HIST1H2BB	0.194503	0.00467136	73.0273
NPAS2	0.194492	0.00467388	73.0668
VIPAS39	0.194436	0.00468596	73.2556
USP11	0.194404	0.004693	73.3656
ZNF667	0.19433	0.00470907	73.6169
CXADRP3	0.19424	0.0047286	73.9222
DR1	0.194115	0.00475617	74.3533
LINC00461	0.194076	0.00476473	74.4871
SLC27A5	0.194038	0.00477302	74.6166
FADS3	0.194032	0.00477445	74.6389
NCAM1	0.193776	0.00483109	75.5244
DGKI	0.193732	0.00484093	75.6782
MGAT4A	0.193633	0.00486327	76.0275
IFI27L1	0.193609	0.00486851	76.1093
VCP	0.193493	0.00489476	76.5198
CCNA1	0.193426	0.0049097	76.7533
RAP1GAP	0.19331	0.00493616	77.167
LOC339803	0.193294	0.0049397	77.2223
SOCS7	0.193241	0.0049518	77.4115
PAXBP1-AS1	0.193152	0.00497223	77.7308
CHUK	0.193144	0.00497401	77.7587
MAGED1	0.193003	0.00500644	78.2657
TOM1L1	0.192926	0.00502408	78.5415
BPHL	0.192832	0.00504598	78.8838
ARIH2OS	0.192795	0.0050544	79.0155
YEATS4	0.192767	0.00506103	79.119
CCDC152	0.192732	0.00506917	79.2463
PRKCI	0.19268	0.00508126	79.4353
FAM114A2	0.192645	0.00508943	79.563
SELPLG	0.19263	0.00509306	79.6199
ACSM1	0.192567	0.00510763	79.8476
DMGDH	0.192483	0.00512742	80.1569
RPL26	0.192462	0.0051323	80.2332
TRMT12	0.192285	0.00517426	80.8892
LMTK3	0.192267	0.00517856	80.9565
LSM5	0.19226	0.0051801	80.9805
CSAD	0.192251	0.00518226	81.0142
ZNF764	0.192251	0.00518226	81.0142
HMG20A	0.192246	0.00518349	81.0335
INTS10	0.192246	0.00518349	81.0335
SHC2	0.192177	0.00519983	81.2889
LINC00158	0.192171	0.00520137	81.3131
CYB5D2	0.192142	0.00520817	81.4194
PRKCG	0.192116	0.00521436	81.5161
USP12	0.192098	0.0052187	81.5839
TSR3	0.192044	0.00523172	81.7875
ENDOU	0.192037	0.00523327	81.8118
FBXO27	0.19185	0.00527848	82.5185
CENPS	0.191777	0.00529603	82.7928
RFX2	0.191755	0.00530137	82.8763
HIST1H2BH	0.191752	0.005302	82.8861
MDGA1	0.191611	0.00533635	83.4231
NAA35	0.191596	0.00534014	83.4824
PDZRN3	0.191568	0.00534678	83.5863
PLAC9	0.191485	0.00536708	83.9036
OR14I1	0.191472	0.00537026	83.9532
GDA	0.191377	0.00539382	84.3216
TMEM181	0.19136	0.00539797	84.3865
GRB2	0.191307	0.00541108	84.5914
TNKS1BP1	0.191292	0.0054146	84.6464
TMEM258	0.191224	0.00543159	84.9121
FAM19A2	0.191171	0.00544477	85.1181
C8orf46	0.191097	0.00546314	85.4053
SPINK2	0.191006	0.00548578	85.7592
DIS3L	0.190975	0.00549356	85.8808
HRAS	0.190896	0.00551338	86.1906
NR4A3	0.190875	0.00551858	86.272
MTREX	0.190867	0.00552054	86.3026
LCMT1	0.190812	0.00553456	86.5218
KCNA5	0.190638	0.00557848	87.2083
ZNF26	0.190551	0.00560055	87.5534
SPEG	0.190527	0.00560682	87.6514
ZNF337	0.190525	0.00560715	87.6566
ARHGEF9	0.190507	0.00561178	87.7289
CMAS	0.190453	0.00562568	87.9463
ANKRD30BP2	0.190446	0.00562734	87.9722
CNNM4	0.190418	0.00563463	88.0862
DGKZ	0.190289	0.00566757	88.6011
CENPU	0.190274	0.00567157	88.6637
CHRM2	0.190239	0.00568059	88.8047
TRAPPC2	0.1902	0.00569063	88.9616
MALL	0.190187	0.00569397	89.0139
RNF149	0.190108	0.00571444	89.3338
HYI	0.189977	0.00574847	89.8658
OPRM1	0.189965	0.00575151	89.9133
TECPR2	0.189933	0.00575996	90.0455
GLCE	0.189886	0.00577216	90.2362
SH3BP5	0.189884	0.00577284	90.2468
ARHGAP18	0.189794	0.00579628	90.6132
ATAT1	0.189791	0.0057973	90.6292
SULF2	0.189577	0.00585371	91.511
SPIN2B	0.189562	0.00585748	91.57
LOR	0.18954	0.00586333	91.6614
CCDC112	0.189527	0.00586677	91.7152
ADRB2	0.189468	0.00588261	91.9629
SGSH	0.189327	0.00592031	92.5522
ZMYND19	0.189249	0.00594115	92.878
HPGD	0.189219	0.00594916	93.0032
TMC8	0.189092	0.00598339	93.5383
LUC7L3	0.189036	0.00599846	93.7739
LOC100130331	0.188962	0.00601849	94.0871
BLOC1S1	0.188934	0.00602624	94.2082
MLF1	0.18888	0.00604106	94.4398
TMEM177	0.188755	0.00607504	94.9712
BRI3	0.188702	0.00608961	95.1989
ATP6V0CP3	0.188465	0.00615502	96.2214
ZNF449	0.188425	0.00616616	96.3956
FAM76A	0.188414	0.00616904	96.4406
NCOA6	0.188398	0.00617372	96.5137
GRIN3A	0.18828	0.00620656	97.0272
PGLS	0.188214	0.00622504	97.316
MED24	0.188204	0.00622758	97.3557
AP2S1	0.188188	0.0062323	97.4295
HEY2	0.188141	0.00624538	97.6341
CEP68	0.188129	0.00624866	97.6853
CASP1	0.188074	0.00626433	97.9302
HIST3H2BB	0.188002	0.00628442	98.2443
DSP	0.187991	0.00628771	98.2958
GNG12	0.187936	0.0063031	98.5364
CCKBR	0.187884	0.00631779	98.766
LIG4	0.187763	0.00635243	99.3075
TTYH3	0.187732	0.0063613	99.4462
VWC2L	0.187713	0.00636648	99.5272
RAPGEF2	0.187691	0.00637278	99.6256
DCHS1	0.187585	0.00640322	100.101
IGSF6	0.187474	0.00643528	100.603
DOK1	0.187256	0.00649834	101.588
CCNG2	0.187242	0.00650248	101.653
FAM185A	0.187194	0.00651645	101.872
DNM1P50	0.187167	0.00652439	101.996
HDGFL1	0.187122	0.00653727	102.197
MAPK7	0.186983	0.00657831	102.839
SUB1	0.186961	0.00658479	102.94
PSENEN	0.186936	0.00659204	103.053
PSMB1	0.186927	0.00659472	103.095
SMYD5	0.186913	0.00659892	103.161
FIP1L1	0.186894	0.00660427	103.245
USF3	0.18687	0.00661154	103.358
LOC100131289	0.186748	0.00664761	103.922
TXNRD1	0.18671	0.00665878	104.097
TAGLN3	0.186683	0.00666687	104.223
TSHZ3	0.18659	0.00669469	104.658
GS1-124K5.11	0.186564	0.00670244	104.779
EFHC2	0.18655	0.0067067	104.846
CCDC85C	0.186545	0.00670825	104.87
PRKG1	0.186484	0.0067265	105.155
ZNF462	0.18648	0.00672767	105.174
ASXL3	0.186401	0.00675142	105.545
HMGN2P46	0.186354	0.00676548	105.765
ARFGAP3	0.186333	0.00677173	105.862
AZIN1	0.186213	0.00680819	106.432
CHRM1	0.186209	0.00680937	106.451
LOC100240735	0.186201	0.00681173	106.488
SH3GL2	0.186139	0.00683062	106.783
USP32P2	0.186117	0.00683732	106.888
MRPL55	0.186114	0.00683811	106.9
ARHGAP5-AS1	0.186091	0.00684522	107.011
C1QTNF2	0.186065	0.00685312	107.135
B4GALT3	0.186042	0.00686024	107.246
PKP2	0.185934	0.00689315	107.761
ZNHIT1	0.185882	0.00690906	108.009
LOC440934	0.185815	0.00692979	108.333
EID1	0.185722	0.00695858	108.784
SYT13	0.185682	0.00697102	108.978
PCED1B	0.185657	0.00697864	109.097
RAC2	0.185635	0.00698548	109.204
DPYD	0.18552	0.00702134	109.765
SNTG2	0.185466	0.00703792	110.024
SLC22A3	0.185365	0.00706956	110.518
RNF11	0.185356	0.0070724	110.563
ZNF239	0.185333	0.00707972	110.677
CSNK2A2	0.185246	0.00710703	111.104
GABRA2	0.185203	0.00712052	111.315
C3orf70	0.185158	0.00713484	111.539
PAMR1	0.1851	0.0071533	111.828
HIST1H2BF	0.185075	0.00716111	111.95
PTPRF	0.185009	0.0071821	112.278
SIL1	0.185006	0.00718293	112.291
PANK2	0.185	0.00718499	112.323
L3MBTL3	0.184949	0.00720108	112.575
NFKBIE	0.184725	0.00727287	113.697
SCAP	0.184662	0.00729332	114.016
SLC37A1	0.184568	0.00732346	114.488
AGPAT1	0.184451	0.00736171	115.086
RPS6KA4	0.184349	0.00739463	115.6
SIDT1	0.18426	0.00742387	116.057
EMC6	0.184232	0.00743322	116.203
ARVCF	0.184217	0.00743789	116.277
TNS3	0.184215	0.00743874	116.29
ARHGEF12	0.184184	0.00744895	116.45
FYN	0.184178	0.00745066	116.476
CAP2	0.184172	0.00745279	116.509
CABIN1	0.184131	0.00746643	116.723
ATP7B	0.184023	0.00750192	117.277
KIAA1024	0.18397	0.0075195	117.552
CAPZB	0.183853	0.00755823	118.158
TRAF3IP3	0.183849	0.00755952	118.178
EXOSC8	0.183832	0.00756513	118.266
IFT27	0.1838	0.00757593	118.435
TMEM256	0.183772	0.00758545	118.583
TOR2A	0.183726	0.0076006	118.82
MCCC2	0.183722	0.00760191	118.841
EMG1	0.183704	0.00760798	118.936
POLR3K	0.18368	0.00761622	119.064
TRAPPC6A	0.183509	0.00767374	119.964
IGSF8	0.183489	0.0076803	120.066
BOLA1	0.183484	0.00768205	120.093
MZT2B	0.183474	0.00768555	120.148
OARD1	0.18342	0.00770352	120.429
ZNF580	0.183247	0.0077625	121.351
RAB11FIP4	0.183222	0.0077709	121.482
DDX49	0.183111	0.007809	122.078
CENPX	0.183096	0.00781389	122.154
SPINT2	0.183082	0.00781877	122.231
LARGE1	0.183064	0.007825	122.328
ARFIP2	0.18296	0.00786066	122.886
C19orf48	0.182941	0.00786736	122.99
THAP8	0.182941	0.00786736	122.99
[truncated: 13,635 more rows]

## Sheet: Table S6
Table S6. The associations between the gene expression of 15,633 genes and gray matter volume (GMV) differences.
genes	r	p	p_bonferroni
FGF18	0.512703	1.78582e-15	2.79177e-11
COQ3	0.45884	2.48869e-12	3.89057e-08
POU6F2	0.445647	1.21804e-11	1.90415e-07
IGFBP2	0.440184	2.30516e-11	3.60366e-07
CRABP1	0.423086	1.57947e-10	2.46918e-06
OR2L8	0.4187	2.54384e-10	3.97678e-06
GLCCI1	0.416287	3.29668e-10	5.15371e-06
LAG3	0.415382	3.63173e-10	5.67748e-06
ZMAT4	0.411133	5.69688e-10	8.90593e-06
GPLD1	0.410887	5.84632e-10	9.13955e-06
OR2L3	0.408982	7.13809e-10	1.1159e-05
PRMT7	0.40792	7.97351e-10	1.2465e-05
STARD5	0.404038	1.1914e-09	1.86251e-05
DCBLD2	0.40203	1.46357e-09	2.28799e-05
RASD2	0.401927	1.47894e-09	2.31203e-05
NEGR1	0.399637	1.86687e-09	2.91848e-05
CPNE9	0.397381	2.34415e-09	3.66461e-05
CEMIP	0.396223	2.63276e-09	4.1158e-05
FMN1	0.394838	3.02358e-09	4.72676e-05
LOC101928303	0.393809	3.34956e-09	5.23637e-05
CMYA5	0.392898	3.66634e-09	5.73158e-05
MOGAT1	0.392805	3.70037e-09	5.78478e-05
ITGA11	0.391656	4.14548e-09	6.48063e-05
VIPR2	0.39095	4.44418e-09	6.94758e-05
FBXO32	0.388379	5.71728e-09	8.93783e-05
CACNA2D3	0.388068	5.89332e-09	9.21302e-05
THAP10	0.38747	6.24624e-09	9.76475e-05
CCNB1IP1	0.387412	6.28177e-09	9.82029e-05
CACNB4	0.386562	6.82231e-09	0.000106653
USP13	0.385866	7.29796e-09	0.000114089
CDH7	0.385358	7.66524e-09	0.000119831
INSM2	0.385323	7.69118e-09	0.000120236
LINC01637	0.385266	7.73364e-09	0.0001209
ERICH5	0.381696	1.08939e-08	0.000170304
ZYX	0.378918	1.41824e-08	0.000221714
IER5	0.37819	1.51917e-08	0.000237491
PHAX	0.377431	1.63176e-08	0.000255093
YAE1D1	0.377331	1.64714e-08	0.000257498
IER2	0.377004	1.69846e-08	0.00026552
KCNAB3	0.376345	1.80686e-08	0.000282466
SERTAD4	0.375929	1.87861e-08	0.000293684
ANKRD34C	0.375635	1.93101e-08	0.000301874
RNLS	0.373795	2.29217e-08	0.000358334
TAF1D	0.372634	2.55266e-08	0.000399057
EXTL2	0.372411	2.60583e-08	0.000407369
MIR124-2HG	0.372264	2.64134e-08	0.00041292
JADE1	0.371887	2.73494e-08	0.000427553
MBNL2	0.371835	2.74805e-08	0.000429603
GPCPD1	0.37181	2.75463e-08	0.000430631
SLITRK3	0.371445	2.84869e-08	0.000445336
LRRN3	0.371439	2.85039e-08	0.000445602
MAGI3	0.371263	2.89704e-08	0.000452895
CHGA	0.37111	2.93812e-08	0.000459316
PER1	0.371048	2.95499e-08	0.000461953
ANKH	0.370207	3.19242e-08	0.000499071
LYSMD4	0.36944	3.42494e-08	0.000535421
CAMTA1	0.369188	3.50462e-08	0.000547878
FAM216A	0.369022	3.55817e-08	0.000556249
CDC42EP3	0.368829	3.6215e-08	0.000566149
SKIDA1	0.368177	3.8434e-08	0.000600838
KDF1	0.368084	3.87621e-08	0.000605968
CCNI	0.367872	3.95197e-08	0.000617811
RGS6	0.366058	4.65931e-08	0.00072839
LOC440311	0.365918	4.71867e-08	0.000737669
RET	0.365767	4.78324e-08	0.000747763
RPP25	0.365033	5.11127e-08	0.000799044
USP16	0.364837	5.20221e-08	0.000813262
FAM49B	0.364801	5.21925e-08	0.000815925
STS	0.364718	5.25838e-08	0.000822043
SOCS5	0.364057	5.58051e-08	0.000872401
NHLRC2	0.363561	5.83481e-08	0.000912157
ZNF165	0.363417	5.91058e-08	0.000924
YPEL4	0.36316	6.04807e-08	0.000945495
PLCB4	0.363009	6.13076e-08	0.000958422
C3orf58	0.362801	6.24561e-08	0.000976376
SGIP1	0.362517	6.40615e-08	0.00100147
PTCHD4	0.36171	6.88488e-08	0.00107631
DMKN	0.361692	6.89602e-08	0.00107805
PPL	0.361224	7.18942e-08	0.00112392
NECAB3	0.361119	7.25689e-08	0.00113447
ASB13	0.36099	7.34101e-08	0.00114762
PVALB	0.360801	7.46552e-08	0.00116709
PIGC	0.360698	7.53374e-08	0.00117775
HIVEP2	0.360118	7.93207e-08	0.00124002
EMX1	0.360066	7.9686e-08	0.00124573
CUX1	0.360048	7.98143e-08	0.00124774
IGFALS	0.359976	8.03201e-08	0.00125564
PIF1	0.359275	8.54619e-08	0.00133603
KLC4	0.358451	9.19117e-08	0.00143686
DCLRE1A	0.358371	9.25649e-08	0.00144707
FBLN7	0.35837	9.25754e-08	0.00144723
ZBTB8OS	0.35774	9.78531e-08	0.00152974
LINC00473	0.357662	9.85244e-08	0.00154023
OGFOD2	0.357143	1.03126e-07	0.00161216
NXPH3	0.356812	1.06158e-07	0.00165957
CLN6	0.356581	1.08326e-07	0.00169346
MAP3K13	0.356182	1.12177e-07	0.00175366
TGM1	0.355306	1.21096e-07	0.0018931
KLF9	0.355253	1.21659e-07	0.00190189
NUDT6	0.355194	1.22293e-07	0.0019118
FAP	0.355164	1.22611e-07	0.00191677
TCF7L2	0.355063	1.23696e-07	0.00193373
RNF113A	0.354709	1.27566e-07	0.00199423
DCUN1D2	0.354612	1.28649e-07	0.00201117
SCN1B	0.354567	1.29157e-07	0.00201912
DPY19L2P1	0.354535	1.29507e-07	0.00202459
NT5M	0.35421	1.33221e-07	0.00208265
SRPK1	0.353602	1.40437e-07	0.00219545
PLEKHM2	0.353551	1.41069e-07	0.00220533
SLC25A12	0.353485	1.4188e-07	0.002218
ZADH2	0.353422	1.42646e-07	0.00222999
MIR29B2CHG	0.353416	1.42726e-07	0.00223124
SERTAD4-AS1	0.353374	1.4324e-07	0.00223927
FBN1	0.352962	1.48442e-07	0.0023206
STAMBPL1	0.352794	1.5062e-07	0.00235465
CCDC146	0.352602	1.53138e-07	0.002394
HS3ST1	0.352536	1.54015e-07	0.00240771
SNHG14	0.352143	1.59324e-07	0.00249071
PDS5B	0.352005	1.61241e-07	0.00252068
NKX1-2	0.351299	1.71351e-07	0.00267874
MTFP1	0.350725	1.80015e-07	0.00281418
EDNRA	0.350667	1.80898e-07	0.00282799
NCALD	0.35041	1.84945e-07	0.00289124
VSTM2A	0.350334	1.8614e-07	0.00290993
SPTSSB	0.350088	1.90109e-07	0.00297198
DTWD2	0.34993	1.927e-07	0.00301248
ANK1	0.349508	1.99791e-07	0.00312333
MYH7B	0.349319	2.03047e-07	0.00317424
TDRD1	0.349113	2.06651e-07	0.00323058
ZSCAN9	0.349081	2.07201e-07	0.00323917
ITPK1	0.348321	2.2108e-07	0.00345615
TUBD1	0.347994	2.27309e-07	0.00355352
ESRRG	0.347927	2.28615e-07	0.00357393
MIAT	0.347889	2.29346e-07	0.00358537
TRMT9B	0.347521	2.36629e-07	0.00369922
NKX6-3	0.34728	2.41519e-07	0.00377566
PLAGL1	0.347209	2.42983e-07	0.00379855
ZNF641	0.347078	2.45694e-07	0.00384094
CACNG2	0.347011	2.47101e-07	0.00386293
CORO6	0.346937	2.48653e-07	0.00388719
TIAM2	0.346897	2.495e-07	0.00390044
SLC29A1	0.346796	2.51645e-07	0.00393397
MYO15A	0.346635	2.55092e-07	0.00398785
NR3C1	0.346537	2.57226e-07	0.00402122
C17orf100	0.346209	2.64456e-07	0.00413425
LRCH1	0.345604	2.78317e-07	0.00435094
MRNIP	0.345536	2.79903e-07	0.00437573
ZBTB21	0.345356	2.84185e-07	0.00444266
ZIM2	0.345115	2.90012e-07	0.00453376
PLXDC1	0.34473	2.99556e-07	0.00468296
FGF9	0.344643	3.0175e-07	0.00471726
TNNC2	0.344202	3.13159e-07	0.00489561
IDS	0.344007	3.18307e-07	0.00497609
CARD9	0.34398	3.19034e-07	0.00498746
ABCB9	0.343874	3.21889e-07	0.00503209
EFNA5	0.343821	3.23325e-07	0.00505455
HELQ	0.343656	3.27814e-07	0.00512472
SFI1	0.343585	3.29777e-07	0.0051554
ITPR1	0.34306	3.44579e-07	0.0053868
HTR1F	0.342485	3.61537e-07	0.00565191
GPAT3	0.342228	3.69354e-07	0.00577412
OSBPL5	0.342218	3.69674e-07	0.00577911
EGR1	0.341856	3.80974e-07	0.00595577
RACGAP1	0.341607	3.88942e-07	0.00608034
SLC4A9	0.341546	3.90917e-07	0.00611121
ZSCAN31	0.34122	4.0167e-07	0.00627931
ZNF222	0.340826	4.15019e-07	0.00648799
CABP1	0.340809	4.15599e-07	0.00649706
SCRT1	0.340572	4.23849e-07	0.00662604
IFFO1	0.340205	4.36918e-07	0.00683034
KCNC1	0.339858	4.49649e-07	0.00702936
RSPO2	0.339534	4.61844e-07	0.00722001
PACSIN3	0.339423	4.66112e-07	0.00728673
GK	0.339372	4.6806e-07	0.00731719
TFB2M	0.33936	4.68511e-07	0.00732423
WDPCP	0.338396	5.07234e-07	0.00792959
RAB40C	0.338293	5.11576e-07	0.00799746
PRIM1	0.338136	5.1821e-07	0.00810118
FNDC5	0.338094	5.19978e-07	0.00812882
L2HGDH	0.33804	5.22308e-07	0.00816524
SCN1A	0.337769	5.3405e-07	0.0083488
ECM1	0.337726	5.35927e-07	0.00837815
HAGHL	0.337693	5.3741e-07	0.00840133
MIOS	0.337671	5.38382e-07	0.00841653
RSRC1	0.337296	5.55165e-07	0.00867889
FOXP1	0.337294	5.55283e-07	0.00868074
GLS2	0.337274	5.56168e-07	0.00869457
SLC24A2	0.336976	5.69905e-07	0.00890932
PEG3	0.336961	5.7063e-07	0.00892066
KCNJ11	0.336585	5.88435e-07	0.00919901
GALR1	0.33658	5.88685e-07	0.00920291
FAM71E1	0.336397	5.97536e-07	0.00934128
NR1D2	0.336326	6.01023e-07	0.0093958
KRIT1	0.336155	6.09472e-07	0.00952788
KALRN	0.336147	6.09859e-07	0.00953392
MRGBP	0.335735	6.30695e-07	0.00985965
ZBTB16	0.335666	6.34233e-07	0.00991496
TCTEX1D1	0.335508	6.42449e-07	0.0100434
PPIL3	0.335384	6.48987e-07	0.0101456
SYNE4	0.33532	6.52348e-07	0.0101982
EPB41	0.335218	6.57802e-07	0.0102834
LURAP1L	0.335161	6.60859e-07	0.0103312
ECSIT	0.335035	6.67645e-07	0.0104373
CNNM1	0.334851	6.777e-07	0.0105945
NDUFC1	0.334767	6.82351e-07	0.0106672
GADD45B	0.334672	6.87611e-07	0.0107494
DPY19L2P4	0.334644	6.89204e-07	0.0107743
PCSK1	0.334623	6.90364e-07	0.0107925
DDX46	0.33447	6.98981e-07	0.0109272
UBE2QL1	0.33443	7.01262e-07	0.0109628
NCKIPSD	0.334219	7.13373e-07	0.0111522
TSEN2	0.334203	7.14272e-07	0.0111662
HDAC4	0.333913	7.31262e-07	0.0114318
QRFPR	0.333905	7.31722e-07	0.011439
RBFOX1	0.333706	7.43633e-07	0.0116252
KIAA1107	0.333273	7.70106e-07	0.0120391
MCF2L	0.33323	7.7277e-07	0.0120807
BICRAL	0.333125	7.79346e-07	0.0121835
SRA1	0.332904	7.93406e-07	0.0124033
LINC00515	0.332769	8.02075e-07	0.0125388
GRIN2A	0.332397	8.2647e-07	0.0129202
HERPUD1	0.332387	8.2716e-07	0.012931
PDP1	0.332297	8.33135e-07	0.0130244
AR	0.332042	8.50422e-07	0.0132946
KIAA1217	0.331978	8.54774e-07	0.0133627
TRPC3	0.331969	8.55398e-07	0.0133724
STRN	0.331943	8.57182e-07	0.0134003
ADAM23	0.331311	9.01829e-07	0.0140983
SETD7	0.331185	9.10964e-07	0.0142411
ARC	0.331135	9.14662e-07	0.0142989
AVPI1	0.331044	9.21335e-07	0.0144032
KNG1	0.330952	9.28151e-07	0.0145098
SETD6	0.330786	9.40561e-07	0.0147038
ST3GAL6	0.330633	9.52142e-07	0.0148848
CITED2	0.330618	9.53328e-07	0.0149034
LYPD5	0.330467	9.64859e-07	0.0150836
SLC25A37	0.330299	9.7794e-07	0.0152881
MFF	0.330265	9.80576e-07	0.0153293
ALDH1A3	0.330208	9.85054e-07	0.0153993
NOP2	0.32998	1.00316e-06	0.0156824
TAZ	0.329925	1.00763e-06	0.0157523
CPSF1	0.329607	1.03347e-06	0.0161563
ICA1	0.329494	1.0428e-06	0.0163021
ETV6	0.329271	1.06148e-06	0.0165941
PARD6B	0.329212	1.06653e-06	0.0166731
ARMT1	0.328927	1.091e-06	0.0170556
FES	0.328778	1.104e-06	0.0172589
MAT2B	0.328281	1.14838e-06	0.0179527
TMEM14C	0.328199	1.15597e-06	0.0180712
ARID5B	0.32785	1.18835e-06	0.0185775
KCNH4	0.327806	1.19251e-06	0.0186425
C17orf75	0.327744	1.1984e-06	0.0187345
C1RL	0.327609	1.21125e-06	0.0189355
ZBED5	0.327246	1.24652e-06	0.0194869
OLR1	0.327235	1.24767e-06	0.0195048
PFKFB2	0.327209	1.25023e-06	0.0195448
LIN7A	0.326946	1.27649e-06	0.0199553
YPEL3	0.326925	1.27858e-06	0.019988
TC2N	0.326905	1.28054e-06	0.0200187
PKNOX2	0.326886	1.28251e-06	0.0200494
FASTKD1	0.326802	1.29106e-06	0.0201832
ANKZF1	0.326707	1.30074e-06	0.0203344
TRMT61B	0.326611	1.31061e-06	0.0204888
PRDM1	0.326379	1.3348e-06	0.020867
SNHG1	0.326309	1.34218e-06	0.0209824
HCN1	0.326283	1.34493e-06	0.0210253
SUGP2	0.325976	1.37785e-06	0.0215399
TTC39C	0.325879	1.38842e-06	0.0217052
DDX11	0.325814	1.39552e-06	0.0218161
DNAJC5G	0.325707	1.40737e-06	0.0220014
TSPAN9	0.325698	1.40838e-06	0.0220171
RADIL	0.325511	1.42918e-06	0.0223424
RARB	0.325499	1.43049e-06	0.0223629
SIRT4	0.325453	1.43574e-06	0.022445
CTNNAL1	0.325415	1.43999e-06	0.0225113
MCRS1	0.325404	1.44131e-06	0.022532
TMEM127	0.325331	1.44954e-06	0.0226607
CEP95	0.325253	1.45842e-06	0.0227995
UCP3	0.325107	1.47527e-06	0.023063
PPIEL	0.324868	1.50312e-06	0.0234982
SEMA7A	0.324417	1.55716e-06	0.024343
NOP53	0.324342	1.56634e-06	0.0244866
PPM1B	0.324325	1.56841e-06	0.0245189
RORB	0.323814	1.63243e-06	0.0255198
EIF5A2	0.323753	1.64021e-06	0.0256414
SOHLH1	0.323705	1.64636e-06	0.0257376
STAU2	0.323247	1.70616e-06	0.0266724
LINC01405	0.323019	1.73675e-06	0.0271505
WDR19	0.322901	1.75276e-06	0.0274009
OR7E47P	0.322453	1.81496e-06	0.0283733
IFNLR1	0.322251	1.84369e-06	0.0288224
TRIM52	0.322241	1.84517e-06	0.0288456
BRINP1	0.32212	1.86252e-06	0.0291168
DIS3	0.321676	1.92784e-06	0.030138
URM1	0.321576	1.94281e-06	0.0303719
MPC1	0.3214	1.9695e-06	0.0307892
GNAS	0.321394	1.97029e-06	0.0308016
RAB24	0.321283	1.98736e-06	0.0310684
ZNF322	0.321245	1.99315e-06	0.0311589
FAM131B	0.321098	2.01606e-06	0.031517
BUD13	0.321078	2.01909e-06	0.0315644
LINC00963	0.32032	2.14082e-06	0.0334674
CLMP	0.320172	2.16534e-06	0.0338508
ATP8B1	0.320058	2.18445e-06	0.0341496
ZGRF1	0.319764	2.2345e-06	0.034932
GABRD	0.31968	2.24903e-06	0.0351591
AIP	0.319637	2.25644e-06	0.035275
LOC100506124	0.319136	2.34512e-06	0.0366612
ATG16L1	0.318988	2.37186e-06	0.0370793
OXA1L	0.318983	2.37281e-06	0.0370941
STX8	0.318935	2.38155e-06	0.0372308
H1F0	0.318799	2.40654e-06	0.0376215
SLC39A14	0.318489	2.46436e-06	0.0385254
OIP5-AS1	0.318213	2.517e-06	0.0393483
LOC100506844	0.318107	2.53755e-06	0.0396696
THOC5	0.317812	2.59553e-06	0.040576
NSMCE2	0.317565	2.64481e-06	0.0413464
MAP3K21	0.317515	2.65504e-06	0.0415062
ZNF385D	0.317397	2.67905e-06	0.0418815
PARM1	0.317169	2.72606e-06	0.0426165
PPARGC1A	0.31706	2.74878e-06	0.0429716
INTS9	0.316933	2.77551e-06	0.0433895
CA7	0.31693	2.77605e-06	0.0433981
GPR108	0.316876	2.78759e-06	0.0435784
RPGR	0.316855	2.79199e-06	0.0436472
MIR600HG	0.316792	2.80553e-06	0.0438588
SEMA6D	0.31674	2.81662e-06	0.0440322
SLC5A6	0.316587	2.84959e-06	0.0445477
CADPS2	0.31654	2.85972e-06	0.0447061
ATP4A	0.316434	2.88293e-06	0.0450689
LINC01102	0.316061	2.96587e-06	0.0463654
PURB	0.316058	2.96645e-06	0.0463745
ERMP1	0.315952	2.99048e-06	0.0467502
FAM155A	0.315532	3.08726e-06	0.0482631
C6orf47	0.315404	3.11742e-06	0.0487346
ULK3	0.315391	3.12048e-06	0.0487825
ABCC8	0.315365	3.12661e-06	0.0488784
CHML	0.315172	3.17267e-06	0.0495983
ZFYVE28	0.314892	3.24057e-06	0.0506599
SHD	0.314768	3.2712e-06	0.0511386
ADAMTS13	0.314712	3.285e-06	0.0513545
FRAT1	0.314686	3.29144e-06	0.0514551
KCNC3	0.314553	3.3248e-06	0.0519766
MRPS30	0.314525	3.33164e-06	0.0520836
SCLT1	0.314498	3.3385e-06	0.0521907
VPS54	0.314296	3.38983e-06	0.0529933
MYNN	0.314271	3.39614e-06	0.0530918
HR	0.314168	3.4228e-06	0.0535087
FAM217B	0.314139	3.43017e-06	0.0536238
TCHH	0.314124	3.43419e-06	0.0536868
CCDC177	0.313979	3.47198e-06	0.0542774
LGI2	0.313967	3.47503e-06	0.0543252
POU3F2	0.313879	3.49819e-06	0.0546871
OSBPL1A	0.313868	3.50092e-06	0.0547299
GLRB	0.313506	3.59788e-06	0.0562457
LINC00599	0.312977	3.74376e-06	0.0585262
CIZ1	0.312939	3.75434e-06	0.0586916
KAT8	0.312764	3.80397e-06	0.0594674
STRBP	0.31275	3.80804e-06	0.059531
GTF3A	0.312564	3.86172e-06	0.0603702
DNAJC4	0.312426	3.90169e-06	0.0609951
TBCE	0.312308	3.93632e-06	0.0615365
GTF3C3	0.312105	3.99675e-06	0.0624812
SDHA	0.311956	4.04158e-06	0.063182
SLC38A9	0.311828	4.08055e-06	0.0637913
RHBDL3	0.311825	4.08134e-06	0.0638036
GSDMB	0.311799	4.08926e-06	0.0639274
ADSSL1	0.311781	4.09481e-06	0.0640142
RMND5A	0.311571	4.15957e-06	0.0650266
CNST	0.311515	4.17693e-06	0.0652979
ZNF34	0.311305	4.24292e-06	0.0663296
KIF25	0.311283	4.2499e-06	0.0664387
ZNF232	0.311263	4.25648e-06	0.0665416
CACNA2D2	0.311224	4.26885e-06	0.066735
GPR137C	0.311217	4.27092e-06	0.0667672
HNRNPUL2	0.31118	4.28291e-06	0.0669547
RAD54B	0.310997	4.34168e-06	0.0678734
PHYH	0.310932	4.3627e-06	0.0682021
IDE	0.310669	4.44905e-06	0.0695521
INTS4P1	0.310572	4.48137e-06	0.0700572
BHLHE41	0.310352	4.55544e-06	0.0712152
SND1-IT1	0.310313	4.56863e-06	0.0714214
GUCA2B	0.310207	4.60487e-06	0.071988
SPAG4	0.310178	4.61464e-06	0.0721407
LTB	0.310108	4.63871e-06	0.0725169
TMEM86B	0.310033	4.66469e-06	0.0729231
PDIA5	0.309798	4.74666e-06	0.0742045
RCN3	0.309791	4.7494e-06	0.0742474
MRPL45	0.309666	4.79345e-06	0.074936
KYAT1	0.309609	4.81377e-06	0.0752537
XKR6	0.30948	4.86026e-06	0.0759805
TBC1D1	0.309473	4.8626e-06	0.076017
TAS2R10	0.309436	4.87617e-06	0.0762291
LINC01137	0.309274	4.93506e-06	0.0771498
FOXP2	0.309272	4.93553e-06	0.0771572
MAST4	0.309202	4.96119e-06	0.0775582
MCF2	0.309198	4.96262e-06	0.0775806
SLC16A6	0.309192	4.965e-06	0.0776178
IVNS1ABP	0.308902	5.07285e-06	0.0793039
TBRG1	0.308877	5.0821e-06	0.0794485
XBP1	0.308806	5.10897e-06	0.0798685
VCX2	0.308711	5.14483e-06	0.0804292
PRDM2	0.308691	5.15273e-06	0.0805526
LMLN	0.308654	5.16657e-06	0.080769
CAMKK2	0.308558	5.20332e-06	0.0813435
CFAP65	0.308558	5.20332e-06	0.0813435
ATRNL1	0.308339	5.28818e-06	0.0826702
KMT5B	0.308333	5.29071e-06	0.0827097
ACAN	0.308256	5.32066e-06	0.0831779
METTL24	0.308146	5.36409e-06	0.0838569
TMLHE	0.307913	5.45718e-06	0.0853121
ZNF502	0.307878	5.47127e-06	0.0855324
EPHB2	0.307822	5.49379e-06	0.0858845
CLOCK	0.307758	5.52009e-06	0.0862955
ARL5A	0.307579	5.59328e-06	0.0874398
MRPL16	0.30733	5.69666e-06	0.0890558
SETBP1	0.307163	5.76713e-06	0.0901575
LINC00476	0.307145	5.77482e-06	0.0902778
MBLAC1	0.307071	5.80627e-06	0.0907694
KIF5A	0.306972	5.84844e-06	0.0914287
RPSA	0.306901	5.87914e-06	0.0919087
ZNRD1	0.306819	5.9145e-06	0.0924614
OSGEPL1	0.306806	5.92013e-06	0.0925494
CYB5R4	0.306799	5.92351e-06	0.0926023
TTI2	0.306783	5.93028e-06	0.0927081
SLC38A2	0.306629	5.99779e-06	0.0937634
CCER2	0.306468	6.06891e-06	0.0948752
ARNTL	0.306457	6.0741e-06	0.0949564
URGCP	0.306442	6.08045e-06	0.0950557
UPF3A	0.306332	6.12975e-06	0.0958265
TSHZ1	0.306282	6.1525e-06	0.0961821
FAM43A	0.306252	6.16596e-06	0.0963924
HECW1	0.305963	6.29785e-06	0.0984543
SYCP2	0.305868	6.3416e-06	0.0991383
ITM2A	0.305867	6.34221e-06	0.0991477
PAIP1	0.305745	6.39898e-06	0.100035
MGST2	0.30561	6.46235e-06	0.101026
MLXIP	0.305324	6.59901e-06	0.103162
JDP2	0.305275	6.62278e-06	0.103534
AMMECR1	0.305264	6.6278e-06	0.103612
MPP1	0.305066	6.72441e-06	0.105123
VAV3	0.30478	6.86632e-06	0.107341
CCL27	0.304449	7.03359e-06	0.109956
LOC389834	0.304175	7.1756e-06	0.112176
PCDHB18P	0.303908	7.31619e-06	0.114374
DIS3L2	0.303856	7.3438e-06	0.114806
FNDC4	0.303791	7.37844e-06	0.115347
ATP1A4	0.303687	7.43418e-06	0.116219
UNC13C	0.303492	7.5405e-06	0.117881
KLHL20	0.302931	7.85342e-06	0.122773
MAD1L1	0.302507	8.09787e-06	0.126594
EIF1AX	0.302421	8.14807e-06	0.127379
TUBGCP5	0.302323	8.20625e-06	0.128288
CPLX1	0.301974	8.41535e-06	0.131557
KLC2	0.301833	8.50152e-06	0.132904
ZNF362	0.301793	8.52617e-06	0.13329
PLCB1	0.301735	8.56209e-06	0.133851
LIN9	0.301728	8.56608e-06	0.133914
SYT2	0.301696	8.58611e-06	0.134227
ACYP2	0.301597	8.64725e-06	0.135182
CREBRF	0.301432	8.75116e-06	0.136807
FAM214A	0.301352	8.80109e-06	0.137587
MCF2L-AS1	0.301349	8.80356e-06	0.137626
ARID2	0.301183	8.90925e-06	0.139278
MXD1	0.301146	8.93253e-06	0.139642
HES6	0.301012	9.0195e-06	0.141002
ZNF436-AS1	0.300962	9.05148e-06	0.141502
CCR10	0.300943	9.06413e-06	0.1417
TAS2R4	0.300782	9.16937e-06	0.143345
PCP4L1	0.300697	9.22586e-06	0.144228
NR2C1	0.300677	9.23874e-06	0.144429
GABRG3	0.300658	9.25164e-06	0.144631
EHD2	0.300478	9.37201e-06	0.146513
FAM120C	0.300066	9.65298e-06	0.150905
DEXI	0.300061	9.65657e-06	0.150961
ZFAND1	0.300055	9.66015e-06	0.151017
CDR2L	0.300005	9.69518e-06	0.151565
BMS1	0.299834	9.81463e-06	0.153432
GTF2A1	0.299822	9.82283e-06	0.15356
DYNC2H1	0.299702	9.90789e-06	0.15489
DVL2	0.299656	9.94009e-06	0.155393
DPY19L2P2	0.299529	1.00308e-05	0.156811
MAGI2-AS3	0.299366	1.01485e-05	0.158651
SMIM13	0.29934	1.01673e-05	0.158945
TRIM7	0.299296	1.01993e-05	0.159446
CAMK2G	0.299138	1.03151e-05	0.161257
KCNA1	0.299097	1.03457e-05	0.161735
BRICD5	0.299033	1.03927e-05	0.162469
ASTN2	0.298931	1.04689e-05	0.16366
RPSAP9	0.298857	1.05242e-05	0.164524
CACNA1C	0.2988	1.0567e-05	0.165195
OSBP2	0.298763	1.05944e-05	0.165622
PPP3CA	0.298732	1.06179e-05	0.16599
CROCCP2	0.298388	1.08819e-05	0.170116
AKT1	0.298289	1.09584e-05	0.171313
BCL3	0.298243	1.09948e-05	0.171882
HMCES	0.298175	1.10477e-05	0.172708
KRTCAP3	0.298096	1.11099e-05	0.173682
RPS6KA3	0.298016	1.11736e-05	0.174677
CTIF	0.297995	1.11901e-05	0.174934
CCDC130	0.297926	1.12448e-05	0.17579
NUP35	0.297801	1.13457e-05	0.177367
NAP1L2	0.297666	1.14548e-05	0.179073
ZNF273	0.297621	1.14917e-05	0.17965
PPIE	0.297464	1.16203e-05	0.18166
UBE2O	0.297412	1.16631e-05	0.182329
TAS2R31	0.297214	1.18282e-05	0.184911
ZFYVE19	0.297142	1.18881e-05	0.185847
ZBTB1	0.297096	1.19275e-05	0.186462
PNMA3	0.297069	1.19505e-05	0.186822
GOLGA6L10	0.29698	1.20253e-05	0.187992
ZNF365	0.296946	1.20551e-05	0.188458
LINC00652	0.296852	1.2135e-05	0.189707
STOX2	0.296776	1.22009e-05	0.190736
DENND4B	0.296708	1.22592e-05	0.191648
KCTD9	0.296645	1.23144e-05	0.19251
MTCL1	0.296629	1.23279e-05	0.192722
C12orf57	0.296553	1.23947e-05	0.193767
SPAG5	0.296489	1.24505e-05	0.194639
WDR90	0.296409	1.25214e-05	0.195747
FBXO9	0.296322	1.25984e-05	0.196951
HSPA1L	0.296152	1.27504e-05	0.199326
STXBP1	0.296098	1.27994e-05	0.200094
RBBP4	0.295968	1.2917e-05	0.201932
KANSL2	0.295905	1.2975e-05	0.202838
CDS1	0.295883	1.29952e-05	0.203154
ARL4C	0.295704	1.31601e-05	0.205731
LOC100294145	0.295652	1.32082e-05	0.206484
ZNF268	0.295608	1.32493e-05	0.207126
TBCEL	0.295518	1.33342e-05	0.208454
MGC16025	0.29548	1.33695e-05	0.209006
ZNF248	0.295402	1.34429e-05	0.210153
C2CD3	0.295398	1.34466e-05	0.210211
TOX2	0.295229	1.36082e-05	0.212737
DEF6	0.295174	1.36604e-05	0.213553
GGA2	0.295142	1.36916e-05	0.21404
LY6D	0.294988	1.38408e-05	0.216374
FLRT3	0.29484	1.39853e-05	0.218632
IL1RAP	0.294806	1.40184e-05	0.21915
AHI1	0.294797	1.40273e-05	0.219289
GALE	0.294693	1.41298e-05	0.220892
RELL2	0.294687	1.41363e-05	0.220992
MRPS5	0.294428	1.43957e-05	0.225048
ELAVL4	0.294363	1.44613e-05	0.226073
HAR1A	0.294095	1.47357e-05	0.230364
TRIM44	0.294048	1.4784e-05	0.231118
TRMT2B	0.293934	1.49025e-05	0.232971
NR4A1	0.293605	1.52497e-05	0.238399
TSHZ3	0.293487	1.53759e-05	0.240372
SRSF11	0.293451	1.5415e-05	0.240982
FAM198B	0.293421	1.54471e-05	0.241485
RPH3A	0.293411	1.54583e-05	0.24166
MCM2	0.293391	1.54793e-05	0.241988
HAPLN4	0.293315	1.55622e-05	0.243284
IRF3	0.293311	1.55665e-05	0.24335
KIF4B	0.293188	1.57009e-05	0.245451
ACVR1C	0.293158	1.57336e-05	0.245963
FCRLB	0.293089	1.58092e-05	0.247145
SHROOM2	0.293036	1.58679e-05	0.248063
NR1D1	0.292945	1.59686e-05	0.249638
EEPD1	0.292859	1.60656e-05	0.251154
ZNF653	0.292843	1.6083e-05	0.251426
SLC24A4	0.292559	1.64043e-05	0.256448
TTC33	0.292535	1.64325e-05	0.256889
ZCCHC8	0.292488	1.64859e-05	0.257724
KIF5C	0.292265	1.67437e-05	0.261754
LNP1	0.292167	1.68588e-05	0.263553
GZF1	0.292124	1.6909e-05	0.264338
TLX2	0.292015	1.70375e-05	0.266347
CSDC2	0.29199	1.70666e-05	0.266803
POU6F1	0.291987	1.70713e-05	0.266875
MAFB	0.291879	1.71993e-05	0.268877
TFB1M	0.291791	1.73049e-05	0.270528
PNISR	0.291755	1.73486e-05	0.27121
BDH1	0.291736	1.73705e-05	0.271552
AFTPH	0.291547	1.76001e-05	0.275142
CEP152	0.291543	1.76048e-05	0.275216
DCPS	0.291523	1.76302e-05	0.275613
PRH2	0.291366	1.7823e-05	0.278626
PKD1P6-NPIPP1	0.291269	1.79435e-05	0.28051
ST8SIA1	0.291263	1.79499e-05	0.280611
SLC39A13	0.291135	1.81102e-05	0.283117
RAB37	0.291042	1.82276e-05	0.284953
APOL2	0.290801	1.85343e-05	0.289747
SLC16A7	0.290673	1.86995e-05	0.29233
ADAM8	0.290664	1.87113e-05	0.292513
WASHC1	0.290612	1.87785e-05	0.293564
ADRA2A	0.290578	1.88223e-05	0.294248
TARDBP	0.290524	1.88932e-05	0.295358
SNCB	0.29047	1.89627e-05	0.296444
LRRC37A4P	0.290459	1.8978e-05	0.296683
SLC47A1	0.290455	1.89831e-05	0.296763
WFDC2	0.290443	1.89984e-05	0.297002
REEP2	0.290404	1.90495e-05	0.297801
PLEKHA6	0.290308	1.91761e-05	0.29978
MKNK2	0.29021	1.9307e-05	0.301826
NCOA3	0.290171	1.93589e-05	0.302637
ADAM22	0.290097	1.94578e-05	0.304184
IFRD2	0.289953	1.96519e-05	0.307218
STARD10	0.289944	1.96642e-05	0.30741
RANBP17	0.289916	1.97029e-05	0.308015
MRPL15	0.289834	1.98141e-05	0.309754
PRSS16	0.289802	1.98584e-05	0.310447
GABRB2	0.289758	1.99188e-05	0.311391
WRAP73	0.289609	2.01244e-05	0.314605
TLE2	0.289588	2.01532e-05	0.315054
MRPL34	0.289584	2.01586e-05	0.315139
LRRC55	0.28953	2.02343e-05	0.316322
SNRNP35	0.289388	2.0432e-05	0.319413
USP45	0.289258	2.06168e-05	0.322303
NFYC	0.289243	2.06371e-05	0.322619
LAPTM4B	0.289197	2.07034e-05	0.323656
PRC1	0.289185	2.072e-05	0.323916
PIDD1	0.289167	2.07459e-05	0.32432
CIT	0.28912	2.08125e-05	0.325362
GAS2	0.289085	2.08627e-05	0.326146
PRKCB	0.289058	2.09017e-05	0.326757
EIF4E1B	0.288956	2.10493e-05	0.329064
GK3P	0.288896	2.11357e-05	0.330414
LOC100506388	0.288857	2.11922e-05	0.331298
NRG1	0.288836	2.12224e-05	0.33177
IRS1	0.288769	2.13209e-05	0.333309
NFIC	0.28876	2.13341e-05	0.333517
CEACAM19	0.288713	2.14026e-05	0.334587
PNKD	0.288629	2.15267e-05	0.336527
LAT	0.288401	2.18661e-05	0.341833
TTC39B	0.288099	2.23233e-05	0.34898
PCNT	0.28804	2.24146e-05	0.350408
ANKRD16	0.288028	2.24325e-05	0.350688
RNF165	0.288007	2.24644e-05	0.351186
CASC15	0.287887	2.26505e-05	0.354095
GABRA1	0.287863	2.26867e-05	0.354661
FER1L4	0.287862	2.26887e-05	0.354693
P2RX6	0.287762	2.28441e-05	0.357122
SAT2	0.287681	2.2972e-05	0.359122
CEP85L	0.287637	2.30414e-05	0.360206
POLR1D	0.287555	2.31703e-05	0.362222
NOXO1	0.287515	2.3234e-05	0.363218
PAG1	0.287493	2.3269e-05	0.363765
KLF12	0.287464	2.33144e-05	0.364474
ENTPD3	0.287223	2.37014e-05	0.370524
MRPS31	0.287222	2.37035e-05	0.370557
NR3C2	0.28714	2.38359e-05	0.372627
PCGF1	0.287098	2.39056e-05	0.373716
RORA	0.287079	2.39352e-05	0.374179
MADCAM1	0.287068	2.39543e-05	0.374477
DOT1L	0.287004	2.40582e-05	0.376103
KCNA3	0.286919	2.4199e-05	0.378303
CTSK	0.28656	2.47982e-05	0.38767
RGS7	0.286522	2.48617e-05	0.388663
RHOV	0.286255	2.53175e-05	0.395789
KCNS1	0.286205	2.54047e-05	0.397151
PELI3	0.286154	2.54921e-05	0.398518
ZNF182	0.286083	2.56159e-05	0.400454
SPOCD1	0.285883	2.59657e-05	0.405921
BCL11A	0.285754	2.61952e-05	0.409509
FAM19A2	0.285649	2.63824e-05	0.412437
STARD9	0.285642	2.6394e-05	0.412618
SMC2	0.285504	2.66435e-05	0.416518
CYTH2	0.285452	2.67373e-05	0.417985
PDE4A	0.285355	2.69141e-05	0.420748
LOC729737	0.28516	2.72709e-05	0.426326
RND2	0.285111	2.7362e-05	0.427751
LRPPRC	0.285085	2.74101e-05	0.428502
EML2	0.285005	2.75596e-05	0.430839
MAP3K14	0.284992	2.75838e-05	0.431217
UPP1	0.284849	2.78512e-05	0.435397
SCAI	0.284759	2.80226e-05	0.438077
GTF3C2	0.284629	2.82692e-05	0.441932
TRAK2	0.284572	2.83784e-05	0.443639
RFC4	0.284327	2.88518e-05	0.45104
SSX2IP	0.284252	2.89986e-05	0.453334
BHLHE40	0.284148	2.92022e-05	0.456517
XKR9	0.284137	2.92251e-05	0.456877
RP9	0.284135	2.92277e-05	0.456917
HYLS1	0.284021	2.94534e-05	0.460445
DPP8	0.283944	2.96082e-05	0.462866
CCNO	0.283705	3.00879e-05	0.470363
ZNF124	0.283618	3.02643e-05	0.473122
KCNV2	0.283541	3.04232e-05	0.475605
LRRC49	0.283541	3.04232e-05	0.475605
CORO7	0.283522	3.04603e-05	0.476186
SLC35A4	0.283499	3.05082e-05	0.476935
TTC21B	0.283445	3.06202e-05	0.478685
RYR2	0.283327	3.08641e-05	0.482498
ESRRA	0.283246	3.10313e-05	0.485112
RELT	0.283217	3.10935e-05	0.486085
SLC39A8	0.283208	3.11125e-05	0.486382
BRINP2	0.283154	3.12238e-05	0.488122
SAP30L	0.283153	3.12266e-05	0.488165
SEMA4C	0.283062	3.14175e-05	0.49115
TDRD3	0.283008	3.15326e-05	0.492949
ITGB3BP	0.282868	3.18304e-05	0.497605
PXYLP1	0.282846	3.18775e-05	0.498342
TIFA	0.282824	3.19247e-05	0.499079
CARS	0.282641	3.23186e-05	0.505237
THEM6	0.28246	3.27142e-05	0.511422
ATG4D	0.282426	3.27882e-05	0.512578
THAP7	0.282216	3.32527e-05	0.519839
CFAP69	0.282118	3.34727e-05	0.523279
RBM14	0.282098	3.35163e-05	0.523961
SDHAF2	0.282062	3.35978e-05	0.525235
NCEH1	0.282026	3.36795e-05	0.526512
C20orf196	0.281987	3.37673e-05	0.527884
RGL2	0.281971	3.38024e-05	0.528434
ARMC8	0.281952	3.38464e-05	0.529121
GLIS1	0.281914	3.39317e-05	0.530454
PPP2R2D	0.28189	3.39876e-05	0.531328
ACTR1B	0.281876	3.402e-05	0.531835
NAALAD2	0.281865	3.40436e-05	0.532204
PARG	0.281865	3.40436e-05	0.532204
ARSG	0.281837	3.41086e-05	0.53322
NIM1K	0.281663	3.45069e-05	0.539447
ADM	0.281625	3.45937e-05	0.540803
IGLL3P	0.281624	3.45967e-05	0.54085
CDADC1	0.281378	3.51704e-05	0.549819
LRRTM3	0.281269	3.54269e-05	0.553828
GLA	0.281114	3.57963e-05	0.559604
LRRC23	0.281068	3.59048e-05	0.561299
MOSPD1	0.281015	3.60322e-05	0.563292
IER3IP1	0.280691	3.68185e-05	0.575583
JAKMIP3	0.280632	3.69649e-05	0.577872
RFPL2	0.280616	3.70032e-05	0.578471
ARHGAP9	0.280571	3.71151e-05	0.58022
GPR161	0.28054	3.7192e-05	0.581422
ZBTB38	0.280455	3.7401e-05	0.58469
ZNF782	0.280389	3.75658e-05	0.587267
HNRNPDL	0.280284	3.7829e-05	0.59138
ANAPC4	0.280258	3.78942e-05	0.5924
KCNH6	0.280182	3.80873e-05	0.595418
RBMS1	0.280172	3.81135e-05	0.595829
NLRP3	0.2801	3.82945e-05	0.598657
EPN3	0.280096	3.83044e-05	0.598812
MOB2	0.279995	3.85624e-05	0.602846
MTG2	0.279823	3.90062e-05	0.609784
TRAPPC2B	0.279787	3.91002e-05	0.611254
PDXDC2P-NPIPB14P	0.279572	3.96622e-05	0.620039
MRGPRF	0.279516	3.9809e-05	0.622334
ZNF692	0.279496	3.98603e-05	0.623136
ING3	0.279487	3.98843e-05	0.623511
ROCK1	0.279486	3.98877e-05	0.623564
ABHD17A	0.279465	3.99425e-05	0.624422
NR1H2	0.279395	4.01282e-05	0.627324
DHX35	0.279389	4.01454e-05	0.627594
FKBP7	0.279377	4.01765e-05	0.628079
NAPEPLD	0.279333	4.02939e-05	0.629915
RASSF4	0.27932	4.03285e-05	0.630456
ZNF250	0.27922	4.05959e-05	0.634636
MXI1	0.279185	4.06901e-05	0.636108
FLYWCH1	0.279051	4.10547e-05	0.641808
PCDHB14	0.279016	4.11498e-05	0.643295
INA	0.278903	4.14579e-05	0.648111
ATP1B1	0.278871	4.15468e-05	0.649501
AIFM3	0.27883	4.16573e-05	0.651228
FAM57B	0.278758	4.18576e-05	0.65436
GNL1	0.278674	4.20913e-05	0.658013
FOSB	0.278487	4.26133e-05	0.666174
KCNA2	0.278312	4.31082e-05	0.673911
POU3F4	0.278306	4.31267e-05	0.674199
COG2	0.278249	4.32892e-05	0.67674
REPIN1	0.278173	4.35044e-05	0.680104
AP5M1	0.278078	4.37803e-05	0.684418
MTDH	0.278046	4.38702e-05	0.685822
INPP5F	0.277995	4.40203e-05	0.68817
PRDM8	0.277954	4.4137e-05	0.689994
ZRANB1	0.277859	4.44167e-05	0.694367
GMEB1	0.277816	4.4542e-05	0.696325
MRPS26	0.277786	4.46295e-05	0.697694
LRRC38	0.277641	4.5058e-05	0.704392
TSPOAP1-AS1	0.277487	4.55175e-05	0.711575
VAPA	0.277322	4.60128e-05	0.719318
PLCXD1	0.277253	4.6221e-05	0.722572
TMEM145	0.277202	4.63787e-05	0.725038
CCDC186	0.277161	4.65012e-05	0.726954
COX7A1	0.277125	4.66122e-05	0.728689
TIGD3	0.277089	4.67234e-05	0.730427
KIF15	0.27693	4.72149e-05	0.738111
FMN2	0.276857	4.74403e-05	0.741635
GCC2	0.276735	4.7821e-05	0.747585
ZFP14	0.276707	4.79105e-05	0.748984
RHOT2	0.276682	4.79879e-05	0.750194
TOB1-AS1	0.276679	4.7996e-05	0.750322
ART3	0.276635	4.81349e-05	0.752493
PMEPA1	0.276615	4.82004e-05	0.753516
DNAH1	0.276543	4.84261e-05	0.757045
SEC14L5	0.276532	4.84631e-05	0.757624
GNPDA2	0.276497	4.85743e-05	0.759363
ATF4	0.276437	4.87644e-05	0.762334
HIST1H1D	0.276387	4.89261e-05	0.764862
ANKRD29	0.276238	4.94059e-05	0.772362
GUSBP4	0.276069	4.99536e-05	0.780924
STAC2	0.276064	4.99705e-05	0.781189
CASP8AP2	0.275941	5.03745e-05	0.787504
DPY19L1P1	0.275927	5.04214e-05	0.788238
EIF5	0.275898	5.05155e-05	0.789709
SLC45A4	0.275608	5.14827e-05	0.804829
NAGPA	0.275489	5.1885e-05	0.811118
SYNDIG1	0.275446	5.203e-05	0.813385
RAD51C	0.275332	5.24186e-05	0.81946
TFAM	0.275324	5.24452e-05	0.819876
KCNK12	0.275229	5.27698e-05	0.82495
SLC44A5	0.275181	5.2935e-05	0.827532
KIAA1324L	0.275082	5.32804e-05	0.832932
MORC2-AS1	0.275045	5.34065e-05	0.834904
ZNF280D	0.274982	5.36279e-05	0.838365
FAM13A-AS1	0.274851	5.4087e-05	0.845542
PPA1	0.274773	5.43615e-05	0.849833
ASTE1	0.274768	5.43798e-05	0.85012
MARF1	0.274703	5.46096e-05	0.853712
AZGP1	0.274701	5.46188e-05	0.853856
ATP2B3	0.274672	5.47202e-05	0.855441
JAM2	0.274641	5.48311e-05	0.857174
PDE8B	0.27462	5.49051e-05	0.858331
PHLDB2	0.274452	5.55099e-05	0.867786
WDR60	0.274423	5.56129e-05	0.869396
PRRT3	0.274245	5.62629e-05	0.879558
ST3GAL6-AS1	0.27419	5.64621e-05	0.882673
PLCD4	0.274151	5.66049e-05	0.884904
CHRNA2	0.274022	5.70831e-05	0.89238
METTL18	0.273963	5.72995e-05	0.895763
ATXN2	0.273649	5.84816e-05	0.914243
FDX1	0.273608	5.8634e-05	0.916626
FOXN3	0.273422	5.93471e-05	0.927773
CCNT2	0.273322	5.97317e-05	0.933786
PKD1	0.273226	6.01035e-05	0.939598
PASK	0.273189	6.02498e-05	0.941886
SLC25A36	0.273178	6.02903e-05	0.942518
MTUS2	0.273122	6.0508e-05	0.945921
FAM209A	0.273113	6.05435e-05	0.946476
ZNF223	0.27308	6.06755e-05	0.94854
YTHDC1	0.273018	6.092e-05	0.952363
RXRB	0.272929	6.1268e-05	0.957803
WHAMMP2	0.272856	6.15612e-05	0.962386
MAP3K9	0.272762	6.19333e-05	0.968204
PECR	0.272753	6.19696e-05	0.968771
PCDH11X	0.272734	6.20475e-05	0.969988
LRRK2	0.272454	6.31786e-05	0.987671
POGLUT1	0.27245	6.31945e-05	0.987919
STPG1	0.272383	6.34697e-05	0.992222
ABCF2	0.272377	6.34909e-05	0.992554
PINX1	0.272311	6.37621e-05	0.996793
MSRB3	0.272287	6.38634e-05	0.998376
FAM228A	0.272182	6.42969e-05	1.00515
DPY19L2P3	0.272174	6.43291e-05	1.00566
ATP6V1G1	0.272169	6.43506e-05	1.00599
RMC1	0.272131	6.45066e-05	1.00843
DTX3	0.272113	6.45821e-05	1.00961
SLC12A8	0.272052	6.48359e-05	1.01358
TBC1D4	0.27196	6.52212e-05	1.0196
C15orf41	0.271952	6.52539e-05	1.02011
DDHD2	0.271949	6.52702e-05	1.02037
RBM23	0.271798	6.59048e-05	1.03029
BID	0.271742	6.61415e-05	1.03399
UBP1	0.271679	6.64122e-05	1.03822
SH3BGRL	0.271584	6.68174e-05	1.04456
KAT2A	0.271521	6.70907e-05	1.04883
ZNF791	0.271472	6.73033e-05	1.05215
CNIH1	0.271455	6.73762e-05	1.05329
PDIA2	0.271351	6.78265e-05	1.06033
TAF5	0.271294	6.80753e-05	1.06422
BRWD3	0.271165	6.8644e-05	1.07311
GSTT1	0.27112	6.88384e-05	1.07615
CFAP36	0.271104	6.89129e-05	1.07732
FIZ1	0.271074	6.90448e-05	1.07938
C19orf25	0.271049	6.9154e-05	1.08108
TMTC4	0.270992	6.94074e-05	1.08505
RBBP8	0.270867	6.99691e-05	1.09383
N4BP2L2	0.270777	7.03713e-05	1.10011
MFAP3	0.270667	7.08697e-05	1.10791
BUD23	0.270632	7.10287e-05	1.11039
SAA2	0.270631	7.10346e-05	1.11048
ANKRD37	0.270572	7.13004e-05	1.11464
TMEM237	0.270346	7.23429e-05	1.13094
SPTBN5	0.270331	7.2409e-05	1.13197
SPOPL	0.270268	7.27037e-05	1.13658
COL13A1	0.270186	7.30842e-05	1.14253
LOC220729	0.270173	7.31448e-05	1.14347
WDR33	0.270172	7.31509e-05	1.14357
44812	0.270098	7.34971e-05	1.14898
ZNF630	0.269961	7.41451e-05	1.15911
CHD9	0.269935	7.4268e-05	1.16103
MACROD1	0.269781	7.50029e-05	1.17252
RNF157	0.269619	7.57823e-05	1.18471
COL5A1	0.269563	7.60522e-05	1.18892
TMEM38A	0.269503	7.63419e-05	1.19345
RBAK	0.269414	7.67784e-05	1.20028
DUSP1	0.269375	7.69689e-05	1.20325
KLHL28	0.26933	7.71917e-05	1.20674
SON	0.269191	7.78766e-05	1.21744
ACTL6B	0.269183	7.79152e-05	1.21805
CENPJ	0.268932	7.91722e-05	1.2377
TSNAXIP1	0.268877	7.94468e-05	1.24199
RASA3	0.268771	7.99855e-05	1.25041
PMS1	0.268573	8.09999e-05	1.26627
GLMN	0.268538	8.11802e-05	1.26909
PPP1R16B	0.268517	8.12872e-05	1.27076
LEO1	0.268436	8.17098e-05	1.27737
RNF6	0.268392	8.19387e-05	1.28095
DPY19L2	0.268289	8.2473e-05	1.2893
EFR3A	0.268274	8.25544e-05	1.29057
RICTOR	0.268246	8.26971e-05	1.2928
HIST1H4E	0.268243	8.27175e-05	1.29312
CASC1	0.2682	8.29423e-05	1.29664
PLEKHH3	0.268187	8.30105e-05	1.2977
CUL3	0.268143	8.32428e-05	1.30133
FEZ1	0.268094	8.35032e-05	1.30541
SLC38A11	0.268078	8.35856e-05	1.30669
LMTK2	0.268046	8.37575e-05	1.30938
HDAC8	0.268021	8.38884e-05	1.31143
ZNF133	0.267823	8.49491e-05	1.32801
MRPL39	0.267807	8.50328e-05	1.32932
DRP2	0.267776	8.52005e-05	1.33194
CDKL1	0.267758	8.52985e-05	1.33347
GSE1	0.267474	8.68447e-05	1.35764
YEATS4	0.267428	8.71014e-05	1.36166
ATG13	0.267404	8.723e-05	1.36367
RHOBTB1	0.267196	8.83882e-05	1.38177
ENTPD4	0.266878	9.01784e-05	1.40976
MNS1	0.266778	9.07481e-05	1.41866
DCLK1	0.266749	9.09189e-05	1.42133
NME5	0.266637	9.15602e-05	1.43136
TTC39A	0.266619	9.1665e-05	1.433
RABGEF1	0.266211	9.4053e-05	1.47033
TRIM9	0.266199	9.41221e-05	1.47141
AURKA	0.266125	9.45607e-05	1.47827
USP19	0.266108	9.4661e-05	1.47984
ZNF333	0.265976	9.54514e-05	1.49219
MYPOP	0.265889	9.5974e-05	1.50036
NREP	0.265826	9.63579e-05	1.50636
GID8	0.265791	9.657e-05	1.50968
PPP3CC	0.265622	9.75975e-05	1.52574
NGRN	0.265403	9.89487e-05	1.54686
LIN28B	0.265397	9.89889e-05	1.54749
FAM110A	0.265313	9.95134e-05	1.55569
FCHO2	0.265311	9.95215e-05	1.55582
SNRPA1	0.265279	9.9724e-05	1.55898
SRRM3	0.265251	9.99024e-05	1.56177
NUP54	0.265143	0.000100578	1.57234
SLC26A6	0.265072	0.000101029	1.57938
GNB3	0.265045	0.000101201	1.58208
MID2	0.26503	0.000101292	1.58349
OSBPL6	0.265024	0.000101333	1.58414
SLC38A1	0.264919	0.000102001	1.59459
OR2L13	0.264884	0.000102225	1.59808
H2AFZ	0.264614	0.000103964	1.62527
HM13	0.26461	0.00010399	1.62567
LNX2	0.264394	0.000105406	1.64782
PDE10A	0.264389	0.000105441	1.64835
LRRC4	0.264364	0.000105603	1.65089
ZNF284	0.264285	0.000106126	1.65907
PIN4P1	0.264231	0.000106487	1.66472
PPP2R2B	0.264179	0.000106833	1.67011
TICAM1	0.264141	0.000107084	1.67404
TAF4B	0.264136	0.000107118	1.67458
NDUFS4	0.264113	0.000107274	1.67702
NSMAF	0.263983	0.000108146	1.69064
SEC31B	0.26396	0.000108303	1.6931
SLC2A11	0.263956	0.000108329	1.69351
SLC25A5	0.263939	0.000108443	1.69529
WDYHV1	0.263929	0.000108513	1.69639
EPHB6	0.26392	0.000108575	1.69735
GIPC1	0.263806	0.00010935	1.70947
HRH2	0.263763	0.000109642	1.71403
PIGL	0.263711	0.000109997	1.71958
LOC653080	0.263675	0.000110246	1.72347
PTGIS	0.263617	0.000110647	1.72975
PILRA	0.263547	0.000111131	1.73731
DSCC1	0.263478	0.000111607	1.74475
MIS18BP1	0.263398	0.000112167	1.7535
LINC01578	0.263344	0.000112538	1.75931
HIST1H4A	0.263289	0.000112929	1.76542
BLVRA	0.263218	0.000113431	1.77327
JMY	0.263081	0.000114395	1.78834
ITGB1BP2	0.263024	0.000114802	1.79469
SUN1	0.263011	0.000114894	1.79614
DUBR	0.262895	0.00011573	1.80921
TSEN15	0.262861	0.000115972	1.813
MCM8	0.262818	0.000116281	1.81782
MTR	0.262757	0.000116722	1.82471
LAMA4	0.262721	0.000116985	1.82882
FBXO33	0.262625	0.000117683	1.83974
PCDH11Y	0.262351	0.000119706	1.87137
ZNF358	0.262296	0.000120111	1.87769
CAMK2B	0.262164	0.000121099	1.89313
PCP4	0.262159	0.000121138	1.89374
PTPRD	0.262108	0.000121517	1.89968
PDIK1L	0.262079	0.000121742	1.90319
SYNE1	0.262059	0.000121889	1.90548
FGF13	0.262025	0.000122143	1.90946
LOC101928087	0.26202	0.000122182	1.91008
CKMT1B	0.261879	0.000123255	1.92685
TRIM21	0.261831	0.000123622	1.93258
BRD8	0.261817	0.000123731	1.93428
GABRG2	0.261782	0.000123999	1.93847
ARHGEF2	0.261714	0.000124517	1.94657
MED11	0.261701	0.000124616	1.94813
GDPD1	0.261699	0.000124636	1.94844
ARHGEF18	0.261634	0.000125137	1.95626
CACNA1A	0.261565	0.000125669	1.96459
ZNF487	0.26153	0.000125941	1.96884
CCDC39	0.261508	0.000126113	1.97152
RTKN2	0.261332	0.000127493	1.9931
MOCS1	0.261238	0.00012824	2.00478
ATP11A	0.261164	0.000128826	2.01394
FSTL1	0.261135	0.000129053	2.01748
PEX6	0.261095	0.000129373	2.02249
SLC35C1	0.261044	0.000129777	2.0288
PSMD6	0.260936	0.000130651	2.04247
[truncated: 14,625 more rows]

## Sheet: Table S7
Table S7. The associations between in-vivo transcriptional correlates of brain abnormalities to post-mortem gene dysregulation in cortex of patients with psychiatric disorders.FuncPC1 is the first principal component of effect sizes for functional brain measures, and GMV indicates gray matter volume. Major depressive disorder (MDD), autism spectrum disorder (ASD), bipolar disorder (BP), and schiz…
[truncated: 10 more rows]
